# Supplementary material for: DNA methylation signature of smoking in lung cancer is enriched for exposure signatures in newborn and adult blood
Source: Sci Rep. 2019 Mar 14;9:4576. doi: 10.1038/s41598-019-40963-2 (PMC6418160; doi:10.1038/s41598-019-40963-2)
Supplement: Supplementary file 2 — Supplementary Dataset 3 [file 41598_2019_40963_MOESM2_ESM.xlsx]

## Sheet: Current
CpG	chr	pos	gene	gap	Current.Smoker.Effect	Current.Smoker.SE	Current.Smoker.P
cg27033919	chr11	62622173	SNORD30;SNORD29;SLC3A2;SLC3A2;SNORD31;SNORD28;SLC3A2;SLC3A2;SNHG1;SLC3A2	Y	-13.19	2.16	2.79e-09
cg02905828	chr11	62622234	SNORD30;SNORD29;SLC3A2;SLC3A2;SNORD31;SNORD28;SLC3A2;SLC3A2;SNHG1;SLC3A2	N	-13.25	2.37	4.36e-08
cg11374355	chr19	39925660	RPS16	N	-9.26	1.66	5.27e-08
cg12973930	chr19	57049695	ZFP28	N	-10.66	1.92	5.73e-08
cg09345320	chr11	62622179	SNORD30;SNORD29;SLC3A2;SLC3A2;SNORD31;SNORD28;SLC3A2;SLC3A2;SNHG1;SLC3A2	Y	-13.27	2.43	8.39e-08
cg05840553	chr9	130212635	RPL12;LRSAM1;LRSAM1	N	-6.28	1.15	8.52e-08
cg05292954	chr19	57050620	ZFP28	N	-12.07	2.3	2.67e-07
cg17984022	chr14	105156566	INF2;INF2;INF2	Y	-5.04	0.97	3.59e-07
cg04783231	chr19	57050834	ZFP28	N	-10.35	1.99	3.63e-07
cg12091542	chr3	48700425	CELSR3	N	-9.22	1.8	4.79e-07
cg11929643	chr3	48700391	CELSR3	N	-12.95	2.55	6.17e-07
cg01657995	chr6	31804883	C6orf48;C6orf48;SNORD52	N	-9.99	1.97	6.32e-07
cg09736162	chr3	48700443	CELSR3	N	-8.89	1.77	8.42e-07
cg25157280	chr3	48700498	CELSR3	N	-8.12	1.62	8.73e-07
cg10573386	chr3	48700375	CELSR3	Y	-13.11	2.62	8.76e-07
cg09427809	chr6	31804562	C6orf48;C6orf48;SNORD52	Y	-9.08	1.82	9.08e-07
cg06868511	chr13	27504562		N	-3.17	0.64	1.08e-06
cg09799983	chr2	38301756	CYP1B1	N	-22.95	4.65	1.27e-06
cg02019774	chr3	138658470		N	9.94	2.02	1.29e-06
cg01851088	chr3	48700337	CELSR3;CELSR3	Y	-12.31	2.53	1.75e-06
cg11668917	chr2	10586873	SNORA80B;ODC1	N	-9.44	1.94	1.82e-06
cg06583813	chr20	62710295	RGS19;RGS19;OPRL1;OPRL1	N	-6.89	1.42	1.84e-06
cg17904852	chr3	48700269	CELSR3;CELSR3	N	-10.92	2.25	1.85e-06
cg03157040	chr19	1861890	KLF16	Y	-6.94	1.44	2.08e-06
cg01498999	chrY	16939383	NLGN4Y;NLGN4Y;NLGN4Y	N	5.37	1.11	2.15e-06
cg13482209	chr3	48700475	CELSR3	N	-12.31	2.57	2.45e-06
cg10586870	chr5	75722317	IQGAP2	N	-7.69	1.61	2.67e-06
cg03045079	chr14	39645334	PNN	N	-3.43	0.73	3.72e-06
cg22040303	chrX	150912076	CNGA2	N	6.13	1.31	3.85e-06
cg26821115	chr6	31804609	C6orf48;C6orf48;SNORD52	N	-6.76	1.44	4.04e-06
cg15075241	chr2	10587052	SNORA80B;ODC1	N	-12.81	2.76	4.85e-06
cg03607573	chr11	93471889	TAF1D	N	-9.69	2.09	4.86e-06
cg26668608	chr2	113931518	PSD4;LOC440839	N	4.08	0.88	4.88e-06
cg18015301	chr7	38624096	AMPH;AMPH	N	9.63	2.08	4.99e-06
cg07849302	chr10	114709887	TCF7L2;TCF7L2;TCF7L2;TCF7L2;TCF7L2;TCF7L2	N	-1.42	0.31	6.32e-06
cg01103827	chr21	40554221	PSMG1;PSMG1	N	-10.04	2.19	6.66e-06

## Sheet: Recent_Former
CpG	chr	pos	gene	gap	Quit.Lte15yrs.Effect	Quit.Lte15yrs.SE	Quit.Lte15yrs.P
cg09799983	chr2	38301756	CYP1B1	N	-23.47	4.25	6.59e-08
cg03595286	chr9	110228216		N	9.13	1.79	5.17e-07
cg09438320	chr19	51053313	LRRC4B	N	-6.4	1.27	8.16e-07
cg08733957	chr1	24125298	GALE;GALE;GALE	N	7.59	1.57	1.91e-06

## Sheet: Long_Former
CpG	chr	pos	gene	gap	Quit.Gt15yrs.Effect	Quit.Gt15yrs.SE	Quit.Gt15yrs.P
cg25157280	chr3	48700498	CELSR3	N	-8.97	1.57	2.27e-08
cg09736162	chr3	48700443	CELSR3	N	-9.35	1.71	9.34e-08
cg10936964	chr4	13549687	LOC285548	N	-5.3	1.03	4.39e-07
cg11929643	chr3	48700391	CELSR3	N	-12.31	2.47	9.55e-07
cg01851088	chr3	48700337	CELSR3;CELSR3	Y	-12.19	2.45	1.01e-06
cg13482209	chr3	48700475	CELSR3	N	-12.36	2.49	1.02e-06
cg12091542	chr3	48700425	CELSR3	N	-8.63	1.74	1.07e-06
cg17904852	chr3	48700269	CELSR3;CELSR3	N	-10.75	2.18	1.24e-06
cg20263853	chr1	8824177	RERE;RERE	N	10.11	2.05	1.33e-06
cg10573386	chr3	48700375	CELSR3	Y	-12.46	2.53	1.35e-06
