# Supplementary material for: DNA methylation signature of smoking in lung cancer is enriched for exposure signatures in newborn and adult blood
Source: Sci Rep. 2019 Mar 14;9:4576. doi: 10.1038/s41598-019-40963-2 (PMC6418160; doi:10.1038/s41598-019-40963-2)
Supplement: Supplementary file 3 — Supplementary Dataset 1 [file 41598_2019_40963_MOESM3_ESM.zip › Supplementary Dataset 1.csv]

CpG	chr	pos	gene	gap	Current.Smoker.Effect	Current.Smoker.SE	Current.Smoker.P	Quit.Lte15yrs.Effect	Quit.Lte15yrs.SE	Quit.Lte15yrs.P	Quit.Gt15yrs.Effect	Quit.Gt15yrs.SE	Quit.Gt15yrs.P	Adult.Blood.Effect	Adult.Blood.SE	Adult.Blood.P	Newborn.Blood.Effect	Newborn.Blood.SE	Newborn.Blood.P
cg12086028	chr6	33241026	VPS52;RPS18	N	-15.12	2.37	5.53e-10	-10.75	2.17	1.08e-06	-7.04	2.29	0.00232	-1.47	0.18	1.03e-16	-0.82	0.22	0.0002266
cg27033919	chr11	62622173	SNORD30;SNORD29;SLC3A2;SLC3A2;SNORD31;SNORD28;SLC3A2;SLC3A2;SNHG1;SLC3A2	Y	-13.19	2.16	2.79e-09	-8.7	1.98	1.42e-05	-5.81	2.09	0.00574	NA	NA	NA	NA	NA	NA
cg18806997	chr1	45242078	SNORD46;RPS8;SNORD38A	N	-7.2	1.19	3.34e-09	-6.12	1.08	3.34e-08	-5.34	1.15	4.62e-06	-0.93	0.16	4.10e-09	NA	NA	NA
cg22132788	chr7	45002486	MYO1G	N	13.31	2.24	7.16e-09	15.03	2.05	1.57e-12	11.88	2.17	8.43e-08	4.63	0.52	8.14e-19	2.27	0.11	2.85e-100
cg16290996	chr1	173835989	GAS5;SNORD78;SNORD76;SNORD77;SNORD44;SNORD79	N	-12.64	2.13	7.26e-09	-9.61	1.95	1.27e-06	-7.94	2.06	0.000141	-1.98	0.26	6.67e-14	-0.5	0.13	7.84e-05
cg13985198	chr1	45242073	SNORD46;RPS8;SNORD38A	Y	-8.22	1.39	7.63e-09	-7.14	1.27	3.69e-08	-6.12	1.34	7.25e-06	-0.94	0.11	3.25e-18	-0.32	0.06	6.32e-07
cg02607319	chr7	45002112		N	12.95	2.23	1.36e-08	14.79	2.03	2.31e-12	11.22	2.15	3.22e-07	0.25	0.05	1.44e-07	NA	NA	NA
cg07362537	chr6	33240820	VPS52;RPS18	Y	-13.18	2.35	3.96e-08	-9.13	2.14	2.61e-05	-5.26	2.27	0.0212	-1.14	0.15	1.22e-14	-0.81	0.19	1.63e-05
cg02905828	chr11	62622234	SNORD30;SNORD29;SLC3A2;SLC3A2;SNORD31;SNORD28;SLC3A2;SLC3A2;SNHG1;SLC3A2	N	-13.25	2.37	4.36e-08	-7.97	2.16	0.000263	-4.95	2.29	0.0312	NA	NA	NA	NA	NA	NA
cg11374355	chr19	39925660	RPS16	N	-9.26	1.66	5.27e-08	-6.59	1.52	1.92e-05	-2.57	1.61	0.111	NA	NA	NA	NA	NA	NA
cg12973930	chr19	57049695	ZFP28	N	-10.66	1.92	5.73e-08	-5.71	1.76	0.00125	-8.29	1.86	1.09e-05	NA	NA	NA	NA	NA	NA
cg19089201	chr7	45002287	MYO1G	N	11.88	2.16	7.42e-08	13.17	1.97	9.73e-11	10.37	2.09	1.08e-06	3.12	0.39	1.56e-15	1.86	0.1	3.56e-78
cg09345320	chr11	62622179	SNORD30;SNORD29;SLC3A2;SLC3A2;SNORD31;SNORD28;SLC3A2;SLC3A2;SNHG1;SLC3A2	Y	-13.27	2.43	8.39e-08	-9.07	2.22	5.28e-05	-5.45	2.35	0.0208	NA	NA	NA	NA	NA	NA
cg05840553	chr9	130212635	RPL12;LRSAM1;LRSAM1	N	-6.28	1.15	8.52e-08	-4.33	1.05	4.6e-05	-3.17	1.11	0.0045	NA	NA	NA	NA	NA	NA
cg24046474	chr9	130212550	RPL12;LRSAM1;LRSAM1	Y	-11.48	2.11	1.02e-07	-7.54	1.93	0.000111	-4.98	2.04	0.0152	-1.09	0.16	1.37e-11	NA	NA	NA
cg04180046	chr7	45002736	MYO1G	N	11.17	2.1	1.77e-07	12.01	1.91	1.03e-09	9.99	2.03	1.27e-06	3.51	0.41	1.30e-17	5.02	0.21	4.18e-124
cg01410359	chr2	38302230	CYP1B1	N	-10.55	1.99	1.94e-07	-10.14	1.82	4.66e-08	-4.95	1.92	0.0104	0.37	0.1	3.74e-04	NA	NA	NA
cg05512483	chr11	62621791	SNORD30;SNORD22;SNORD29;SNORD31;SNHG1	N	-11.64	2.2	2.04e-07	-6.85	2.01	0.000713	-3.86	2.12	0.0699	-0.77	0.14	6.20e-08	NA	NA	NA
cg05292954	chr19	57050620	ZFP28	N	-12.07	2.3	2.67e-07	-5.87	2.1	0.00549	-8.51	2.22	0.000154	NA	NA	NA	NA	NA	NA
cg17984022	chr14	105156566	INF2;INF2;INF2	Y	-5.04	0.97	3.59e-07	-3.32	0.89	0.000213	-2.33	0.94	0.0135	NA	NA	NA	NA	NA	NA
cg04783231	chr19	57050834	ZFP28	N	-10.35	1.99	3.63e-07	-5.7	1.82	0.00192	-4.35	1.93	0.0247	NA	NA	NA	NA	NA	NA
cg02932780	chr6	31762353	VARS	N	-9.19	1.78	3.94e-07	-6.7	1.62	4.6e-05	-5.59	1.72	0.00126	-0.84	0.2	2.90e-05	NA	NA	NA
cg12091542	chr3	48700425	CELSR3	N	-9.22	1.8	4.79e-07	-6.65	1.64	6.29e-05	-8.63	1.74	1.07e-06	NA	NA	NA	NA	NA	NA
cg11929643	chr3	48700391	CELSR3	N	-12.95	2.55	6.17e-07	-9.11	2.33	0.00011	-12.31	2.47	9.55e-07	NA	NA	NA	NA	NA	NA
cg01657995	chr6	31804883	C6orf48;C6orf48;SNORD52	N	-9.99	1.97	6.32e-07	-5.69	1.8	0.00171	-3.74	1.91	0.0504	NA	NA	NA	NA	NA	NA
cg12873476	chr8	142402728		N	-3.85	0.76	6.88e-07	-2.35	0.7	0.000816	-2.01	0.74	0.00673	-2.43	0.36	1.41e-11	NA	NA	NA
cg26283141	chr6	33240471	VPS52;RPS18	N	-10.36	2.06	7.67e-07	-7.11	1.88	0.000184	-4.29	1.99	0.0318	-1.5	0.18	1.73e-17	-0.88	0.17	9.72e-08
cg02725398	chr3	9988144	PRRT3	N	-4.59	0.91	8.27e-07	-3.48	0.84	3.87e-05	-3.35	0.88	0.000177	-1.8	0.25	4.95e-13	NA	NA	NA
cg09736162	chr3	48700443	CELSR3	N	-8.89	1.77	8.42e-07	-6.19	1.62	0.000156	-9.35	1.71	9.34e-08	NA	NA	NA	NA	NA	NA
cg25157280	chr3	48700498	CELSR3	N	-8.12	1.62	8.73e-07	-6.17	1.48	3.99e-05	-8.97	1.57	2.27e-08	NA	NA	NA	NA	NA	NA
cg10573386	chr3	48700375	CELSR3	Y	-13.11	2.62	8.76e-07	-8.62	2.39	0.000363	-12.46	2.53	1.35e-06	NA	NA	NA	NA	NA	NA
cg09427809	chr6	31804562	C6orf48;C6orf48;SNORD52	Y	-9.08	1.82	9.08e-07	-4.91	1.66	0.0033	-3.9	1.76	0.0271	NA	NA	NA	NA	NA	NA
cg04388657	chr9	127623377	RPL35	N	-9.72	1.95	1.01e-06	-7.17	1.78	7.12e-05	-4.66	1.89	0.014	-1.82	0.35	1.54e-07	-0.9	0.17	1.51e-07
cg06868511	chr13	27504562		N	-3.17	0.64	1.08e-06	-2.24	0.58	0.000145	-2.13	0.62	0.000623	NA	NA	NA	NA	NA	NA
cg09799983	chr2	38301756	CYP1B1	N	-22.95	4.65	1.27e-06	-23.47	4.25	6.59e-08	-8.79	4.5	0.0516	NA	NA	NA	NA	NA	NA
cg02019774	chr3	138658470		N	9.94	2.02	1.29e-06	5.37	1.84	0.00379	6.01	1.95	0.00225	NA	NA	NA	NA	NA	NA
cg20408276	chr2	38300586	CYP1B1	N	-16.26	3.32	1.48e-06	-13.4	3.03	1.33e-05	-7.31	3.21	0.0235	1.08	0.27	5.21e-05	NA	NA	NA
cg11073255	chr6	31762455	VARS	N	-8.19	1.68	1.59e-06	-5.8	1.53	0.000181	-5.31	1.62	0.00118	-0.63	0.09	2.19e-12	NA	NA	NA
cg01851088	chr3	48700337	CELSR3;CELSR3	Y	-12.31	2.53	1.75e-06	-8.59	2.31	0.000237	-12.19	2.45	1.01e-06	NA	NA	NA	NA	NA	NA
cg11668917	chr2	10586873	SNORA80B;ODC1	N	-9.44	1.94	1.82e-06	-6.88	1.78	0.000127	-4.71	1.88	0.0127	NA	NA	NA	NA	NA	NA
cg06583813	chr20	62710295	RGS19;RGS19;OPRL1;OPRL1	N	-6.89	1.42	1.84e-06	-4.23	1.3	0.00122	-4.08	1.37	0.00317	NA	NA	NA	NA	NA	NA
cg02162897	chr2	38300537	CYP1B1	N	-14.44	2.98	1.85e-06	-12.8	2.72	3.67e-06	-7.43	2.88	0.0103	0.54	0.14	6.20e-05	0.85	0.23	0.0002151
cg17904852	chr3	48700269	CELSR3;CELSR3	N	-10.92	2.25	1.85e-06	-7.72	2.06	0.000203	-10.75	2.18	1.24e-06	NA	NA	NA	NA	NA	NA
cg03157040	chr19	1861890	KLF16	Y	-6.94	1.44	2.08e-06	-4.36	1.31	0.001	-4.63	1.39	0.000964	NA	NA	NA	NA	NA	NA
cg01498999	chrY	16939383	NLGN4Y;NLGN4Y;NLGN4Y	N	5.37	1.11	2.15e-06	1.89	1.02	0.064	1.17	1.08	0.278	NA	NA	NA	NA	NA	NA
cg13482209	chr3	48700475	CELSR3	N	-12.31	2.57	2.45e-06	-9.17	2.35	0.000112	-12.36	2.49	1.02e-06	NA	NA	NA	NA	NA	NA
cg10586870	chr5	75722317	IQGAP2	N	-7.69	1.61	2.67e-06	-4.94	1.47	0.000881	-5.14	1.56	0.00108	NA	NA	NA	NA	NA	NA
cg03045079	chr14	39645334	PNN	N	-3.43	0.73	3.72e-06	-2.6	0.67	0.000116	-1.71	0.71	0.016	NA	NA	NA	NA	NA	NA
cg06367459	chr19	55898325	RPL28;RPL28;RPL28;RPL28;RPL28	N	-6.21	1.32	3.79e-06	-3.55	1.21	0.00354	-1.7	1.28	0.185	-0.57	0.08	4.37e-13	-0.44	0.1	3.99e-06
cg22040303	chrX	150912076	CNGA2	N	6.13	1.31	3.85e-06	3.5	1.19	0.00354	3.46	1.26	0.00642	NA	NA	NA	NA	NA	NA
cg02732508	chr16	89628853	RPL13;RPL13	N	-11.61	2.48	3.96e-06	-10.18	2.26	9.24e-06	-6.19	2.4	0.0102	-0.89	0.12	5.27e-13	-0.49	0.12	2.16e-05
cg26821115	chr6	31804609	C6orf48;C6orf48;SNORD52	N	-6.76	1.44	4.04e-06	-4.09	1.32	0.0021	-3.13	1.4	0.0257	NA	NA	NA	NA	NA	NA
cg04736217	chr6	31804461	C6orf48;C6orf48;SNORD52	N	-10.93	2.35	4.62e-06	-4.7	2.15	0.029	-2.6	2.27	0.253	-1.41	0.32	8.23e-06	NA	NA	NA
cg19757631	chr1	11118889	SRM	N	-12.28	2.64	4.81e-06	-8.35	2.42	0.000619	-3.14	2.56	0.22	-0.43	0.09	7.54e-07	NA	NA	NA
cg15075241	chr2	10587052	SNORA80B;ODC1	N	-12.81	2.76	4.85e-06	-9.06	2.52	0.00037	-6.8	2.67	0.0113	NA	NA	NA	NA	NA	NA
cg03607573	chr11	93471889	TAF1D	N	-9.69	2.09	4.86e-06	-5.94	1.91	0.00201	-3.09	2.02	0.127	NA	NA	NA	NA	NA	NA
cg26668608	chr2	113931518	PSD4;LOC440839	N	4.08	0.88	4.88e-06	3.39	0.8	3.14e-05	3.65	0.85	2.35e-05	NA	NA	NA	NA	NA	NA
cg16355231	chr1	2344979	PEX10;PEX10	N	-6.62	1.43	4.9e-06	-4.98	1.3	0.000158	-4.73	1.38	0.000682	-1.36	0.28	1.40e-06	NA	NA	NA
cg03043406	chr1	45242356	RPS8;SNORD38A	N	-10.9	2.35	4.98e-06	-6.75	2.15	0.00181	-2.81	2.27	0.218	-1.32	0.27	1.36e-06	-0.81	0.22	0.0001824
cg18015301	chr7	38624096	AMPH;AMPH	N	9.63	2.08	4.99e-06	6.32	1.9	0.00096	3.97	2.01	0.0489	NA	NA	NA	NA	NA	NA
cg16052901	chr6	33240864	VPS52;RPS18	N	-12.02	2.61	5.56e-06	-9.47	2.38	8.49e-05	-4.72	2.52	0.0622	-1.19	0.24	8.46e-07	-1.04	0.2	1.38e-07
cg15484808	chr6	33242542	RPS18	N	-11.1	2.41	5.84e-06	-6.93	2.2	0.00181	-4.58	2.33	0.0506	-0.96	0.24	8.74e-05	NA	NA	NA
cg19098932	chr1	2345152	PEX10;PEX10	Y	-8.07	1.76	6.02e-06	-6.62	1.61	4.7e-05	-5.96	1.7	0.000512	-1.43	0.28	4.94e-07	NA	NA	NA
cg07849302	chr10	114709887	TCF7L2;TCF7L2;TCF7L2;TCF7L2;TCF7L2;TCF7L2	N	-1.42	0.31	6.32e-06	-0.65	0.28	0.0232	-0.93	0.3	0.00203	NA	NA	NA	NA	NA	NA
cg01103827	chr21	40554221	PSMG1;PSMG1	N	-10.04	2.19	6.66e-06	-8.09	2.01	6.77e-05	-6.77	2.12	0.00156	NA	NA	NA	NA	NA	NA
cg02993991	chr19	4064177	ZBTB7A	Y	-6.58	1.44	6.93e-06	-4.53	1.32	0.000652	-3.27	1.39	0.0196	-0.77	0.2	1.31e-04	NA	NA	NA
cg09591519	chr6	33241770	RPS18	N	-12.6	2.79	8.7e-06	-8.46	2.55	0.00101	-3.66	2.7	0.176	-0.94	0.27	3.83e-04	NA	NA	NA
cg14468284	chr6	170411953		N	6.02	1.33	8.74e-06	4.76	1.22	0.000112	4.1	1.29	0.00162	NA	NA	NA	NA	NA	NA
cg27182159	chr6	33241226	RPS18	N	-10.01	2.22	9.12e-06	-7.12	2.03	0.000517	-3.67	2.15	0.0892	-1.09	0.19	5.99e-09	-0.53	0.13	3.44e-05
cg17567838	chr6	33167488	SLC39A7;RXRB;SLC39A7	N	-8.94	1.99	9.22e-06	-3.16	1.81	0.0825	-3.03	1.92	0.115	-1.23	0.19	6.59e-11	NA	NA	NA
cg07641807	chr13	92001959	MIR19A;MIR17HG;MIR17HG;MIR20A;MIR17;MIR19B1;MIR18A	N	-5.83	1.3	9.51e-06	-4.45	1.18	0.000205	-3.15	1.25	0.0125	NA	NA	NA	NA	NA	NA
cg01300291	chr3	194980397	C3orf21	Y	-5.1	1.13	9.53e-06	-2.39	1.04	0.0215	-1.25	1.1	0.257	-0.36	0.09	1.38e-04	NA	NA	NA
cg06865724	chrY	24445690	TTTY5	N	5.15	1.15	1.04e-05	2.13	1.05	0.0433	1.77	1.11	0.112	NA	NA	NA	NA	NA	NA
cg17025683	chr1	173836220	SNORD78;ZBTB37;SNORD75;ZBTB37;SNORD76;GAS5;SNORD77;SNORD44	Y	-6.12	1.37	1.04e-05	-5	1.25	7.77e-05	-5.09	1.32	0.000144	-1.18	0.12	1.10e-24	-0.21	0.06	0.0001039
cg23619808	chr13	46541950	ZC3H13	N	2.52	0.56	1.05e-05	1.81	0.51	5e-04	2.15	0.55	9.99e-05	NA	NA	NA	NA	NA	NA
cg23850212	chr19	57049857	ZFP28	N	-8.12	1.82	1.08e-05	-3.67	1.66	0.0278	-6.13	1.76	0.000554	NA	NA	NA	NA	NA	NA
cg07089321	chr6	31804739	C6orf48;C6orf48;SNORD52	N	-6.75	1.51	1.11e-05	-3.99	1.38	0.0042	-2.1	1.47	0.152	NA	NA	NA	NA	NA	NA
cg14504499	chr12	121733425	CAMKK2;CAMKK2;CAMKK2;CAMKK2;CAMKK2;CAMKK2;CAMKK2	N	-5.43	1.22	1.11e-05	-4.1	1.11	0.000266	-3.16	1.18	0.00777	NA	NA	NA	NA	NA	NA
cg17799287	chr13	92001764	MIR19A;MIR17HG;MIR17HG;MIR17;MIR18A	N	-7.12	1.6	1.14e-05	-4.95	1.46	0.000785	-3.01	1.55	0.0526	-0.26	0.08	1.68e-03	NA	NA	NA
cg12728621	chr20	34743092	EPB41L1;EPB41L1	N	-8.26	1.86	1.19e-05	-6.84	1.7	6.85e-05	-7.94	1.8	1.34e-05	NA	NA	NA	NA	NA	NA
cg12803068	chr7	45002919	MYO1G	N	8.38	1.89	1.19e-05	9.37	1.72	9.84e-08	7.39	1.82	6.18e-05	6.32	0.64	9.06e-23	7.02	0.28	2.64e-134
cg21649604	chr22	39714288	RPL3;RPL3;RNU86	N	-4.06	0.92	1.23e-05	-2.42	0.84	0.00406	-1.42	0.89	0.11	-0.94	0.19	3.93e-07	-0.62	0.1	3.07e-10
cg22054362	chr19	57050367	ZFP28;ZFP28	N	-9.24	2.09	1.33e-05	-4.76	1.91	0.0132	-7.78	2.02	0.000141	NA	NA	NA	NA	NA	NA
cg23423766	chr6	13614841	NOL7	N	-2.71	0.61	1.33e-05	-2.31	0.56	4.53e-05	-2.04	0.59	0.000628	-0.26	0.05	4.79e-07	NA	NA	NA
cg00615913	chr20	37063096	LOC388796;SNORA71D;LOC388796	Y	-5.95	1.35	1.34e-05	-4.33	1.23	0.000497	-2.64	1.3	0.0435	-0.19	0.04	2.92e-05	NA	NA	NA
cg02525995	chr8	99310335		N	9.4	2.13	1.37e-05	5.09	1.95	0.0094	4.51	2.06	0.0294	NA	NA	NA	NA	NA	NA
cg06857094	chr6	31762442	VARS	Y	-7.83	1.78	1.37e-05	-5.18	1.62	0.00154	-5.24	1.72	0.00248	-1.1	0.22	6.71e-07	NA	NA	NA
cg25699837	chr3	163722294		Y	4.51	1.02	1.42e-05	3.01	0.94	0.00144	3.95	0.99	8.23e-05	NA	NA	NA	NA	NA	NA
cg23160522	chr15	75015787	CYP1A1	N	-6.94	1.58	1.43e-05	-8.68	1.44	4.34e-09	-5.29	1.53	0.000583	NA	NA	NA	0.64	0.14	2.33e-06
cg25505476	chr11	108369215	KDELC2	N	-0.86	0.2	1.5e-05	-0.7	0.18	0.000122	-0.72	0.19	0.000164	NA	NA	NA	NA	NA	NA
cg01095395	chr3	101039372	IMPG2;IMPG2	N	4.73	1.08	1.51e-05	3.13	0.98	0.00162	3.27	1.04	0.00185	NA	NA	NA	NA	NA	NA
cg02370529	chr19	50888179	POLD1	N	-1.74	0.4	1.51e-05	-1.55	0.36	2.56e-05	-1.51	0.38	0.000105	NA	NA	NA	NA	NA	NA
cg01734628	chr6	31926014	RDBP;SKIV2L;MIR1236	N	-9.53	2.17	1.53e-05	-6.36	1.99	0.00149	-5.28	2.1	0.0124	NA	NA	NA	NA	NA	NA
cg21560142	chr19	47730821	BBC3;BBC3;BBC3;BBC3	N	-1.46	0.33	1.54e-05	-1.24	0.31	5.66e-05	-0.97	0.32	0.0029	NA	NA	NA	NA	NA	NA
cg19812944	chr7	767893	PRKAR1B;HEATR2;PRKAR1B;PRKAR1B	N	-7.46	1.7	1.56e-05	-5.14	1.56	0.00105	-4.56	1.65	0.00596	NA	NA	NA	NA	NA	NA
cg00574206	chr12	26262307		N	7.56	1.73	1.58e-05	6.64	1.58	3.25e-05	7.21	1.67	2.07e-05	NA	NA	NA	NA	NA	NA
cg24152605	chr19	57050359	ZFP28;ZFP28	N	-13.3	3.04	1.58e-05	-5.76	2.78	0.0387	-10.06	2.94	0.000694	NA	NA	NA	NA	NA	NA
cg25748521	chr7	139366758	HIPK2;HIPK2	N	-8.85	2.02	1.58e-05	-4.54	1.85	0.0146	-4.68	1.96	0.0173	-0.83	0.11	5.34e-13	NA	NA	NA
cg24237576	chr16	2285775	DNASE1L2	N	7.34	1.68	1.65e-05	4.24	1.54	0.006	4.84	1.63	0.00308	NA	NA	NA	NA	NA	NA
cg25963041	chr19	57049777	ZFP28	N	-12.59	2.88	1.65e-05	-6.06	2.63	0.0219	-9.84	2.79	0.000471	NA	NA	NA	NA	NA	NA
cg13709496	chr9	101011718	TBC1D2	N	-7.53	1.72	1.66e-05	-2.95	1.58	0.0618	-3.45	1.67	0.0395	NA	NA	NA	NA	NA	NA
cg17852249	chr4	119506870		N	9.65	2.21	1.66e-05	6.15	2.02	0.00252	8.38	2.14	0.000107	NA	NA	NA	NA	NA	NA
cg22366819	chr6	154368542	OPRM1;OPRM1;OPRM1;OPRM1;OPRM1;OPRM1;OPRM1;OPRM1;OPRM1;OPRM1;OPRM1;OPRM1	Y	5.22	1.2	1.67e-05	1.7	1.09	0.121	1.99	1.16	0.087	NA	NA	NA	NA	NA	NA
cg13881619	chr9	130323725	FAM129B;FAM129B	N	-6.86	1.57	1.68e-05	-4.15	1.44	0.00409	-4.62	1.52	0.0026	NA	NA	NA	NA	NA	NA
cg20252095	chr19	19055698		N	-6.5	1.49	1.74e-05	-5.07	1.36	0.000229	-4.99	1.44	0.000614	NA	NA	NA	NA	NA	NA
cg06644515	chr1	173834831	SNORD47;GAS5;SNORD81;SNORD80;SNORD78;SNORD79	N	-9.22	2.12	1.76e-05	-6.68	1.94	0.000623	-3.78	2.05	0.0658	-0.85	0.22	1.41e-04	NA	NA	NA
cg25527547	chr7	100862300	ZNHIT1;PLOD3	N	-9.38	2.16	1.76e-05	-6.33	1.97	0.00143	-4.15	2.08	0.047	-0.29	0.08	3.51e-04	NA	NA	NA
cg03044573	chr1	173835265	GAS5;SNORD78;SNORD44;SNORD80;SNORD79	N	-13.06	3	1.77e-05	-9.34	2.74	0.000738	-6.26	2.9	0.0317	-1.88	0.44	1.89e-05	NA	NA	NA
cg15847896	chrX	100607195	BTK	N	6.77	1.56	1.78e-05	3.28	1.42	0.0217	2.6	1.5	0.085	NA	NA	NA	NA	NA	NA
cg13273136	chr2	113931565	PSD4;LOC440839;PSD4	N	4.9	1.13	1.84e-05	4.84	1.03	3.81e-06	4.78	1.09	1.56e-05	NA	NA	NA	NA	NA	NA
cg20818457	chr4	154179401	TRIM2;TRIM2	N	8.05	1.86	1.88e-05	4.53	1.7	0.00786	4.1	1.79	0.0229	NA	NA	NA	NA	NA	NA
cg10164393	chr6	119032202		N	10.67	2.46	1.91e-05	8.44	2.25	0.000204	6.39	2.38	0.00757	-0.45	0.13	8.00e-04	NA	NA	NA
ch.9.1539394R	chr9	104170844	ZNF189;ZNF189	N	-1.6	0.37	1.98e-05	-1.05	0.34	0.00211	-0.77	0.36	0.0311	NA	NA	NA	NA	NA	NA
cg15899474	chr2	172779515	HAT1;HAT1	N	-1.35	0.31	2.07e-05	-1.04	0.29	0.000336	-1.34	0.3	1.29e-05	NA	NA	NA	NA	NA	NA
cg18592964	chr5	96051476	CAST;CAST;CAST;CAST;CAST;CAST;CAST;CAST;CAST;CAST	N	6.32	1.47	2.08e-05	5.18	1.34	0.000131	5.27	1.42	0.000234	NA	NA	NA	NA	NA	NA
cg07297802	chr11	62622622	SNORD27;SNORD30;SLC3A2;SLC3A2;SNORD29;SNORD28;SLC3A2;SLC3A2;SLC3A2;SNHG1	Y	-3.15	0.73	2.17e-05	-1.6	0.67	0.0177	-1.79	0.71	0.0121	NA	NA	NA	NA	NA	NA
cg14986962	chr16	85932214	IRF8	N	8.97	2.09	2.18e-05	7.96	1.91	3.69e-05	6.46	2.02	0.00149	NA	NA	NA	NA	NA	NA
cg25636481	chr6	33241410	RPS18	N	-11.01	2.56	2.2e-05	-7.46	2.34	0.00155	-4.13	2.48	0.0964	-0.81	0.18	9.54e-06	NA	NA	NA
cg15514918	chr1	236087201		N	10.06	2.34	2.21e-05	7.24	2.14	0.000775	5.31	2.26	0.0195	-0.38	0.1	2.11e-04	NA	NA	NA
cg04570827	chr13	46627156	ZC3H13	N	-2.19	0.51	2.24e-05	-2.06	0.47	1.25e-05	-1.91	0.49	0.000124	NA	NA	NA	NA	NA	NA
cg23251359	chrX	50214465	DGKK	N	-10.13	2.36	2.24e-05	-3.86	2.15	0.0738	-4.72	2.28	0.0393	NA	NA	NA	NA	NA	NA
cg02650512	chr17	27048975	RPL23A;SNORD4A;SNORD42A	N	-10.25	2.39	2.25e-05	-6.44	2.18	0.00336	-4.07	2.31	0.0791	NA	NA	NA	-0.54	0.12	4.89e-06
cg12691994	chr1	206748850	RASSF5;RASSF5;RASSF5	N	8.99	2.09	2.25e-05	6.43	1.91	0.000852	6.14	2.02	0.00259	NA	NA	NA	NA	NA	NA
cg05871694	chr2	177053503	HOXD1;HOXD1	N	-3.77	0.88	2.26e-05	-2.52	0.8	0.00179	-3	0.85	0.000459	NA	NA	NA	NA	NA	NA
cg00852033	chr16	2058572	ZNF598	N	-7.21	1.68	2.29e-05	-4.56	1.54	0.00318	-3.3	1.63	0.0431	NA	NA	NA	NA	NA	NA
cg04135110	chr5	346695	AHRR	N	6.35	1.48	2.29e-05	4.69	1.35	0.000591	2.34	1.43	0.102	1.22	0.23	1.38e-07	NA	NA	NA
cg05644049	chr1	11118880	SRM	N	-7.54	1.76	2.38e-05	-3.85	1.61	0.0172	-0.92	1.7	0.589	-0.29	0.08	1.18e-04	NA	NA	NA
cg20786280	chr8	30892276	PURG;WRN	N	-11.54	2.69	2.38e-05	-7.21	2.46	0.00361	-0.22	2.61	0.932	NA	NA	NA	NA	NA	NA
cg07148896	chr1	11119225	SRM	N	-4.46	1.04	2.43e-05	-2.88	0.95	0.00269	-2.13	1.01	0.0351	NA	NA	NA	NA	NA	NA
cg02814691	chr1	182760900	NPL	Y	-6.09	1.42	2.46e-05	-4.34	1.3	0.000943	-3.93	1.38	0.00456	NA	NA	NA	NA	NA	NA
cg05780139	chr17	37008512	RPL23	Y	-7.61	1.78	2.46e-05	-5.82	1.63	0.000393	-3.6	1.72	0.0372	-1.76	0.37	2.71e-06	NA	NA	NA
cg00565882	chr2	38300707	CYP1B1	N	-12.77	2.99	2.47e-05	-10.85	2.73	8.55e-05	-6.06	2.89	0.0368	1.17	0.24	1.20e-06	NA	NA	NA
cg05575921	chr5	373378	AHRR	N	-9.63	2.25	2.47e-05	-9.13	2.06	1.22e-05	-4.78	2.18	0.0288	-18.03	1.71	4.55e-26	-6.44	0.22	1.64e-193
cg13538156	chrX	30261568	MAGEB1;MAGEB1;MAGEB4;MAGEB4	N	8.73	2.05	2.55e-05	4.32	1.87	0.0213	5.33	1.98	0.00736	NA	NA	NA	NA	NA	NA
cg13809815	chr14	24912071	SDR39U1	N	-0.26	0.06	2.58e-05	-0.16	0.05	0.00348	-0.17	0.06	0.00364	NA	NA	NA	NA	NA	NA
cg24960291	chr3	185538892	IGF2BP2;IGF2BP2	N	-9.61	2.26	2.62e-05	-8.95	2.06	1.83e-05	-8.51	2.18	0.000116	NA	NA	NA	-0.66	0.19	0.00057
cg21609706	chr1	81624482		N	10.26	2.41	2.63e-05	6.58	2.2	0.00299	6.95	2.33	0.00307	NA	NA	NA	NA	NA	NA
cg13981001	chr9	130211749	RPL12;SNORA65	N	-6.39	1.5	2.68e-05	-4.73	1.37	0.000642	-2.41	1.45	0.0978	-0.56	0.14	1.14e-04	NA	NA	NA
cg14562081	chr10	114709917	TCF7L2;TCF7L2;TCF7L2;TCF7L2;TCF7L2;TCF7L2	N	-0.75	0.18	2.69e-05	-0.42	0.16	0.00937	-0.69	0.17	6.66e-05	NA	NA	NA	NA	NA	NA
cg14959291	chr3	96532006	EPHA6	Y	-3.23	0.76	2.79e-05	-1.56	0.69	0.0258	-2.7	0.74	0.00027	NA	NA	NA	NA	NA	NA
cg23110027	chr4	176394153		Y	3.23	0.76	2.79e-05	2.26	0.7	0.00127	2.67	0.74	0.000336	NA	NA	NA	NA	NA	NA
cg22271905	chr11	75237679	GDPD5	N	-6.85	1.61	2.8e-05	-3.27	1.47	0.0273	-4.98	1.56	0.00155	NA	NA	NA	NA	NA	NA
cg01054354	chr15	100272751	LYSMD4	N	-7.27	1.71	2.88e-05	-2.48	1.57	0.115	-2.67	1.66	0.109	NA	NA	NA	NA	NA	NA
cg21970554	chr19	57050370	ZFP28;ZFP28	N	-8.02	1.89	2.88e-05	-3.58	1.73	0.0391	-6.24	1.83	0.000715	NA	NA	NA	NA	NA	NA
cg07600499	chr5	115141054	CDO1	N	9.32	2.2	2.89e-05	2.45	2.01	0.223	0.82	2.13	0.698	NA	NA	NA	NA	NA	NA
cg20456193	chrX	152801636	ATP2B3;ATP2B3;ATP2B3;ATP2B3	N	4.28	1.01	2.97e-05	1.53	0.92	0.0985	0.3	0.98	0.758	NA	NA	NA	NA	NA	NA
cg10863145	chr16	1217260	CACNA1H;CACNA1H	N	7.78	1.84	2.98e-05	3.2	1.68	0.0574	4.68	1.78	0.00892	NA	NA	NA	NA	NA	NA
cg08958747	chr16	2203176	RAB26	N	-6.59	1.56	2.99e-05	-4.22	1.42	0.00327	-1.79	1.51	0.236	-0.73	0.19	1.35e-04	NA	NA	NA
cg03832010	chr5	175031838		N	9.58	2.26	3e-05	4	2.07	0.0538	2.81	2.19	0.2	NA	NA	NA	NA	NA	NA
cg14797580	chr17	80053635	FASN	N	-7.87	1.86	3.09e-05	-5.85	1.7	0.000664	-2.68	1.8	0.138	NA	NA	NA	NA	NA	NA
cg03158561	chr11	8705959	RPL27A;SNORA45	N	-8.13	1.93	3.2e-05	-5.33	1.76	0.00271	-3.92	1.87	0.0364	-0.87	0.2	2.36e-05	NA	NA	NA
cg06372654	chr7	128044655	IMPDH1;IMPDH1;IMPDH1;IMPDH1;IMPDH1;IMPDH1;IMPDH1	N	-7.37	1.75	3.31e-05	-5.82	1.6	0.000323	-3.97	1.7	0.0198	-0.38	0.08	4.13e-06	NA	NA	NA
cg04552451	chr8	144852873		N	-16.08	3.83	3.34e-05	-10.35	3.5	0.00326	-10.63	3.7	0.00433	NA	NA	NA	NA	NA	NA
cg20576162	chr4	667306	ATP5I	N	-13.14	3.13	3.35e-05	-8.28	2.86	0.00401	-7.36	3.03	0.0155	NA	NA	NA	NA	NA	NA
cg23308047	chr10	119297674	EMX2OS	N	-7.47	1.78	3.35e-05	-1.72	1.62	0.292	-5.54	1.72	0.0014	NA	NA	NA	NA	NA	NA
cg03088705	chr10	111624928	XPNPEP1;XPNPEP1;XPNPEP1	N	-5.94	1.41	3.37e-05	-3.76	1.29	0.00386	-4.07	1.37	0.0031	NA	NA	NA	NA	NA	NA
cg14792075	chr1	245769124	KIF26B	N	-6.65	1.58	3.39e-05	-0.94	1.45	0.518	-3.84	1.53	0.0126	NA	NA	NA	NA	NA	NA
cg05555725	chrX	135251416	FHL1;FHL1;FHL1;FHL1;FHL1;FHL1;FHL1	N	8.53	2.03	3.41e-05	3.27	1.86	0.0789	-0.71	1.96	0.716	NA	NA	NA	NA	NA	NA
cg20329047	chr8	145514383	BOP1;HSF1	N	-6.06	1.44	3.43e-05	-4.41	1.32	0.000908	-4.33	1.4	0.0021	-0.72	0.15	2.53e-06	-0.65	0.17	0.0001137
cg18092474	chr15	75019302	CYP1A1	N	-10.1	2.41	3.62e-05	-12.32	2.21	4.65e-08	-9.52	2.34	5.69e-05	-1.92	0.44	1.06e-05	5.15	0.34	8.13e-51
cg14464245	chr9	139580482	AGPAT2;AGPAT2	N	-5.56	1.33	3.63e-05	-1.62	1.22	0.183	-2.19	1.29	0.0897	NA	NA	NA	NA	NA	NA
cg24478420	chr1	80923103		N	10.02	2.4	3.67e-05	5.1	2.19	0.0203	6.27	2.32	0.00713	NA	NA	NA	NA	NA	NA
cg20263853	chr1	8824177	RERE;RERE	N	8.87	2.12	3.72e-05	8.14	1.94	3.45e-05	10.11	2.05	1.33e-06	NA	NA	NA	NA	NA	NA
cg22403767	chr18	74327432		Y	3.42	0.82	3.81e-05	0.96	0.75	0.202	1.52	0.79	0.0565	NA	NA	NA	NA	NA	NA
cg11222065	chr6	33240468	VPS52;RPS18	N	-6.22	1.49	3.84e-05	-4	1.36	0.00356	-1.99	1.44	0.17	-0.79	0.11	2.00e-12	-0.63	0.14	1.19e-05
cg04545942	chr13	72253329	DACH1;DACH1;DACH1	Y	4.55	1.09	3.88e-05	1.62	1	0.107	1.85	1.06	0.081	NA	NA	NA	NA	NA	NA
cg08733957	chr1	24125298	GALE;GALE;GALE	N	7.14	1.72	3.96e-05	7.59	1.57	1.91e-06	5.16	1.66	0.00203	NA	NA	NA	NA	NA	NA
cg09784070	chr6	17598072		N	2.08	0.5	3.96e-05	1.16	0.46	0.0117	0.93	0.48	0.0558	NA	NA	NA	NA	NA	NA
cg11363229	chr3	196065320	TM4SF19	N	-6.54	1.57	3.96e-05	-4.43	1.44	0.0022	-2.75	1.52	0.0709	NA	NA	NA	NA	NA	NA
cg26133909	chr5	79762963	ZFYVE16;ZFYVE16	N	8.88	2.13	3.96e-05	5.74	1.95	0.00347	8.43	2.06	5.51e-05	NA	NA	NA	NA	NA	NA
cg22277154	chr13	31020468		N	-3.97	0.96	4.11e-05	-2.98	0.87	0.00072	-2.53	0.93	0.00663	NA	NA	NA	NA	NA	NA
cg27375378	chr17	77806402		N	-4.52	1.09	4.13e-05	-2.38	1	0.0174	-1.09	1.05	0.304	-1.12	0.25	4.94e-06	NA	NA	NA
cg02105856	chr1	207119784	PIGR;PIGR	N	7.99	1.93	4.15e-05	5.83	1.76	0.00101	5.52	1.86	0.00325	NA	NA	NA	NA	NA	NA
cg06531870	chr13	89037260		N	8.71	2.1	4.17e-05	5.73	1.92	0.003	5.08	2.03	0.0129	-0.62	0.18	4.45e-04	NA	NA	NA
cg12598211	chr12	123634384		N	-8.79	2.12	4.23e-05	-4.3	1.94	0.027	-5.3	2.05	0.0102	NA	NA	NA	NA	NA	NA
cg02180505	chrX	30265129	MAGEB1;MAGEB1;MAGEB1	N	4.63	1.12	4.27e-05	3.94	1.02	0.000134	4.27	1.08	9.48e-05	NA	NA	NA	NA	NA	NA
ch.10.91757602F	chr10	91767622		N	-1.69	0.41	4.29e-05	-1.14	0.37	0.0023	-1.29	0.39	0.00113	NA	NA	NA	NA	NA	NA
cg06217494	chr4	156680769	GUCY1B3	N	-2.89	0.7	4.37e-05	-1.96	0.64	0.00231	-2.11	0.67	0.0019	NA	NA	NA	NA	NA	NA
cg12404168	chr13	91370196		N	9.21	2.23	4.44e-05	4.76	2.03	0.0198	2.38	2.15	0.27	NA	NA	NA	NA	NA	NA
cg01425967	chr1	161228203	PCP4L1	N	6.22	1.51	4.58e-05	4.2	1.38	0.00245	3.11	1.46	0.0337	0.2	0.06	4.78e-04	NA	NA	NA
cg06477715	chr13	28711922	LOC100288730;PAN3;PAN3	N	-2.05	0.5	4.58e-05	-1.48	0.45	0.00125	-1.45	0.48	0.00275	NA	NA	NA	NA	NA	NA
cg22228142	chr11	96620007		N	11	2.67	4.59e-05	10.61	2.44	1.74e-05	7.57	2.58	0.00358	NA	NA	NA	NA	NA	NA
cg16565409	chr17	27048223	RPL23A;SNORD4A	N	-10.49	2.54	4.61e-05	-5.77	2.32	0.0135	-4.45	2.46	0.071	-1.1	0.24	3.50e-06	-1.73	0.28	5.63e-10
cg15911493	chr14	31529383	AP4S1;AP4S1	N	7.79	1.89	4.63e-05	4.57	1.73	0.00843	3.79	1.83	0.0385	NA	NA	NA	NA	NA	NA
cg03224163	chr7	139420300	HIPK2;HIPK2	N	-3.17	0.77	4.64e-05	-3.89	0.7	6.01e-08	-1.18	0.74	0.114	-0.23	0.07	1.04e-03	NA	NA	NA
cg25837904	chr4	154167187	TRIM2;TRIM2	N	6.68	1.62	4.68e-05	5.29	1.48	0.000403	5.33	1.57	0.000749	NA	NA	NA	NA	NA	NA
cg05789250	chr6	31804306	C6orf48;C6orf48;SNORD52	N	-7.32	1.78	4.72e-05	-3.38	1.62	0.0381	-1.21	1.72	0.48	-1.4	0.24	5.56e-09	NA	NA	NA
cg16944589	chr2	135810223	RAB3GAP1	N	-0.41	0.1	4.72e-05	-0.22	0.09	0.0155	-0.2	0.1	0.0358	NA	NA	NA	NA	NA	NA
cg22948808	chr11	46360763	DGKZ	N	-7.19	1.75	4.8e-05	-4.83	1.6	0.00267	-5.13	1.69	0.0026	0.35	0.1	3.08e-04	NA	NA	NA
cg11634248	chr11	67926133	SUV420H1	N	-3.85	0.94	4.82e-05	-2.4	0.86	0.00532	-1.64	0.91	0.0716	NA	NA	NA	NA	NA	NA
cg21589858	chr3	99566949	C3orf26;FILIP1L;FILIP1L;FILIP1L;MIR548G	N	2.28	0.55	4.82e-05	1.37	0.51	0.00718	0.98	0.54	0.0675	NA	NA	NA	NA	NA	NA
cg17643796	chr4	648752	PDE6B;PDE6B;PDE6B	N	6.01	1.46	4.86e-05	2.39	1.33	0.0735	2.67	1.41	0.0596	NA	NA	NA	NA	NA	NA
cg03775991	chr6	170589530		N	4.8	1.17	4.95e-05	2.54	1.07	0.0177	1.85	1.13	0.103	NA	NA	NA	NA	NA	NA
cg12251075	chr17	49244717	NME2;NME2;NME2;NME1-NME2;NME2	N	-5.17	1.26	4.95e-05	-2.91	1.15	0.0117	-1.54	1.22	0.208	-0.61	0.13	5.41e-06	NA	NA	NA
cg12974223	chr12	51925684		N	-2.43	0.59	4.96e-05	-1.25	0.54	0.0209	-0.78	0.57	0.171	NA	NA	NA	NA	NA	NA
cg13652338	chr13	36172439	MIR548F5;NBEA	N	6.39	1.56	5.03e-05	3.17	1.42	0.0264	3	1.51	0.0475	NA	NA	NA	NA	NA	NA
cg26527775	chr12	133758599	ZNF268;ZNF268;ZNF268;ZNF268;ZNF268;ZNF268;ZNF268;ZNF268;ZNF268	N	-7.95	1.94	5.11e-05	-5	1.77	0.00501	-5.04	1.87	0.00753	NA	NA	NA	NA	NA	NA
cg14709055	chr5	125967312	C5orf48	N	6.2	1.51	5.12e-05	4.46	1.38	0.00137	4.6	1.46	0.00179	NA	NA	NA	NA	NA	NA
cg19721764	chr1	208377348	PLXNA2	N	7.43	1.81	5.14e-05	6.57	1.66	8.73e-05	4.02	1.75	0.0225	NA	NA	NA	NA	NA	NA
cg13690543	chr6	31587680	BAT2	N	-2.78	0.68	5.17e-05	-1.29	0.62	0.0387	-1.47	0.66	0.0256	NA	NA	NA	NA	NA	NA
cg12101586	chr15	75019203	CYP1A1	N	-9.92	2.42	5.19e-05	-11.65	2.21	2.38e-07	-8.17	2.34	0.000542	-2.21	0.39	1.26e-08	4.54	0.3	3.67e-50
cg17208869	chr5	41071879	HEATR7B2	N	-9.62	2.35	5.34e-05	-4.42	2.15	0.0404	-2.65	2.27	0.245	NA	NA	NA	NA	NA	NA
cg11656478	chr2	38297759	CYP1B1	N	-7.12	1.74	5.44e-05	-2.55	1.59	0.11	-3.46	1.69	0.041	0.71	0.17	3.00e-05	NA	NA	NA
cg01485797	chr11	810820	SNORA52;RPLP2	N	-4.14	1.01	5.48e-05	-3.02	0.93	0.00122	-1.34	0.98	0.172	NA	NA	NA	-0.57	0.13	5.29e-06
cg24150986	chr14	105613783	JAG2;JAG2	N	5.44	1.33	5.53e-05	4.08	1.22	0.000886	3.08	1.29	0.0173	-0.27	0.08	1.22e-03	NA	NA	NA
cg01701585	chr16	2263913	PGP	N	-4.48	1.1	5.69e-05	-2.33	1	0.0206	-1.57	1.06	0.141	-0.28	0.08	1.64e-04	NA	NA	NA
cg11284959	chr5	86205515		N	6.84	1.68	5.72e-05	3.26	1.53	0.0343	3.45	1.62	0.0343	NA	NA	NA	NA	NA	NA
cg09097839	chr8	47748435		N	4.15	1.02	5.74e-05	2.23	0.93	0.0169	2.22	0.98	0.0249	NA	NA	NA	NA	NA	NA
cg25255271	chr19	38142147	ZFP30	N	3.32	0.81	5.74e-05	1.3	0.74	0.0811	1.64	0.79	0.0376	NA	NA	NA	NA	NA	NA
cg07931151	chr19	47634108	SAE1;SAE1;SAE1;SAE1;SAE1;SAE1;SAE1	N	-0.51	0.13	5.89e-05	-0.31	0.12	0.00713	-0.41	0.12	0.00083	NA	NA	NA	NA	NA	NA
cg25121146	chr18	58038568	MC4R;MC4R	Y	6.06	1.49	5.89e-05	3.87	1.36	0.00471	4.67	1.44	0.00131	NA	NA	NA	NA	NA	NA
cg13605674	chr3	196065328	TM4SF19	N	-6.71	1.65	5.92e-05	-5.1	1.51	0.000803	-3.36	1.6	0.0361	0.35	0.09	5.43e-05	NA	NA	NA
cg10374202	chr3	40499768	RPL14;RPL14	N	-9.83	2.42	5.93e-05	-7.8	2.21	0.00047	-5.06	2.34	0.0312	NA	NA	NA	NA	NA	NA
cg03472313	chr20	43149996	SERINC3;SERINC3	N	-2.99	0.74	5.98e-05	-2.14	0.67	0.00154	-0.56	0.71	0.432	NA	NA	NA	NA	NA	NA
cg09366118	chr2	113931525	PSD4;LOC440839	N	4.1	1.01	5.98e-05	3.98	0.92	2.09e-05	4.02	0.98	4.81e-05	NA	NA	NA	NA	NA	NA
cg10152449	chr7	2444534	CHST12	N	-7.11	1.75	6e-05	-3.56	1.6	0.0265	-5.73	1.69	0.000788	NA	NA	NA	NA	NA	NA
cg08020922	chr2	112895809	FBLN7;FBLN7	N	-1.62	0.4	6.04e-05	-0.99	0.36	0.00674	-1.14	0.39	0.00324	NA	NA	NA	NA	NA	NA
cg10818319	chr8	91013204	DECR1	N	-0.56	0.14	6.11e-05	-0.22	0.13	0.0816	-0.55	0.13	4.91e-05	NA	NA	NA	NA	NA	NA
cg22366943	chr6	124882293	NKAIN2	N	9.23	2.28	6.14e-05	3.35	2.08	0.108	6.1	2.2	0.00587	NA	NA	NA	NA	NA	NA
cg13406908	chr19	40909588	PRX;PRX	N	-0.42	0.1	6.17e-05	-0.38	0.1	7.86e-05	-0.37	0.1	0.00031	NA	NA	NA	NA	NA	NA
cg02896073	chr18	31799784	NOL4	N	4.15	1.02	6.21e-05	1.74	0.94	0.0633	2.33	0.99	0.0192	NA	NA	NA	NA	NA	NA
cg20121427	chrX	43514483	MAOA	N	-4.42	1.09	6.22e-05	-2.34	1	0.0191	-2.98	1.05	0.00495	NA	NA	NA	NA	NA	NA
cg01331992	chr9	19379118	RPS6	N	-10.74	2.65	6.3e-05	-7.06	2.42	0.00377	-4.29	2.57	0.0952	-1.92	0.35	4.43e-08	-0.9	0.24	0.0002184
cg15725939	chr15	31122751		N	4.66	1.15	6.36e-05	2.61	1.05	0.0134	3.08	1.11	0.0059	NA	NA	NA	NA	NA	NA
cg19355212	chrX	153410272	OPN1LW	N	5.56	1.37	6.4e-05	1.36	1.26	0.279	1.93	1.33	0.148	NA	NA	NA	NA	NA	NA
cg15391464	chr17	27047549	RPL23A;SNORD42B	N	-6.36	1.57	6.44e-05	-3.12	1.44	0.0305	-2.92	1.52	0.0557	NA	NA	NA	NA	NA	NA
cg26982279	chr19	57079381	ZNF470;ZNF470	N	-8.5	2.1	6.48e-05	-4.37	1.92	0.0234	-3.97	2.03	0.0517	NA	NA	NA	NA	NA	NA
cg01470599	chr9	38422794	IGFBPL1	Y	-7.57	1.88	6.6e-05	-2.29	1.71	0.181	0.35	1.81	0.846	NA	NA	NA	NA	NA	NA
cg06264984	chr2	38300885	CYP1B1	N	-10.19	2.52	6.6e-05	-8.39	2.31	0.000317	-4.22	2.44	0.0848	0.66	0.14	1.33e-06	NA	NA	NA
cg12406027	chr19	39616818	PAK4;PAK4;PAK4;PAK4;PAK4	N	-1.57	0.39	6.6e-05	-1.21	0.35	0.000722	-0.88	0.38	0.0192	-0.96	0.17	9.88e-09	NA	NA	NA
cg01771871	chr8	81989312	PAG1	N	8.45	2.09	6.62e-05	7.02	1.91	0.000278	7.33	2.02	0.000339	NA	NA	NA	-0.82	0.2	3.59e-05
cg02152631	chr8	29133647		N	8.69	2.15	6.63e-05	4.86	1.97	0.0139	6.1	2.08	0.00363	NA	NA	NA	NA	NA	NA
cg08947551	chr5	176655497	NSD1;NSD1	N	1.95	0.48	6.63e-05	1.57	0.44	0.000426	1.41	0.47	0.00272	NA	NA	NA	NA	NA	NA
cg17736526	chr7	1329387		N	-7.98	1.98	6.68e-05	-6.72	1.81	0.00023	-6.94	1.91	0.000325	-0.78	0.22	4.72e-04	NA	NA	NA
cg20241876	chr6	32180045	NOTCH4	N	-6.05	1.5	6.74e-05	-4.34	1.37	0.00165	-3.65	1.45	0.0123	NA	NA	NA	NA	NA	NA
cg13394864	chr2	97563733	FAM178B;FAM178B;FAM178B	N	-7.42	1.84	6.77e-05	-5.58	1.68	0.000995	-3.31	1.78	0.0634	NA	NA	NA	NA	NA	NA
cg18021203	chr7	33672048		Y	5.42	1.35	6.79e-05	3.43	1.23	0.0055	3.03	1.3	0.0206	NA	NA	NA	NA	NA	NA
cg06720949	chr19	45381937	PVRL2;PVRL2	N	-5.36	1.33	6.84e-05	-5.03	1.22	4.37e-05	-3.57	1.29	0.00589	NA	NA	NA	NA	NA	NA
cg19233472	chr5	169532752	FOXI1;FOXI1	N	7.92	1.96	6.85e-05	5.77	1.79	0.00143	2.22	1.9	0.243	NA	NA	NA	NA	NA	NA
cg07843120	chr19	34856957	GPI	N	-1.36	0.34	6.89e-05	-0.78	0.31	0.0114	-0.49	0.33	0.131	NA	NA	NA	NA	NA	NA
ch.18.1114073F	chr18	56625820	ZNF532	N	-0.97	0.24	6.9e-05	-0.74	0.22	0.000777	-0.69	0.23	0.00318	NA	NA	NA	NA	NA	NA
cg23396786	chr2	73299151	SFXN5	N	-6.77	1.68	6.91e-05	-5.73	1.54	0.000226	-5.96	1.63	0.000285	NA	NA	NA	NA	NA	NA
cg13979887	chr9	5831999	ERMP1	N	-6.69	1.66	6.98e-05	-4.13	1.52	0.0069	-2.78	1.61	0.0846	NA	NA	NA	NA	NA	NA
cg25499769	chr12	128245397		Y	5.14	1.28	7.01e-05	2.37	1.17	0.0432	3.01	1.23	0.0153	NA	NA	NA	NA	NA	NA
cg05857643	chr7	26242932	CBX3;CBX3	N	-11.69	2.91	7.13e-05	-6.24	2.66	0.0195	-3.66	2.81	0.194	NA	NA	NA	NA	NA	NA
cg16459265	chr7	45025080	C7orf40;SNORA9	N	-10.99	2.74	7.17e-05	-8.05	2.5	0.00139	-1.82	2.65	0.492	-1.13	0.24	2.28e-06	-0.89	0.15	3.81e-09
cg07917031	chr1	232571335	SIPA1L2	N	-7.24	1.8	7.33e-05	-3.87	1.65	0.0194	-2.45	1.74	0.161	NA	NA	NA	NA	NA	NA
cg10970500	chr1	6532647	PLEKHG5;PLEKHG5;PLEKHG5;PLEKHG5;PLEKHG5	N	5.75	1.43	7.34e-05	3.22	1.31	0.0145	3.72	1.39	0.00762	NA	NA	NA	NA	NA	NA
cg07328519	chr19	4064300	ZBTB7A	Y	-4.35	1.08	7.4e-05	-2.14	0.99	0.0311	-0.94	1.05	0.371	NA	NA	NA	NA	NA	NA
cg07795413	chrY	16733930	NLGN4Y;NLGN4Y;NLGN4Y;NLGN4Y;NLGN4Y	N	4.83	1.2	7.4e-05	1.84	1.1	0.095	2.4	1.17	0.0399	NA	NA	NA	NA	NA	NA
cg16425060	chr13	41886511	NAA16;NAA16;NAA16	N	-1.26	0.31	7.45e-05	-0.79	0.29	0.00644	-0.87	0.3	0.00443	NA	NA	NA	NA	NA	NA
cg26590744	chr2	177017389	HOXD4	N	9.4	2.35	7.53e-05	4.06	2.14	0.0593	2.32	2.27	0.308	NA	NA	NA	NA	NA	NA
cg00517855	chr8	146016408	RPL8;RPL8	N	-4.72	1.18	7.54e-05	-2.68	1.08	0.0134	-0.82	1.14	0.473	-0.67	0.17	5.36e-05	NA	NA	NA
cg14870493	chr19	58992028	ZNF446	N	2.39	0.6	7.58e-05	1.85	0.55	0.000779	1.99	0.58	0.000626	NA	NA	NA	NA	NA	NA
cg23712522	chr8	145754850	MGC70857;KIAA1688	N	-4.8	1.2	7.68e-05	-2.64	1.1	0.0165	-3.33	1.16	0.00436	NA	NA	NA	NA	NA	NA
cg23052551	chr20	1963310	PDYN	N	-7.14	1.78	7.72e-05	-5.13	1.63	0.0018	-5.76	1.73	0.000937	NA	NA	NA	NA	NA	NA
cg26785882	chr3	177520588		N	-7.81	1.95	7.81e-05	-1.08	1.79	0.545	-0.48	1.89	0.799	NA	NA	NA	NA	NA	NA
cg03785828	chr5	81573306	RPS23	Y	-7.95	1.99	7.85e-05	-6.6	1.82	0.000325	-3.62	1.92	0.0606	NA	NA	NA	NA	NA	NA
cg08239375	chr2	27887547	SLC4A1AP;SUPT7L	N	-9.33	2.34	7.88e-05	-5.76	2.14	0.00736	-2.57	2.26	0.256	NA	NA	NA	NA	NA	NA
cg09580393	chr17	4869866	SPAG7	Y	-2.6	0.65	7.91e-05	-1.66	0.6	0.00564	-1.56	0.63	0.0141	NA	NA	NA	NA	NA	NA
cg07177756	chr1	173836307	SNORD75;SNORD78;ZBTB37;ZBTB37;SNORD76;GAS5;SNORD77;SNORD44	Y	-6.34	1.59	7.99e-05	-4.93	1.45	0.000754	-5.15	1.54	0.00088	-1.67	0.21	9.47e-16	NA	NA	NA
cg07007035	chr7	1776076	ELFN1	N	-6.63	1.66	8e-05	-4.19	1.52	0.00607	-3.15	1.61	0.0504	NA	NA	NA	NA	NA	NA
cg02071294	chr5	162993374		N	5.53	1.39	8.1e-05	3.83	1.27	0.00268	2.8	1.34	0.0372	NA	NA	NA	NA	NA	NA
cg22053855	chrX	135229186	FHL1;FHL1;FHL1;FHL1	N	-10.09	2.53	8.13e-05	-3.96	2.31	0.0876	-5.34	2.45	0.0297	NA	NA	NA	NA	NA	NA
cg23395310	chr9	139623427	SNHG7;SNHG7;SNHG7	N	-6.04	1.51	8.19e-05	-4.23	1.38	0.0024	-3.37	1.47	0.0219	-0.69	0.12	2.81e-08	-0.37	0.11	0.000466
cg20664247	chr1	2345475	PEX10;PEX10	N	-5.43	1.36	8.22e-05	-5.37	1.24	2.06e-05	-3.81	1.32	0.0041	-0.82	0.18	8.52e-06	NA	NA	NA
cg08267319	chr17	79886956	LOC92659;MAFG	N	-8.59	2.16	8.36e-05	-6.43	1.97	0.00123	-3.39	2.09	0.106	NA	NA	NA	NA	NA	NA
cg05097165	chr14	101874838		N	12.38	3.11	8.37e-05	9.2	2.84	0.00132	7.99	3.01	0.00829	NA	NA	NA	NA	NA	NA
cg02620403	chr5	110404837		N	7.28	1.83	8.43e-05	2.88	1.67	0.0855	3.18	1.77	0.0729	NA	NA	NA	NA	NA	NA
cg13071208	chr8	145686887	CYHR1	N	-5.52	1.39	8.44e-05	-3.34	1.27	0.00879	-2.34	1.34	0.0827	NA	NA	NA	NA	NA	NA
cg26029292	chr8	146055581	ZNF7	N	-11.53	2.9	8.62e-05	-7.18	2.65	0.00708	-2.92	2.81	0.298	0.53	0.1	1.63e-07	NA	NA	NA
cg02333467	chr7	100290845		N	-7.99	2.01	8.63e-05	-4.34	1.84	0.0188	-4.46	1.95	0.0225	NA	NA	NA	NA	NA	NA
cg14650116	chr9	140112941	NDOR1;NDOR1;NDOR1;NDOR1	N	-7.3	1.84	8.65e-05	-5.63	1.68	0.000879	-5.99	1.78	0.000834	NA	NA	NA	NA	NA	NA
cg12172026	chr20	10414016	MKKS;MKKS	N	-7.15	1.8	8.73e-05	-4.26	1.65	0.01	-3.01	1.74	0.0848	NA	NA	NA	NA	NA	NA
cg26814703	chr13	31019673		N	-3.45	0.87	8.78e-05	-2.45	0.79	0.00218	-2.33	0.84	0.00591	NA	NA	NA	NA	NA	NA
cg25227672	chr11	124805912	HEPACAM;HEPACAM	N	5.5	1.39	8.86e-05	2.96	1.27	0.0199	2.95	1.34	0.0285	NA	NA	NA	NA	NA	NA
cg21213332	chr21	45345433	AGPAT3;AGPAT3	N	-4.65	1.17	8.99e-05	-3.1	1.07	0.00413	-1.91	1.14	0.0941	NA	NA	NA	NA	NA	NA
cg00545966	chr16	67701244	C16orf86;C16orf48	N	-8.79	2.22	9e-05	-5.2	2.03	0.0108	-8.29	2.15	0.000133	NA	NA	NA	NA	NA	NA
cg03605858	chrX	51150443	CXorf67	N	5.75	1.45	9e-05	2.79	1.33	0.036	2.95	1.4	0.0362	NA	NA	NA	NA	NA	NA
cg22584435	chr7	128467688		N	-6.87	1.74	9.01e-05	-5.83	1.59	0.000271	-4.37	1.68	0.00964	NA	NA	NA	NA	NA	NA
cg01376763	chr16	81925132	PLCG2	Y	5.61	1.42	9.03e-05	3.12	1.29	0.0165	2.28	1.37	0.0961	NA	NA	NA	NA	NA	NA
cg08165291	chr17	27047555	RPL23A;SNORD42B	N	-5.07	1.28	9.05e-05	-2.43	1.17	0.0384	-1.63	1.24	0.188	NA	NA	NA	NA	NA	NA
cg15392900	chr17	41909709	MPP3;MPP3	N	-7.68	1.94	9.08e-05	-3.36	1.77	0.0588	-2.7	1.88	0.151	-0.33	0.08	1.00e-04	NA	NA	NA
cg18313342	chr10	102762626	LZTS2	N	-1.67	0.42	9.09e-05	-1.72	0.39	1.16e-05	-1.04	0.41	0.0111	NA	NA	NA	NA	NA	NA
cg09879186	chr9	140709033	EHMT1	N	-5	1.26	9.19e-05	-3.37	1.15	0.00373	-3.21	1.22	0.00906	NA	NA	NA	NA	NA	NA
cg23465685	chr7	155617333		N	9.85	2.49	9.37e-05	6.32	2.28	0.00584	6.94	2.41	0.00426	NA	NA	NA	NA	NA	NA
cg14606286	chr2	55459201	RPS27A;C2orf63;RPS27A;RPS27A;C2orf63	N	-0.49	0.12	9.48e-05	-0.16	0.11	0.146	-0.24	0.12	0.0456	NA	NA	NA	NA	NA	NA
cg16896326	chr5	322134	AHRR	N	-4.36	1.1	9.56e-05	-3.91	1.01	0.000124	-3.43	1.07	0.00144	-0.28	0.05	9.39e-08	NA	NA	NA
cg20254225	chr2	38301438	CYP1B1	N	-10.52	2.67	9.66e-05	-9.59	2.44	0.000101	-3.29	2.58	0.204	NA	NA	NA	NA	NA	NA
cg08076437	chr16	54315634		N	-7.85	1.99	9.69e-05	-4.36	1.82	0.0169	-4.62	1.93	0.0169	0.59	0.13	2.05e-06	NA	NA	NA
cg05729352	chr2	109524367	EDAR	N	-5.6	1.42	9.8e-05	-2.21	1.3	0.0901	-2.97	1.37	0.0314	NA	NA	NA	NA	NA	NA
cg03580787	chr1	7271353	CAMTA1	N	5.75	1.46	9.86e-05	2.67	1.33	0.0461	3.47	1.41	0.0145	NA	NA	NA	NA	NA	NA
cg06848247	chr2	6635800		N	4.9	1.24	9.87e-05	3	1.14	0.00853	2.49	1.2	0.0387	NA	NA	NA	NA	NA	NA
cg22932220	chr17	49244634	NME2;NME2;NME2;NME1-NME2;NME2	N	-3.17	0.8	9.88e-05	-2.35	0.74	0.00151	-2.06	0.78	0.00862	NA	NA	NA	NA	NA	NA
cg16932065	chr22	31612458	LIMK2	N	4.39	1.11	9.91e-05	2.33	1.02	0.0226	3.45	1.08	0.0015	NA	NA	NA	NA	NA	NA
cg10953436	chr14	95923976	C14orf49	N	7.6	1.93	9.94e-05	3.56	1.76	0.0442	3.97	1.87	0.034	NA	NA	NA	NA	NA	NA
cg04982781	chr22	39714193	RPL3;RPL3;RNU86	N	-6.35	1.61	0.000101	-4.15	1.48	0.00517	-1.74	1.56	0.265	-0.73	0.14	3.78e-07	NA	NA	NA
cg24539517	chr10	121161258	GRK5	N	-7.51	1.91	0.000101	-5.97	1.74	7e-04	-3.77	1.85	0.0417	-0.98	0.15	1.31e-10	NA	NA	NA
cg10280412	chr11	61314117	SYT7	N	8.3	2.11	0.000102	3.6	1.93	0.0631	5.38	2.04	0.00889	0.45	0.12	1.49e-04	NA	NA	NA
cg13633560	chr11	76380921	LRRC32;LRRC32;LRRC32	N	-6.88	1.75	0.000102	-6.29	1.6	9.96e-05	-4.91	1.69	0.00398	-1.53	0.26	2.34e-09	-0.42	0.1	1.99e-05
cg08345082	chr10	99160200	RRP12;RRP12	N	-3.33	0.85	0.000103	-2.03	0.77	0.00902	-2.67	0.82	0.0012	NA	NA	NA	NA	NA	NA
cg20203089	chr10	104155504	NFKB2;NFKB2;NFKB2;NFKB2	N	-0.59	0.15	0.000103	-0.39	0.14	0.00454	-0.49	0.14	0.000691	NA	NA	NA	NA	NA	NA
cg21458907	chr3	62860802	CADPS;CADPS;CADPS;CADPS;CADPS;CADPS	N	8.39	2.14	0.000103	6.08	1.95	0.002	4.48	2.07	0.0309	NA	NA	NA	NA	NA	NA
cg22991699	chrX	47004178	NDUFB11;RBM10;NDUFB11;RBM10;NDUFB11;NDUFB11	N	-3.55	0.9	0.000104	-1.51	0.83	0.068	-1.86	0.87	0.0336	NA	NA	NA	NA	NA	NA
cg02623604	chrX	150067276	CD99L2;CD99L2;CD99L2	N	-4.63	1.18	0.000105	-2.54	1.08	0.0193	-3.69	1.14	0.00135	NA	NA	NA	NA	NA	NA
cg16770832	chr14	56604516	PELI2	Y	-4.76	1.21	0.000105	0.36	1.11	0.747	-0.15	1.17	0.899	NA	NA	NA	NA	NA	NA
cg20410940	chr4	66758895		Y	7.18	1.83	0.000105	2.35	1.67	0.16	3.69	1.77	0.0377	NA	NA	NA	NA	NA	NA
cg16826055	chr7	41087207		N	-9.71	2.48	0.000106	-7.93	2.26	0.000512	-5.62	2.4	0.0194	NA	NA	NA	NA	NA	NA
cg20016023	chr10	99160130	RRP12;RRP12	N	-3.22	0.82	0.000106	-2.81	0.75	0.000206	-3.6	0.79	7.58e-06	NA	NA	NA	NA	NA	NA
cg08203460	chr7	11999601		N	12.23	3.12	0.000107	12.72	2.85	1.09e-05	9.12	3.02	0.00269	NA	NA	NA	NA	NA	NA
cg21144493	chr1	7130061	CAMTA1	N	-7.46	1.9	0.000107	-4.27	1.74	0.0145	-5.02	1.84	0.00671	-0.92	0.25	2.84e-04	NA	NA	NA
cg01349903	chr7	71148142	WBSCR17	N	-8.38	2.14	0.000108	-4.54	1.95	0.0208	-4.72	2.07	0.0233	NA	NA	NA	-0.89	0.18	3.9e-07
cg02566359	chr7	73095446	DNAJC30;DNAJC30	N	-7.92	2.02	0.000108	-2.9	1.85	0.117	-0.52	1.96	0.792	NA	NA	NA	NA	NA	NA
cg24761542	chr11	18549053	TSG101	N	-4.18	1.07	0.000108	-4.69	0.98	2.23e-06	-2.96	1.03	0.00445	NA	NA	NA	NA	NA	NA
cg11080549	chr5	92909968	FLJ42709;FLJ42709	N	-8.31	2.12	0.000109	-5.06	1.94	0.00948	-3.26	2.05	0.114	NA	NA	NA	NA	NA	NA
cg13307200	chrX	39939117	BCOR;BCOR;BCOR;BCOR	N	4.19	1.07	0.000109	3.22	0.98	0.00109	3.07	1.04	0.00327	NA	NA	NA	NA	NA	NA
cg12583553	chr6	33242487	RPS18	N	-8.51	2.18	0.00011	-6.17	1.99	0.00207	-3.53	2.11	0.0947	-0.87	0.16	6.75e-08	NA	NA	NA
cg18159646	chr11	62621178	SNORD22;SNORD31;SNORD30;SNHG1	N	-7.14	1.82	0.00011	-4.68	1.67	0.00522	-2.15	1.76	0.225	-0.61	0.17	2.84e-04	NA	NA	NA
cg09973791	chr15	28015719	OCA2	N	3.67	0.94	0.000111	2.21	0.86	0.0105	2.7	0.91	0.00318	NA	NA	NA	NA	NA	NA
cg15363435	chrX	49087477	CACNA1F	N	-4.81	1.23	0.000111	-2.61	1.12	0.0209	-2.68	1.19	0.0248	NA	NA	NA	NA	NA	NA
cg23529856	chr13	30498683		N	-4.86	1.24	0.000111	-3.86	1.14	0.000758	-4.72	1.2	0.000104	NA	NA	NA	NA	NA	NA
cg02412399	chr5	88307760		N	7.81	2	0.000114	6.89	1.83	0.000193	5.94	1.94	0.0023	NA	NA	NA	NA	NA	NA
cg09069138	chr1	165325833	LMX1A	N	6.17	1.58	0.000114	3.89	1.44	0.00748	3.54	1.53	0.0213	NA	NA	NA	NA	NA	NA
cg15036326	chr17	27048708	RPL23A;SNORD4A	N	-8.87	2.27	0.000115	-5.76	2.08	0.00586	-3.12	2.2	0.158	-0.71	0.16	4.60e-06	NA	NA	NA
cg00412772	chr19	38794845	YIF1B;YIF1B;C19orf33;YIF1B;YIF1B;YIF1B;YIF1B;YIF1B;C19orf33	N	-6.29	1.62	0.000116	-4.4	1.48	0.00305	-1.54	1.56	0.324	NA	NA	NA	NA	NA	NA
cg15822982	chr10	95517895	LGI1;LGI1	N	-6.09	1.56	0.000116	-2.45	1.43	0.0873	-2.52	1.51	0.0964	NA	NA	NA	NA	NA	NA
cg23109444	chr17	42829293	DBF4B	N	-6.18	1.59	0.000116	-4.23	1.45	0.00376	-2.37	1.53	0.123	NA	NA	NA	NA	NA	NA
cg26621780	chr12	113547430	RASAL1	N	-7.08	1.81	0.000116	-5.93	1.66	0.000398	-5.47	1.76	0.002	NA	NA	NA	NA	NA	NA
cg04761231	chr9	127623571	RPL35	N	-2.13	0.55	0.000118	-1.26	0.5	0.0126	-1.35	0.53	0.0114	-1	0.1	6.99e-23	NA	NA	NA
cg10680264	chr15	75470927		N	10.2	2.62	0.000118	7.8	2.39	0.00123	3.97	2.53	0.118	NA	NA	NA	NA	NA	NA
cg18474153	chr19	3984323	EEF2	N	-5.54	1.42	0.000118	-3.14	1.3	0.0163	-1.16	1.38	0.398	-0.85	0.17	5.78e-07	-0.48	0.12	8.35e-05
cg25457672	chr10	101636800	DNMBP	N	-1.44	0.37	0.000118	-0.41	0.34	0.222	-0.6	0.36	0.0964	NA	NA	NA	NA	NA	NA
cg03823149	chrX	53468600		N	-4.74	1.22	0.000119	-0.89	1.11	0.424	-2.85	1.18	0.0161	NA	NA	NA	NA	NA	NA
cg06802365	chr1	225117676	DNAH14;DNAH14;DNAH14	N	-1.81	0.47	0.000119	-1.7	0.43	8.16e-05	-1.8	0.45	7.74e-05	NA	NA	NA	NA	NA	NA
cg13421116	chr10	75910920	AP3M1;ADK;AP3M1	N	-1.02	0.26	0.000119	-0.43	0.24	0.0749	-0.57	0.25	0.0262	NA	NA	NA	NA	NA	NA
cg08757222	chr6	21824803	FLJ22536	N	9.14	2.35	0.00012	7.03	2.15	0.00116	4.41	2.27	0.053	NA	NA	NA	NA	NA	NA
cg10399946	chr6	33242016	RPS18	N	-7.92	2.04	0.00012	-6.72	1.86	0.00035	-3.4	1.97	0.0856	-0.58	0.14	3.15e-05	NA	NA	NA
cg15828524	chr12	49211029	CACNB3	N	-2.21	0.57	0.00012	-0.96	0.52	0.0671	-0.81	0.55	0.142	NA	NA	NA	NA	NA	NA
cg11132751	chrX	51149970	CXorf67	Y	4.05	1.04	0.000121	2.01	0.95	0.0357	2.7	1.01	0.00772	NA	NA	NA	NA	NA	NA
cg14091103	chr3	187870929	LPP	N	-3.42	0.88	0.000121	-1.08	0.8	0.18	-0.54	0.85	0.526	NA	NA	NA	NA	NA	NA
cg25732410	chr3	32885242	TRIM71	Y	-4.33	1.11	0.000121	-1.74	1.02	0.0879	-0.69	1.08	0.521	NA	NA	NA	NA	NA	NA
cg03478444	chr16	49407465	C16orf78	N	6.69	1.72	0.000122	4.51	1.57	0.00441	4.28	1.66	0.0105	NA	NA	NA	NA	NA	NA
cg11908057	chr7	27171154	HOXA4	N	-8.72	2.24	0.000122	-5.94	2.05	0.00396	-4.77	2.17	0.0286	-0.86	0.21	6.48e-05	NA	NA	NA
cg06317803	chr15	97312155		N	-6.43	1.66	0.000124	-3.4	1.51	0.0255	-3.27	1.6	0.0423	NA	NA	NA	NA	NA	NA
cg11282433	chr5	178483871		N	10.75	2.77	0.000125	2.16	2.53	0.393	3.41	2.68	0.204	NA	NA	NA	NA	NA	NA
cg05313921	chrX	84189658	UBE2DNL	N	6.62	1.71	0.000126	4.31	1.56	0.00608	5.79	1.65	0.000518	NA	NA	NA	NA	NA	NA
cg14316305	chr8	22073927		N	4.2	1.08	0.000126	4	0.99	6.66e-05	3.31	1.05	0.00175	NA	NA	NA	NA	NA	NA
cg16300556	chr5	758981		N	7.85	2.03	0.000126	7.09	1.85	0.000149	5.11	1.96	0.00949	NA	NA	NA	NA	NA	NA
cg23740016	chr4	117220469	MIR1973	N	5.92	1.53	0.000126	2.43	1.4	0.0826	2.73	1.48	0.0651	NA	NA	NA	NA	NA	NA
cg10283277	chr11	111472630	SIK2	N	-1.94	0.5	0.000127	-1.75	0.46	0.000154	-1.99	0.48	4.86e-05	NA	NA	NA	NA	NA	NA
cg11940960	chr21	34913894	SON;GART;SON;GART;GART;GART	Y	-5.49	1.42	0.000128	-3.48	1.3	0.00747	-1	1.37	0.466	-0.86	0.14	1.25e-09	NA	NA	NA
cg15673547	chr4	981630	IDUA;SLC26A1;SLC26A1;SLC26A1	N	-3.53	0.91	0.000128	-1.41	0.83	0.09	-0.73	0.88	0.406	NA	NA	NA	NA	NA	NA
cg21137557	chr5	115314451	LVRN	N	9.09	2.35	0.000128	4.89	2.15	0.0232	3.61	2.27	0.113	NA	NA	NA	NA	NA	NA
cg01573949	chr1	155228742	SCAMP3;SCAMP3	N	-1.87	0.48	0.000131	-0.55	0.44	0.214	-0.7	0.47	0.134	NA	NA	NA	NA	NA	NA
cg11801411	chr17	1628727	WDR81;WDR81;WDR81;WDR81	N	-6.47	1.67	0.000131	-3.85	1.53	0.0122	-1.47	1.62	0.364	NA	NA	NA	NA	NA	NA
cg20294962	chr10	135126559	ZNF511	N	-4.86	1.26	0.000131	-1.49	1.15	0.195	-2.18	1.22	0.0744	NA	NA	NA	NA	NA	NA
cg16015113	chr1	36024366	KIAA0319L;NCDN;NCDN;NCDN	N	-9.29	2.41	0.000132	-3.37	2.2	0.126	-0.7	2.33	0.765	NA	NA	NA	NA	NA	NA
cg21429551	chr7	30635762	GARS	N	-7.81	2.02	0.000132	-4.83	1.85	0.00922	-3.95	1.95	0.0442	-1.45	0.37	7.72e-05	NA	NA	NA
cg00302479	chr2	113931538	PSD4;LOC440839	N	3.96	1.03	0.000133	4.15	0.94	1.24e-05	4.09	0.99	4.69e-05	NA	NA	NA	NA	NA	NA
cg03818715	chr6	7591348	SNRNP48	N	-9.61	2.49	0.000133	-6.09	2.27	0.00769	-2.53	2.41	0.295	NA	NA	NA	NA	NA	NA
cg01909378	chrX	22291430	ZNF645	N	7.5	1.94	0.000134	5.55	1.77	0.00192	4.78	1.88	0.0113	NA	NA	NA	NA	NA	NA
cg27117005	chr5	157171615	LSM11	N	-4.29	1.11	0.000134	-1.17	1.02	0.249	-0.61	1.07	0.574	NA	NA	NA	NA	NA	NA
cg00589864	chr2	68478328	PPP3R1	N	-0.52	0.13	0.000135	-0.35	0.12	0.00425	-0.31	0.13	0.0171	NA	NA	NA	NA	NA	NA
cg05382282	chr1	6164735	CHD5	N	4.36	1.13	0.000135	2.69	1.03	0.00964	3.68	1.09	0.000854	NA	NA	NA	NA	NA	NA
cg01596349	chrX	153627775	RPL10;RPL10;SNORA70	N	-7.68	1.99	0.000136	-3.17	1.82	0.0828	-2.7	1.93	0.162	-0.99	0.28	3.05e-04	NA	NA	NA
cg05586209	chr7	143079085	ZYX;ZYX	Y	-3.76	0.97	0.000136	-2.17	0.89	0.0153	-2.38	0.94	0.0119	-0.7	0.19	1.70e-04	NA	NA	NA
cg23505931	chr22	41809911		N	-1.88	0.49	0.000136	-1.69	0.44	0.000169	-1.42	0.47	0.00279	NA	NA	NA	NA	NA	NA
cg11554391	chr5	321320	AHRR	N	-7.29	1.89	0.000138	-7.47	1.73	2.02e-05	-5.97	1.83	0.00121	-2.34	0.26	9.79e-19	-0.45	0.08	7.27e-08
cg00346326	chr13	28394537		Y	5.71	1.48	0.000141	3.09	1.35	0.0233	2.52	1.43	0.0798	NA	NA	NA	NA	NA	NA
cg01380194	chr11	72452482	ARAP1	N	-7.39	1.92	0.000141	-3.96	1.76	0.0248	-3.73	1.86	0.0457	NA	NA	NA	NA	NA	NA
cg14005139	chr14	36989550	NKX2-1;NKX2-1	N	-3.62	0.94	0.000141	-2.69	0.86	0.00192	-3	0.91	0.0011	NA	NA	NA	NA	NA	NA
cg17648451	chr2	159386608	PKP4;PKP4	N	1.22	0.32	0.000141	0.74	0.29	0.0106	0.56	0.31	0.0687	NA	NA	NA	NA	NA	NA
cg25514304	chr1	227059109	PSEN2;PSEN2	N	-5.55	1.44	0.000141	-3.46	1.32	0.00886	-2.02	1.39	0.148	NA	NA	NA	NA	NA	NA
cg07737182	chr1	244891843		N	-4.43	1.15	0.000142	-0.79	1.05	0.453	-0.42	1.11	0.708	0.56	0.14	1.15e-04	NA	NA	NA
cg17618474	chrX	30233227	MAGEB2	N	7.42	1.93	0.000142	3.71	1.76	0.0362	4.38	1.87	0.0194	NA	NA	NA	NA	NA	NA
cg19816379	chr7	117852104		N	6.32	1.64	0.000142	4.36	1.5	0.00389	4.53	1.59	0.00465	NA	NA	NA	NA	NA	NA
cg02055132	chr3	96533295	EPHA6	N	-7.32	1.9	0.000143	-2.95	1.74	0.0906	-5.23	1.84	0.00478	NA	NA	NA	NA	NA	NA
cg07948034	chr13	100635905	ZIC2	N	-10.19	2.65	0.000143	-5.23	2.42	0.0314	-6.48	2.56	0.0119	NA	NA	NA	NA	NA	NA
cg14600041	chr9	136081579	OBP2B	N	-6.47	1.68	0.000143	-2.53	1.54	0.101	-3.41	1.63	0.0372	NA	NA	NA	NA	NA	NA
cg16943019	chr3	133956516	RYK;RYK	Y	5.51	1.43	0.000143	5.57	1.31	2.75e-05	6	1.39	1.95e-05	NA	NA	NA	NA	NA	NA
cg01543300	chr19	2426874	TIMM13	Y	-3.84	1	0.000144	-3.3	0.91	0.000342	-1.46	0.97	0.132	NA	NA	NA	NA	NA	NA
cg20890156	chr8	53627208	RB1CC1;RB1CC1	N	0.71	0.19	0.000144	0.45	0.17	0.00908	0.22	0.18	0.226	NA	NA	NA	NA	NA	NA
cg25492971	chr8	91072389	CALB1	N	3.39	0.88	0.000144	1.61	0.81	0.0468	2.39	0.85	0.00543	NA	NA	NA	NA	NA	NA
cg23859313	chr4	2303860	ZFYVE28	Y	-7	1.82	0.000146	-1.08	1.67	0.519	0.6	1.76	0.735	NA	NA	NA	NA	NA	NA
cg10340487	chr3	184279728	EPHB3;EPHB3	N	-0.86	0.22	0.000147	-0.65	0.21	0.00172	-0.46	0.22	0.0335	NA	NA	NA	NA	NA	NA
cg20816789	chr1	27462916	SLC9A1	N	4.77	1.24	0.000147	3.72	1.14	0.00116	3.26	1.2	0.00705	NA	NA	NA	NA	NA	NA
cg02923972	chr1	45277354	BTBD19	N	-6.37	1.66	0.000148	-3.87	1.52	0.0111	-2.76	1.61	0.0864	NA	NA	NA	NA	NA	NA
cg19787694	chr19	846117	PRTN3	N	-8.32	2.17	0.000148	-6.95	1.98	0.000506	-3.54	2.1	0.0923	NA	NA	NA	NA	NA	NA
cg02831419	chr2	223916622	KCNE4	N	6.8	1.77	0.000149	5.66	1.62	0.000531	5.81	1.71	0.000777	NA	NA	NA	NA	NA	NA
cg02521428	chr3	188083758	LPP;LPP;LPP	N	7.23	1.89	0.000151	1.81	1.72	0.295	2.39	1.82	0.19	NA	NA	NA	NA	NA	NA
cg09918657	chr16	14397207	MIR193B	N	-14.7	3.84	0.000151	-9.92	3.51	0.00492	-10.83	3.71	0.00377	NA	NA	NA	NA	NA	NA
cg14292823	chr8	144681097	EEF1D;EEF1D;TIGD5;EEF1D;EEF1D;EEF1D;EEF1D	N	-4.93	1.29	0.000151	-3.5	1.18	0.00309	-1.66	1.24	0.182	-0.6	0.13	3.30e-06	-0.31	0.09	0.0006178
cg11230006	chr17	41909714	MPP3;MPP3	N	-6.69	1.75	0.000152	-2.7	1.6	0.0918	-1.82	1.69	0.282	NA	NA	NA	NA	NA	NA
cg02220078	chr5	132386904	HSPA4	N	-4.45	1.16	0.000153	-3.69	1.06	0.000574	-1.42	1.12	0.208	-0.32	0.09	3.65e-04	-0.21	0.06	0.0002015
cg13331196	chr10	88295591		N	-3.47	0.91	0.000153	-1.44	0.83	0.0838	-1.67	0.88	0.0572	NA	NA	NA	NA	NA	NA
cg17376288	chr3	190993197	UTS2D	Y	4.82	1.26	0.000153	2.74	1.15	0.0177	1.95	1.22	0.11	NA	NA	NA	NA	NA	NA
cg08683562	chrX	23926248	CXorf58;CXorf58;CXorf58;APOO;APOO;CXorf58	N	-5.47	1.43	0.000154	-3.25	1.31	0.0132	-3.92	1.38	0.00485	NA	NA	NA	NA	NA	NA
cg13672514	chr12	123869502	SETD8	N	-2.82	0.74	0.000154	-1.38	0.67	0.0404	-1.47	0.71	0.0396	-0.75	0.12	2.73e-10	NA	NA	NA
cg02458910	chr5	79783286	FAM151B	N	7.13	1.86	0.000155	6.35	1.7	0.000222	6.47	1.8	0.000378	NA	NA	NA	NA	NA	NA
cg00953154	chr7	45025620	SNORA9;C7orf40	Y	-7.07	1.85	0.000156	-4.44	1.69	0.00901	-3.07	1.79	0.0868	-0.27	0.04	1.20e-09	NA	NA	NA
cg13242090	chr10	97026430	PDLIM1	N	8.35	2.18	0.000156	8.74	2	1.56e-05	6.38	2.11	0.00272	NA	NA	NA	NA	NA	NA
cg14583481	chr3	118865028	C3orf30;IGSF11;C3orf30	N	-10.14	2.65	0.000157	-4.03	2.42	0.0976	-7.9	2.57	0.00226	NA	NA	NA	NA	NA	NA
cg02205391	chr6	31762409	VARS	N	-5.27	1.38	0.000158	-3.83	1.26	0.00252	-2.72	1.33	0.042	-0.74	0.14	1.70e-07	NA	NA	NA
cg26393791	chr2	16180066		N	-6.27	1.64	0.000158	-0.69	1.5	0.648	0.08	1.59	0.962	NA	NA	NA	NA	NA	NA
cg25900813	chr8	140717297		N	-7.15	1.87	0.000159	-4.51	1.71	0.00877	-5.21	1.81	0.0043	NA	NA	NA	NA	NA	NA
cg14041360	chr9	19471605		N	5.06	1.33	0.00016	2.54	1.21	0.0371	3	1.28	0.0201	NA	NA	NA	NA	NA	NA
cg14439572	chr8	102121398		N	-10.01	2.63	0.000161	-6.19	2.4	0.0103	-6.06	2.54	0.0176	-0.7	0.13	1.49e-07	NA	NA	NA
cg17546052	chr8	140717285		N	-7.35	1.93	0.000161	-5.63	1.76	0.00152	-6.94	1.86	0.000231	NA	NA	NA	NA	NA	NA
cg00054774	chr21	43373079	C2CD2	N	-5.63	1.48	0.000162	-2.17	1.35	0.108	-0.63	1.43	0.658	-0.8	0.21	1.56e-04	-1.06	0.24	7e-06
cg04990372	chr20	47895899	SNORD12B;C20orf199;MIR1259;C20orf199;SNORD12;ZNFX1;C20orf199	Y	-10.37	2.72	0.000162	-4.95	2.48	0.0471	-3.72	2.63	0.159	-0.52	0.13	5.50e-05	NA	NA	NA
cg17094356	chr11	104789337		N	8.97	2.35	0.000163	9.93	2.15	5.32e-06	5.23	2.28	0.022	NA	NA	NA	NA	NA	NA
cg22740783	chr2	27341458	CGREF1;CGREF1;CGREF1	N	-7.99	2.1	0.000163	-4.05	1.92	0.0353	-2.37	2.03	0.243	NA	NA	NA	NA	NA	NA
cg25124300	chr2	31607761	XDH	N	-8.4	2.2	0.000164	-5.29	2.01	0.00891	-4.61	2.13	0.0313	NA	NA	NA	NA	NA	NA
cg15709401	chr20	18774737	HSPC072;LOC100270804;HSPC072	N	-0.34	0.09	0.000165	-0.23	0.08	0.00418	-0.26	0.09	0.00225	NA	NA	NA	NA	NA	NA
cg20430861	chr10	89435113	PAPSS2;PAPSS2	N	4.39	1.15	0.000165	1.7	1.05	0.107	2.87	1.11	0.0106	NA	NA	NA	NA	NA	NA
cg05356778	chr7	71115920	WBSCR17	N	-9.8	2.57	0.000166	-5.07	2.35	0.0317	-5.45	2.49	0.0293	NA	NA	NA	NA	NA	NA
cg06265811	chr11	77896927	KCTD21	N	-11.17	2.93	0.000166	-7.83	2.68	0.00373	-7.3	2.84	0.0105	NA	NA	NA	NA	NA	NA
cg07474477	chr16	3027968	PKMYT1;PKMYT1	Y	7.46	1.96	0.000166	4.49	1.79	0.0125	4.75	1.9	0.0127	NA	NA	NA	NA	NA	NA
cg14095733	chrX	27481558	SMEK3P	N	6.78	1.78	0.000168	5.24	1.63	0.00142	5.53	1.72	0.00146	NA	NA	NA	NA	NA	NA
cg17624073	chr17	79393583	BAHCC1	N	-3.7	0.97	0.000168	-1.57	0.89	0.0783	-2.25	0.94	0.0174	NA	NA	NA	NA	NA	NA
cg01879693	chr19	57067420	ZFP28	Y	4.57	1.2	0.000169	2.2	1.1	0.0463	3.89	1.16	0.000913	NA	NA	NA	NA	NA	NA
cg27329995	chrX	35816376	MAGEB16	N	8.17	2.15	0.000169	4.25	1.96	0.031	3.77	2.08	0.0702	NA	NA	NA	NA	NA	NA
cg09849600	chr16	4751267	ANKS3	N	2.37	0.62	0.000172	2.24	0.57	0.000101	2.46	0.6	5.78e-05	NA	NA	NA	NA	NA	NA
cg19162841	chrX	50214473	DGKK	N	-8.53	2.25	0.000172	-3.29	2.05	0.11	-4.48	2.17	0.0398	NA	NA	NA	NA	NA	NA
cg02486145	chr2	38334178		N	-6.56	1.73	0.000173	-2.56	1.58	0.106	-1.73	1.67	0.301	NA	NA	NA	1.25	0.26	1.57e-06
cg27132732	chr15	32202752		N	7	1.84	0.000173	6.32	1.68	0.000203	8.51	1.78	2.66e-06	NA	NA	NA	NA	NA	NA
cg00067814	chr7	134896357	WDR91	N	-1.22	0.32	0.000174	-0.74	0.29	0.0129	-1.03	0.31	0.00106	NA	NA	NA	NA	NA	NA
cg01730857	chr8	144912074	PUF60;PUF60;PUF60	N	-8.56	2.26	0.000174	-4.63	2.06	0.0252	-6.77	2.18	0.00206	NA	NA	NA	NA	NA	NA
cg07108579	chr3	18391124	SATB1;SATB1	Y	5.14	1.35	0.000174	3.62	1.24	0.00369	4.33	1.31	0.00105	NA	NA	NA	NA	NA	NA
cg12995421	chr5	59999842		N	6.88	1.81	0.000174	2.4	1.66	0.148	3.4	1.75	0.0529	NA	NA	NA	NA	NA	NA
cg17976545	chr3	152278124		Y	2.34	0.62	0.000174	0.81	0.56	0.152	0.94	0.6	0.118	NA	NA	NA	NA	NA	NA
cg22396280	chr2	2770105		N	-6.82	1.8	0.000175	-5.14	1.64	0.00191	-4.83	1.74	0.00586	NA	NA	NA	NA	NA	NA
cg16328033	chrX	15353419	PIGA;PIGA	N	-4.67	1.23	0.000176	-2.88	1.13	0.011	-2.97	1.19	0.0131	NA	NA	NA	NA	NA	NA
cg22558562	chrX	153608357	EMD	N	-6.66	1.76	0.000176	-3.6	1.61	0.0257	-2.51	1.7	0.141	NA	NA	NA	NA	NA	NA
cg02129146	chrY	7138198		N	5.01	1.32	0.000177	1.77	1.21	0.143	2.25	1.28	0.08	NA	NA	NA	NA	NA	NA
cg09971892	chrX	51142212		N	5.63	1.49	0.000177	3.58	1.36	0.00882	3.89	1.44	0.00713	NA	NA	NA	NA	NA	NA
cg22507756	chr1	14927851	KIAA1026;KIAA1026	N	-7.59	2	0.000177	-4.28	1.83	0.02	-3.28	1.94	0.0913	NA	NA	NA	NA	NA	NA
cg10030837	chr12	69754254	YEATS4	N	-1.24	0.33	0.000178	-1.01	0.3	0.000811	-0.78	0.32	0.0138	NA	NA	NA	NA	NA	NA
cg26313511	chr3	125053815	ZNF148	N	-4.23	1.12	0.000178	-3.16	1.02	0.00211	-1.84	1.08	0.0895	NA	NA	NA	NA	NA	NA
cg05954120	chr1	156254757	TMEM79;TMEM79	N	-6.26	1.65	0.000179	-4.01	1.51	0.00825	-3.59	1.6	0.0255	NA	NA	NA	NA	NA	NA
cg10822116	chr9	35733370	CREB3;TLN1	N	-1.15	0.3	0.00018	-0.64	0.28	0.0225	-0.66	0.29	0.0249	NA	NA	NA	NA	NA	NA
cg05267204	chr2	55360999		N	10.47	2.77	0.000181	10.61	2.53	3.42e-05	11.92	2.68	1.14e-05	NA	NA	NA	NA	NA	NA
cg10625705	chr20	307320	SOX12	N	-2.95	0.78	0.000181	-2.3	0.71	0.00136	-2.6	0.75	0.000639	NA	NA	NA	NA	NA	NA
cg13979884	chr9	74061171		N	-9.36	2.47	0.000181	-7.82	2.26	0.000603	-8.77	2.39	0.000287	NA	NA	NA	NA	NA	NA
cg13860447	chr2	152831214	CACNB4;CACNB4;CACNB4;CACNB4	Y	-6.57	1.74	0.000182	-4.41	1.59	0.00572	-3.44	1.68	0.0414	NA	NA	NA	NA	NA	NA
cg14496450	chr17	77178924	HRNBP3	N	8.4	2.22	0.000182	2.9	2.03	0.154	4.83	2.15	0.0252	NA	NA	NA	NA	NA	NA
cg07895329	chr6	154821545	CNKSR3	Y	-12.17	3.22	0.000183	-5.48	2.94	0.0633	-8.45	3.11	0.00699	NA	NA	NA	NA	NA	NA
cg08851840	chr10	114709957	TCF7L2;TCF7L2;TCF7L2;TCF7L2;TCF7L2;TCF7L2	N	-0.9	0.24	0.000183	-0.42	0.22	0.0548	-0.54	0.23	0.0211	NA	NA	NA	NA	NA	NA
cg21566642	chr2	233284661		N	-7.36	1.95	0.000184	-3.56	1.78	0.0464	-2.06	1.88	0.274	-12.57	1.21	4.22e-25	NA	NA	NA
cg09550127	chr6	14456911		N	-7.72	2.04	0.000185	-2.25	1.87	0.229	-1.13	1.97	0.569	NA	NA	NA	NA	NA	NA
cg18224077	chr11	121972185	LOC399959	Y	6.53	1.73	0.000185	4.77	1.58	0.0027	3.29	1.67	0.0498	NA	NA	NA	NA	NA	NA
cg03707168	chr19	49379127	PPP1R15A	N	-7.34	1.94	0.000186	-4.03	1.78	0.024	-0.15	1.88	0.938	-2.85	0.47	1.02e-09	NA	NA	NA
cg20031349	chr6	14273354		Y	-5.81	1.54	0.000186	-2.83	1.41	0.0446	-2.15	1.49	0.15	NA	NA	NA	NA	NA	NA
cg20887366	chrX	40440209	ATP6AP2	N	-5.22	1.38	0.000186	-2.44	1.26	0.0541	-3.51	1.34	0.009	NA	NA	NA	NA	NA	NA
cg22037121	chr2	210635618	UNC80;UNC80	N	6.78	1.8	0.000186	2.77	1.64	0.0927	2.15	1.74	0.218	NA	NA	NA	NA	NA	NA
cg18246107	chr13	23730771		Y	4.43	1.17	0.000187	0	1.07	0.997	1.17	1.13	0.304	NA	NA	NA	NA	NA	NA
cg24239808	chr3	15641908	BTD;HACL1	N	-5.59	1.48	0.000187	-2.68	1.35	0.0481	-2.73	1.43	0.0576	NA	NA	NA	NA	NA	NA
cg06672120	chr16	85932383	IRF8	N	9.84	2.61	0.000188	7.67	2.38	0.00141	9.08	2.52	0.000364	NA	NA	NA	NA	NA	NA
cg10562786	chr11	12187606	MICAL2	N	4.25	1.13	0.000188	2.94	1.03	0.00461	3.9	1.09	0.000393	NA	NA	NA	NA	NA	NA
cg18150460	chr1	14109904	PRDM2;PRDM2;PRDM2;PRDM2	N	4.47	1.18	0.000188	3.33	1.08	0.00224	4.02	1.15	0.000503	NA	NA	NA	NA	NA	NA
cg22243583	chr13	50656529	DLEU1;DLEU2	N	-1.09	0.29	0.000189	-0.92	0.26	0.00053	-0.89	0.28	0.00156	NA	NA	NA	NA	NA	NA
cg09835085	chr2	223916592	KCNE4	N	8.23	2.18	0.00019	6.26	1.99	0.00185	6.52	2.11	0.00215	NA	NA	NA	NA	NA	NA
cg12150366	chr14	29238731	FOXG1;FOXG1	N	5.39	1.43	0.000191	3.31	1.31	0.0119	3.55	1.38	0.0107	NA	NA	NA	NA	NA	NA
cg00273754	chr6	14305310		N	-7.4	1.96	0.000192	-4.07	1.79	0.0237	-3.3	1.9	0.0827	NA	NA	NA	NA	NA	NA
cg21348709	chr12	121708654	CAMKK2;CAMKK2;CAMKK2;CAMKK2;CAMKK2;CAMKK2;CAMKK2	N	2.53	0.67	0.000192	0.9	0.61	0.143	1.6	0.65	0.0141	NA	NA	NA	NA	NA	NA
cg02227034	chr10	128080679		Y	4.42	1.17	0.000193	2.26	1.07	0.0359	1.02	1.13	0.371	NA	NA	NA	NA	NA	NA
cg08140712	chr3	127171033		N	8.51	2.26	0.000193	5.92	2.06	0.00441	6.57	2.19	0.00282	NA	NA	NA	NA	NA	NA
cg23191576	chr6	170597326	DLL1	N	-5.81	1.54	0.000193	-1.19	1.41	0.4	0.07	1.49	0.961	NA	NA	NA	NA	NA	NA
cg25447299	chrX	30323054	NR0B1	N	7.07	1.88	0.000193	3.81	1.71	0.027	1.02	1.82	0.575	NA	NA	NA	NA	NA	NA
cg10977667	chr16	31053799		N	3.88	1.03	0.000195	3.81	0.94	6.49e-05	3.14	1	0.00178	NA	NA	NA	NA	NA	NA
cg06257983	chr7	37531741		N	2.64	0.7	0.000196	1.58	0.64	0.0145	1.37	0.68	0.0447	NA	NA	NA	NA	NA	NA
cg11499721	chr17	5609595		N	3.82	1.01	0.000197	1.76	0.93	0.0587	0.62	0.98	0.53	NA	NA	NA	NA	NA	NA
cg01605984	chr9	136216154	SNORD24;SNORD36B;MED22;RPL7A;MED22;SNORD36A	N	-6.65	1.77	0.000198	-4.76	1.62	0.00343	-2.27	1.71	0.186	-0.66	0.15	1.26e-05	-0.47	0.11	1.01e-05
cg01479396	chr17	7529693	SHBG;SAT2	N	-6.29	1.67	0.000199	-2.64	1.53	0.0849	-1.32	1.62	0.417	NA	NA	NA	NA	NA	NA
cg16761550	chr16	3029823	PKMYT1;PKMYT1	N	-2.61	0.69	0.000199	-1.55	0.63	0.0151	-1.35	0.67	0.0448	NA	NA	NA	NA	NA	NA
cg14627709	chr8	95449946	RAD54B	N	4.85	1.29	2e-04	2.23	1.18	0.0587	3.68	1.25	0.00341	NA	NA	NA	NA	NA	NA
cg02976109	chr12	124119053	GTF2H3;EIF2B1	N	-4.45	1.19	0.000201	-4.15	1.08	0.00015	-3.63	1.15	0.00168	NA	NA	NA	NA	NA	NA
cg11927233	chr5	170816542	NPM1;NPM1;NPM1	N	-10.16	2.71	0.000201	-5.26	2.47	0.034	-1.79	2.62	0.496	-1.7	0.18	8.43e-22	NA	NA	NA
cg19158754	chr11	69794856		N	-4.75	1.26	0.000201	-2.16	1.16	0.0628	-3.28	1.22	0.00763	NA	NA	NA	NA	NA	NA
cg04719634	chr5	73872294		N	8.06	2.15	0.000202	3.77	1.96	0.0555	5.72	2.08	0.00614	NA	NA	NA	NA	NA	NA
cg01747664	chr1	36614437	TRAPPC3	N	-3.96	1.05	0.000203	-2.67	0.96	0.00596	-1.43	1.02	0.162	NA	NA	NA	NA	NA	NA
cg14287565	chr9	127630689	ARPC5L	N	-2.81	0.75	0.000203	-1.38	0.69	0.0453	-1.62	0.73	0.0259	NA	NA	NA	NA	NA	NA
cg03737080	chr1	154956500	FLAD1;FLAD1	N	-3.14	0.84	0.000204	-3.04	0.77	8.77e-05	-2.42	0.81	0.00305	-0.59	0.14	1.22e-05	NA	NA	NA
cg17604480	chr11	99375907	CNTN5;CNTN5	Y	4.94	1.32	0.000204	2.52	1.2	0.0365	3.05	1.27	0.0172	NA	NA	NA	NA	NA	NA
cg06190216	chrX	152771994	BGN	N	7.29	1.94	0.000206	3.6	1.78	0.0434	6.29	1.88	0.000908	NA	NA	NA	NA	NA	NA
cg14570210	chr5	87195085		N	9.2	2.45	0.000206	4.61	2.24	0.0403	7.78	2.37	0.00114	NA	NA	NA	NA	NA	NA
cg20154346	chrX	17821097	RAI2	Y	6.64	1.77	0.000206	5.19	1.62	0.00145	4.63	1.71	0.00719	NA	NA	NA	NA	NA	NA
cg21068736	chr6	127592442	RNF146	N	1.3	0.35	0.000206	0.78	0.32	0.0142	0.73	0.34	0.0299	NA	NA	NA	NA	NA	NA
cg20370581	chr7	70972851	WBSCR17	N	-9.13	2.44	0.000208	-6.62	2.22	0.00313	-4.63	2.36	0.05	NA	NA	NA	-0.86	0.2	1.76e-05
cg24667115	chr6	91004482	BACH2;BACH2	N	-9.05	2.42	0.000208	-7.02	2.21	0.0016	-8.16	2.34	0.000537	NA	NA	NA	NA	NA	NA
cg22810426	chrX	152801393	ATP2B3;ATP2B3	N	5.04	1.34	0.000209	2.71	1.23	0.0281	2.06	1.3	0.114	NA	NA	NA	NA	NA	NA
cg19203836	chr6	31940801	STK19;STK19;DOM3Z;STK19	N	-3.71	0.99	0.00021	-2.58	0.91	0.00465	-1.27	0.96	0.187	NA	NA	NA	NA	NA	NA
cg01465323	chr3	13609994	FBLN2;FBLN2;FBLN2	N	4.61	1.23	0.000211	1.87	1.13	0.0974	2.49	1.19	0.0375	NA	NA	NA	NA	NA	NA
cg09568355	chr2	45228633		N	5.93	1.58	0.000211	5.34	1.45	0.000258	4.89	1.53	0.00152	NA	NA	NA	NA	NA	NA
cg13763783	chr10	95517562	LGI1	N	-7.67	2.05	0.000211	-4.52	1.87	0.0162	-4.99	1.98	0.0122	NA	NA	NA	NA	NA	NA
cg13231818	chr17	62224123		N	-2.04	0.55	0.000213	-1.69	0.5	0.000778	-1.57	0.53	0.00302	NA	NA	NA	NA	NA	NA
cg01959516	chr6	2449276		N	-5.21	1.39	0.000214	-3.15	1.27	0.0137	-3.63	1.35	0.00727	NA	NA	NA	NA	NA	NA
cg04529193	chr4	649901	PDE6B;PDE6B;PDE6B	N	8.59	2.3	0.000214	4.17	2.1	0.0475	5.66	2.22	0.0112	NA	NA	NA	NA	NA	NA
cg21898246	chr20	18568511	DTD1	N	-0.56	0.15	0.000214	-0.37	0.14	0.00756	-0.29	0.15	0.0433	NA	NA	NA	NA	NA	NA
cg25558218	chr5	51445694		N	4.07	1.09	0.000214	2.3	0.99	0.0213	2.16	1.05	0.0409	NA	NA	NA	NA	NA	NA
cg16240162	chr3	147106890	ZIC4;ZIC4;ZIC4;ZIC4;ZIC4	N	9.14	2.44	0.000215	4.67	2.23	0.0372	3.76	2.36	0.112	NA	NA	NA	NA	NA	NA
cg18113731	chrY	16636984	NLGN4Y;NLGN4Y;NLGN4Y	N	-3.89	1.04	0.000215	-1.64	0.95	0.0851	-2.6	1.01	0.0102	NA	NA	NA	NA	NA	NA
cg25715035	chr4	81951073	BMP3	N	6.16	1.65	0.000215	4.31	1.5	0.00443	5.39	1.59	0.000783	NA	NA	NA	NA	NA	NA
cg17824939	chr12	88421705	C12orf50	N	7.36	1.97	0.000217	2.13	1.8	0.238	2.16	1.91	0.259	NA	NA	NA	NA	NA	NA
cg19407886	chrX	48328287	SLC38A5	N	4.49	1.2	0.000217	3.34	1.1	0.00252	2.99	1.16	0.0105	NA	NA	NA	NA	NA	NA
cg21291349	chr6	168782904		N	-7.7	2.06	0.000217	-4.43	1.88	0.0192	-2.06	1.99	0.302	NA	NA	NA	NA	NA	NA
cg21787568	chr14	104182951	ZFYVE21;XRCC3;XRCC3;XRCC3	N	-3.93	1.05	0.000217	-1.47	0.96	0.126	-1.25	1.02	0.22	NA	NA	NA	NA	NA	NA
cg24681408	chr17	79887046	LOC92659;MAFG	N	-9.8	2.62	0.000217	-3	2.39	0.212	-3.35	2.54	0.188	0.55	0.17	1.38e-03	NA	NA	NA
cg25350136	chr19	44617363	ZNF225	N	-0.96	0.26	0.000217	-0.78	0.23	0.000993	-0.69	0.25	0.00529	NA	NA	NA	NA	NA	NA
cg11056945	chr2	79223172		N	6.67	1.79	0.000218	4.44	1.63	0.00682	4.01	1.73	0.0207	NA	NA	NA	NA	NA	NA
cg17852385	chr15	75019188	CYP1A1	N	-9.21	2.46	0.000218	-9.7	2.25	2.14e-05	-7.44	2.38	0.00196	NA	NA	NA	1.39	0.16	7.3e-18
cg02457781	chr2	232118108	ARMC9	N	4.72	1.26	0.000219	4.91	1.15	2.66e-05	4.18	1.22	0.000687	NA	NA	NA	NA	NA	NA
cg05578291	chrX	24042365	KLHL15	N	-5.98	1.6	0.000219	-4.63	1.46	0.0017	-3.35	1.55	0.0314	NA	NA	NA	NA	NA	NA
cg16149164	chr14	105617308	JAG2;JAG2	N	5.77	1.55	0.00022	4.69	1.41	0.000982	4.25	1.49	0.00474	NA	NA	NA	NA	NA	NA
cg20557069	chr21	47646604	LSS;LSS;LSS;LSS	N	-6.56	1.76	0.00022	-3.39	1.6	0.0351	-2.95	1.7	0.0837	NA	NA	NA	NA	NA	NA
cg24516061	chr20	62710773	RGS19;RGS19;RGS19;OPRL1;OPRL1	N	-0.99	0.26	0.00022	-0.5	0.24	0.0378	-0.67	0.26	0.00864	NA	NA	NA	NA	NA	NA
cg26081900	chr5	180429512	BTNL3	N	9.7	2.6	0.00022	3.31	2.37	0.164	3.92	2.51	0.119	NA	NA	NA	NA	NA	NA
cg03068497	chr7	30635838	GARS	Y	-7.77	2.08	0.000221	-5.31	1.9	0.00552	-3.75	2.01	0.0636	-1.14	0.36	1.71e-03	NA	NA	NA
cg24938830	chr2	210636539	UNC80;UNC80	N	-9.64	2.58	0.000221	-5.09	2.36	0.0317	-7.18	2.5	0.00432	NA	NA	NA	NA	NA	NA
cg26015003	chr13	113887582	CUL4A;CUL4A	N	1.82	0.49	0.000221	1.01	0.45	0.0237	0.7	0.47	0.138	NA	NA	NA	NA	NA	NA
cg08721187	chr7	131626708		N	-6.25	1.68	0.000222	-3.98	1.53	0.00983	-4.71	1.62	0.00394	NA	NA	NA	NA	NA	NA
cg23415761	chr5	141392795	GNPDA1	Y	-3.73	1	0.000223	-2.9	0.91	0.00161	-3.38	0.97	0.000534	-0.46	0.11	4.45e-05	NA	NA	NA
cg00691729	chr17	58468300	USP32	N	-9.37	2.51	0.000224	-2.65	2.3	0.249	-1.91	2.43	0.433	-0.52	0.12	2.15e-05	NA	NA	NA
cg24045832	chr17	1955481		N	-6.32	1.69	0.000224	-4.02	1.55	0.00984	-1.91	1.64	0.245	NA	NA	NA	NA	NA	NA
cg12128683	chrX	110924412	ALG13;ALG13;ALG13;ALG13;ALG13;ALG13;ALG13;ALG13;ALG13;ALG13;ALG13;ALG13;ALG13;ALG13;ALG13;ALG13	N	-7.32	1.96	0.000226	-4.19	1.79	0.02	-6.33	1.9	0.000943	NA	NA	NA	NA	NA	NA
cg22496559	chr3	196065318	TM4SF19	N	-8.15	2.19	0.000226	-5.31	2	0.00815	-3.86	2.11	0.0687	0.33	0.08	4.81e-05	NA	NA	NA
cg15493607	chr14	88738195	KCNK10;KCNK10;KCNK10	N	-7.71	2.07	0.000227	-3.44	1.89	0.0694	-1.65	2	0.411	NA	NA	NA	NA	NA	NA
cg18839637	chr5	140723684	PCDHGA2;PCDHGA3;PCDHGA3;PCDHGA1	N	-7.42	1.99	0.000227	-3.42	1.82	0.0607	-3.61	1.93	0.0614	NA	NA	NA	NA	NA	NA
cg18515449	chr4	1340029	KIAA1530	N	0.67	0.18	0.000228	0.46	0.16	0.00486	0.47	0.17	0.00735	NA	NA	NA	NA	NA	NA
cg16549644	chr17	79652024	ARL16;HGS	N	-12.32	3.31	0.000229	-11.24	3.02	0.000233	-6.39	3.2	0.0467	NA	NA	NA	NA	NA	NA
cg00871207	chr14	89080250		N	7.72	2.07	0.000231	4.36	1.89	0.022	5.97	2.01	0.00311	NA	NA	NA	NA	NA	NA
cg08634082	chr1	241801700	OPN3	N	-8.18	2.2	0.000231	-6.39	2.01	0.00161	-3.95	2.13	0.0645	NA	NA	NA	NA	NA	NA
cg05442715	chrX	23926141	CXorf58;CXorf58;CXorf58;APOO;APOO;CXorf58	N	-5.02	1.35	0.000232	-2.82	1.23	0.0228	-4.04	1.31	0.00213	NA	NA	NA	NA	NA	NA
cg09078014	chr5	343450	AHRR	N	-10.3	2.77	0.000232	-7.46	2.53	0.00341	-3.94	2.68	0.143	NA	NA	NA	NA	NA	NA
cg22152492	chr6	28554334	SCAND3	N	-7.26	1.95	0.000232	-3.31	1.78	0.0643	-1.54	1.89	0.414	NA	NA	NA	NA	NA	NA
cg00396865	chr9	139620597	SNHG7;SNORA43;SNHG7;SNHG7	N	-5.91	1.59	0.000233	-7.69	1.45	2.06e-07	-4.51	1.54	0.00358	-0.62	0.09	2.29e-11	NA	NA	NA
cg05029983	chr4	2068254	NAT8L	N	6.3	1.69	0.000233	3.81	1.55	0.0143	3.54	1.64	0.0313	NA	NA	NA	NA	NA	NA
cg21880128	chr14	105617839	JAG2;JAG2	N	3.23	0.87	0.000233	2.69	0.79	0.000762	2.19	0.84	0.0093	NA	NA	NA	NA	NA	NA
cg24166100	chr2	218886643		N	-5.19	1.39	0.000233	-2.28	1.27	0.0743	-3.06	1.35	0.0241	NA	NA	NA	-0.72	0.15	1.13e-06
cg00152340	chr8	144297019	GPIHBP1	N	-5.85	1.57	0.000234	-3.97	1.44	0.00602	-2.95	1.52	0.0533	-0.51	0.11	7.42e-06	NA	NA	NA
cg01299997	chr7	100886961	FIS1	N	-6.23	1.68	0.000234	-3.82	1.53	0.0129	-3.67	1.62	0.024	NA	NA	NA	-0.59	0.15	0.0001246
cg06852942	chr5	476497	SLC9A3	Y	-8.15	2.19	0.000234	-7.61	2	0.000169	-3.99	2.12	0.0608	NA	NA	NA	NA	NA	NA
cg07275439	chr16	4663601	FAM100A	N	-5.72	1.54	0.000234	-2.29	1.41	0.104	-2.73	1.49	0.0679	-0.34	0.1	8.22e-04	NA	NA	NA
cg08802533	chr2	27073253	DPYSL5	N	-5.95	1.6	0.000234	-3.67	1.46	0.0125	-2.27	1.55	0.144	NA	NA	NA	NA	NA	NA
cg12439006	chr11	119461149		N	5.91	1.59	0.000234	4.96	1.45	0.000715	5.48	1.54	0.000417	NA	NA	NA	NA	NA	NA
cg06289444	chr6	169631196	THBS2	Y	5.44	1.46	0.000235	2.79	1.34	0.0377	2.75	1.42	0.0531	NA	NA	NA	NA	NA	NA
cg10047019	chr8	21822950	XPO7;XPO7;XPO7	N	-4.98	1.34	0.000235	-2.27	1.23	0.0652	-2.71	1.3	0.0372	NA	NA	NA	NA	NA	NA
cg21242684	chr2	98262069	COX5B	N	-1.44	0.39	0.000235	-1.26	0.35	0.000402	-0.81	0.37	0.0309	NA	NA	NA	NA	NA	NA
cg17816615	chrY	15019332	DDX3Y;DDX3Y	N	6.73	1.81	0.000236	2.37	1.65	0.153	1.35	1.75	0.441	NA	NA	NA	NA	NA	NA
cg23532980	chr1	35250735	GJB3;GJB3	Y	4.52	1.22	0.000236	2.48	1.11	0.0259	4.23	1.18	0.000372	NA	NA	NA	NA	NA	NA
cg10038446	chr20	14307665	FLRT3;MACROD2;FLRT3	N	2.67	0.72	0.000237	1.75	0.66	0.00797	1.76	0.7	0.0117	NA	NA	NA	NA	NA	NA
cg01005582	chr3	41281527	CTNNB1;CTNNB1;CTNNB1	N	3.74	1.01	0.000238	2.62	0.92	0.00462	1.63	0.97	0.0947	NA	NA	NA	NA	NA	NA
cg08439122	chr1	223899685	CAPN2;CAPN2	Y	9.8	2.64	0.000238	8.6	2.41	0.000409	7.96	2.55	0.00196	NA	NA	NA	NA	NA	NA
cg11010178	chr6	127837030	C6orf174	Y	-5.03	1.35	0.000239	-1.38	1.24	0.266	-3.05	1.31	0.0206	NA	NA	NA	NA	NA	NA
cg16224163	chr3	187870621	LPP	N	-4.38	1.18	0.000239	-2.56	1.08	0.0179	-1.85	1.14	0.106	NA	NA	NA	NA	NA	NA
cg05379350	chr17	27917157	GIT1;GIT1	N	-6.02	1.62	0.00024	-5.18	1.48	0.00054	-4.78	1.57	0.00249	-0.66	0.09	3.96e-14	NA	NA	NA
cg19768599	chr3	124931727	SLC12A8	Y	-3.41	0.92	0.000241	-0.68	0.84	0.417	-1.42	0.89	0.11	NA	NA	NA	NA	NA	NA
cg25550677	chr6	43027568	KLC4;KLC4;KLC4;KLC4;MRPL2	N	-0.47	0.13	0.000241	-0.12	0.12	0.302	-0.27	0.12	0.031	NA	NA	NA	NA	NA	NA
cg05551025	chrX	110924355	ALG13;ALG13;ALG13;ALG13;ALG13;ALG13;ALG13;ALG13;ALG13;ALG13;ALG13;ALG13;ALG13;ALG13;ALG13;ALG13	N	-5.86	1.58	0.000243	-3.35	1.44	0.0208	-5.54	1.53	0.000336	NA	NA	NA	NA	NA	NA
cg21437028	chr3	157816403	SHOX2;SHOX2;SHOX2	N	10.45	2.82	0.000243	3.68	2.58	0.154	4.99	2.73	0.0682	NA	NA	NA	NA	NA	NA
cg02981877	chrX	92928671	FAM133A;FAM133A;NAP1L3;FAM133A;FAM133A	N	-5.4	1.46	0.000244	-3.77	1.33	0.00489	-5.52	1.41	0.000108	NA	NA	NA	NA	NA	NA
cg08573069	chrX	105066049	NRK	N	-4.83	1.3	0.000244	-2.45	1.19	0.0404	-2.75	1.26	0.0297	NA	NA	NA	NA	NA	NA
cg19426731	chr19	49992527	RPL13AP5;SNORD33;SNORD32A;RPL13A	N	-5.55	1.5	0.000244	-3.93	1.37	0.00435	-1.58	1.45	0.275	-0.66	0.1	2.50e-10	-0.6	0.11	1.24e-07
cg15130459	chr5	40834228	SNORD72;RPL37	N	-7.1	1.92	0.000245	-5.43	1.75	0.00211	-3.53	1.85	0.0579	-1.56	0.22	1.83e-12	-0.89	0.2	6.17e-06
cg24347562	chr19	839678	PRTN3	N	-5.66	1.53	0.000246	-3.55	1.4	0.0114	-1.59	1.48	0.282	NA	NA	NA	NA	NA	NA
cg01735398	chr17	18907305	SLC5A10;FAM83G;SLC5A10	N	-7.06	1.91	0.000247	-3.67	1.74	0.036	-3.49	1.85	0.0592	-0.47	0.14	9.61e-04	NA	NA	NA
cg07137034	chr5	322321	AHRR	N	-4.26	1.15	0.000247	-3.11	1.05	0.00331	-2.13	1.11	0.0569	NA	NA	NA	NA	NA	NA
cg07418809	chrX	30252456	MAGEB3	N	7.99	2.16	0.000247	3.39	1.97	0.0858	3.33	2.09	0.111	NA	NA	NA	NA	NA	NA
cg09501274	chr1	43233067	LEPRE1;C1orf50;LEPRE1	N	-0.49	0.13	0.000247	-0.25	0.12	0.036	-0.23	0.13	0.0744	NA	NA	NA	NA	NA	NA
cg18109186	chr3	126731031	PLXNA1	N	-6.68	1.81	0.000249	-6.4	1.65	0.000126	-6.25	1.75	0.000397	NA	NA	NA	NA	NA	NA
cg18174402	chr2	27441263	CAD	N	-6.41	1.73	0.000249	-4.5	1.58	0.00477	-2.42	1.68	0.15	-0.44	0.09	2.47e-06	NA	NA	NA
cg23715505	chr10	115613921	NHLRC2;DCLRE1A	N	-0.69	0.19	0.000249	-0.52	0.17	0.00235	-0.62	0.18	0.000711	NA	NA	NA	NA	NA	NA
cg26677288	chr1	245679680	KIF26B	N	-6.86	1.85	0.000251	0.62	1.69	0.713	-1.02	1.79	0.57	NA	NA	NA	NA	NA	NA
cg09248345	chr1	165325553	LMX1A	N	8.28	2.24	0.000252	8.16	2.05	8.17e-05	4.96	2.17	0.0227	NA	NA	NA	NA	NA	NA
cg13688786	chr17	27485257	MYO18A;MYO18A	N	7.83	2.12	0.000252	7.06	1.94	0.000304	3.14	2.05	0.127	NA	NA	NA	NA	NA	NA
cg01362455	chr6	29855490	HLA-H	N	6.05	1.64	0.000255	7.07	1.5	3.37e-06	5.99	1.58	0.000182	NA	NA	NA	NA	NA	NA
cg01852095	chr2	141441479	LRP1B	N	5.99	1.62	0.000255	3.42	1.48	0.0216	4.49	1.57	0.00441	NA	NA	NA	NA	NA	NA
cg08850289	chr19	19314292	NR2C2AP	N	-0.27	0.07	0.000255	-0.15	0.07	0.0248	-0.24	0.07	0.00095	NA	NA	NA	NA	NA	NA
cg08827060	chr8	102121621		Y	-8.15	2.21	0.000256	-4.25	2.02	0.0359	-3.79	2.13	0.0763	NA	NA	NA	NA	NA	NA
cg16135771	chrX	103030149	PLP1	N	6.43	1.74	0.000257	3.48	1.59	0.0295	1.9	1.68	0.261	NA	NA	NA	NA	NA	NA
cg01378158	chr16	67312308	PLEKHG4;PLEKHG4;PLEKHG4;PLEKHG4;PLEKHG4;PLEKHG4	N	-7.34	1.99	0.000258	-1.58	1.82	0.385	-2.5	1.92	0.195	-0.71	0.15	3.50e-06	NA	NA	NA
cg00204159	chr17	18907454	FAM83G;SLC5A10;SLC5A10	N	-7.18	1.95	0.000259	-3.85	1.78	0.0309	-6.09	1.88	0.00133	NA	NA	NA	NA	NA	NA
cg25731943	chr3	156252078	KCNAB1;KCNAB1;KCNAB1	N	-4.41	1.19	0.00026	-1.42	1.09	0.193	-0.85	1.16	0.463	NA	NA	NA	NA	NA	NA
cg01183122	chr21	35884348	KCNE1	N	-2.93	0.79	0.000261	-0.99	0.73	0.173	-0.02	0.77	0.975	NA	NA	NA	NA	NA	NA
cg06312789	chr3	126374304		N	-2.03	0.55	0.000262	-0.46	0.5	0.357	-0.06	0.53	0.913	NA	NA	NA	NA	NA	NA
cg09356442	chr16	20901591	DCUN1D3	Y	3.42	0.93	0.000263	3.45	0.85	5.95e-05	1.56	0.9	0.0831	NA	NA	NA	NA	NA	NA
cg10426951	chr1	54821910	SSBP3;SSBP3;SSBP3	N	10.74	2.91	0.000263	11.05	2.66	4.1e-05	8.17	2.82	0.00398	NA	NA	NA	NA	NA	NA
cg04461481	chr16	49526774	ZNF423	N	6.73	1.83	0.000264	5.61	1.67	0.000857	6.43	1.77	0.00031	NA	NA	NA	NA	NA	NA
cg11534893	chr8	89688501		N	4.29	1.17	0.000264	2.66	1.06	0.0127	2.1	1.13	0.0628	NA	NA	NA	NA	NA	NA
cg12055610	chr6	29585658	GABBR1;GABBR1;GABBR1	Y	3.58	0.97	0.000264	1.33	0.89	0.136	2.24	0.94	0.0176	NA	NA	NA	NA	NA	NA
cg23408442	chr8	42078750		N	5.99	1.62	0.000264	6.42	1.48	1.96e-05	5.97	1.57	0.00017	NA	NA	NA	NA	NA	NA
cg27205938	chr3	184053933	FAM131A;FAM131A	N	-1.35	0.37	0.000265	-1.22	0.33	0.000302	-1.1	0.35	0.00203	NA	NA	NA	NA	NA	NA
cg04304932	chr14	101292128	MEG3;MEG3;MEG3	N	4.36	1.18	0.000266	2.19	1.08	0.0437	2.88	1.15	0.0122	NA	NA	NA	NA	NA	NA
cg24945092	chr17	11872861	DNAH9;DNAH9	N	-7.24	1.96	0.000266	-5.76	1.8	0.00146	-5.34	1.9	0.00522	NA	NA	NA	NA	NA	NA
cg13725124	chr7	154685388	DPP6;DPP6;DPP6	N	4.34	1.18	0.000267	3.51	1.08	0.00125	3.53	1.14	0.00212	NA	NA	NA	NA	NA	NA
cg03222929	chr2	10688100		N	4.08	1.11	0.000268	3.88	1.01	0.000151	3.36	1.07	0.00187	NA	NA	NA	NA	NA	NA
cg17533142	chr13	48572949	SUCLA2	N	3.66	0.99	0.000268	1.34	0.91	0.141	2.21	0.96	0.0218	NA	NA	NA	NA	NA	NA
cg07016556	chr17	79393532	BAHCC1	N	-5.08	1.38	0.000269	-2.93	1.26	0.0208	-3.61	1.33	0.00718	-0.53	0.12	9.06e-06	NA	NA	NA
cg07557796	chr18	18690791	ROCK1	N	-1.44	0.39	0.000269	-0.7	0.36	0.0524	-0.93	0.38	0.0149	NA	NA	NA	NA	NA	NA
cg16164356	chr1	111683801	DRAM2;CEPT1;CEPT1	Y	-6.98	1.9	0.000269	-4.72	1.73	0.00679	-3.72	1.83	0.0432	NA	NA	NA	NA	NA	NA
cg26929925	chr5	138714136	SLC23A1;SLC23A1	Y	-6.85	1.86	0.000269	-2.51	1.7	0.141	-3.08	1.8	0.0877	NA	NA	NA	NA	NA	NA
cg25843346	chr6	31762555	VARS	N	-2.83	0.77	0.000271	-1.9	0.7	0.00715	-1.35	0.74	0.0713	-0.73	0.15	9.65e-07	-0.28	0.08	0.0002616
cg08359464	chr3	128370361	RPN1	N	-9.01	2.45	0.000272	-4.94	2.24	0.0281	-4.54	2.37	0.0565	NA	NA	NA	1.54	0.36	2.47e-05
cg11751707	chr2	38302587	CYP1B1	N	-9.72	2.64	0.000273	-7.68	2.42	0.00161	-3.1	2.56	0.226	NA	NA	NA	NA	NA	NA
cg18785787	chr1	164750253	PBX1	N	-8.15	2.22	0.000273	-7.6	2.03	0.000206	-6.4	2.15	0.00303	NA	NA	NA	NA	NA	NA
cg20987938	chr7	155244149		N	6.5	1.77	0.000273	6.26	1.61	0.000127	6.26	1.71	0.000287	NA	NA	NA	NA	NA	NA
cg03431111	chr11	62621406	SNORD30;SNORD22;SNORD29;SNORD31;SNHG1	N	-9.99	2.72	0.000274	-6.97	2.48	0.00526	-2.97	2.63	0.26	-0.77	0.2	1.42e-04	NA	NA	NA
cg10040748	chr1	211431567	RCOR3;RCOR3;RCOR3	N	-2.58	0.7	0.000274	-1.9	0.64	0.00325	-0.57	0.68	0.403	NA	NA	NA	NA	NA	NA
cg16401850	chr14	106445160		N	4.19	1.14	0.000274	2.76	1.04	0.00846	3.8	1.1	0.000627	NA	NA	NA	NA	NA	NA
cg27248887	chr2	207025417	EEF1B2;EEF1B2;SNORD51;NDUFS1;EEF1B2	N	-6.48	1.76	0.000274	-3.23	1.61	0.0459	-1.86	1.71	0.276	-1.09	0.23	3.23e-06	-1.16	0.17	1.46e-11
cg17222452	chr3	158289160	MLF1;MLF1;MLF1;MLF1;MLF1	N	-2.73	0.74	0.000275	-1.74	0.68	0.011	-1.96	0.72	0.00683	NA	NA	NA	NA	NA	NA
cg11335664	chr13	48621141	NUDT15	N	1.23	0.34	0.000277	1.17	0.31	0.000154	1.22	0.32	0.000192	NA	NA	NA	NA	NA	NA
cg08167560	chr14	88728867	KCNK10;KCNK10;KCNK10	N	-7.2	1.96	0.000278	-2.46	1.79	0.171	-1.93	1.9	0.309	NA	NA	NA	NA	NA	NA
cg11041314	chr5	139021650		N	-4.13	1.13	0.000278	-3.23	1.03	0.00182	-0.86	1.09	0.43	NA	NA	NA	NA	NA	NA
cg25318918	chr3	150481327	SIAH2	N	-0.36	0.1	0.000278	-0.08	0.09	0.37	0	0.09	0.966	NA	NA	NA	NA	NA	NA
cg06872272	chr10	37414768	ANKRD30A	N	4.66	1.27	0.000279	1.34	1.16	0.248	2.43	1.23	0.0485	NA	NA	NA	NA	NA	NA
cg01231464	chr16	3405840	OR2C1	N	6.17	1.68	0.00028	6.58	1.54	2.38e-05	4.81	1.63	0.00327	NA	NA	NA	NA	NA	NA
cg16265640	chr15	34502435	C15orf29	N	-0.49	0.13	0.00028	-0.12	0.12	0.315	-0.12	0.13	0.371	NA	NA	NA	NA	NA	NA
cg05811904	chr7	137620397	CREB3L2	N	10.34	2.82	0.000281	7.22	2.57	0.00533	7.56	2.73	0.00582	NA	NA	NA	NA	NA	NA
cg09970941	chr16	2302519	DCI	N	6.87	1.87	0.000283	4.21	1.71	0.0143	3.69	1.81	0.0424	NA	NA	NA	NA	NA	NA
cg15093079	chr3	96533290	EPHA6	N	-5.21	1.42	0.000283	-2.39	1.3	0.0663	-3.83	1.37	0.00566	NA	NA	NA	NA	NA	NA
cg17497746	chr8	104033636	ATP6V1C1	N	-0.43	0.12	0.000284	-0.18	0.11	0.087	-0.28	0.11	0.0143	NA	NA	NA	NA	NA	NA
cg17068623	chr8	144853065		N	-7.36	2.01	0.000285	-4.84	1.83	0.00872	-5.47	1.94	0.00517	NA	NA	NA	NA	NA	NA
cg24925907	chr11	33715619		N	2.19	0.6	0.000285	1.9	0.55	0.000544	1.18	0.58	0.0412	NA	NA	NA	NA	NA	NA
cg24944117	chr7	98098120		N	3.14	0.86	0.000285	1.82	0.78	0.0209	2.02	0.83	0.0151	NA	NA	NA	NA	NA	NA
cg07349006	chrX	100808047	ARMCX1	N	1.54	0.42	0.000286	0.57	0.38	0.139	0.71	0.41	0.0833	NA	NA	NA	NA	NA	NA
cg15243542	chr7	44923719	PURB;PURB	N	-7.22	1.97	0.000288	-3.63	1.8	0.0444	-1.95	1.91	0.306	-0.4	0.1	1.14e-04	NA	NA	NA
cg20209009	chr17	45811322	TBX21	N	-8.33	2.27	0.000288	-6.2	2.08	0.00304	-7.23	2.2	0.00111	NA	NA	NA	NA	NA	NA
cg24004959	chr3	189087191		N	3.08	0.84	0.000288	2.83	0.77	0.000272	2.45	0.81	0.00281	NA	NA	NA	NA	NA	NA
cg10509014	chr1	89234354	PKN2	N	3.56	0.97	0.000289	-0.5	0.89	0.574	0.42	0.94	0.654	NA	NA	NA	NA	NA	NA
cg20117742	chr19	54876795	LAIR1;LAIR1	N	-8.13	2.22	0.000289	-5.29	2.03	0.00946	-1.84	2.15	0.391	NA	NA	NA	NA	NA	NA
cg22705918	chr2	25518238	DNMT3A;DNMT3A;DNMT3A	N	9.84	2.69	0.00029	7.76	2.46	0.00172	7.3	2.6	0.00529	NA	NA	NA	NA	NA	NA
cg12854855	chr17	78439812		N	-4.54	1.24	0.000291	-2.44	1.13	0.0319	-1.11	1.2	0.356	NA	NA	NA	NA	NA	NA
cg08872064	chr3	8787638	CAV3;CAV3	N	6.56	1.79	0.000293	4.01	1.64	0.0149	3.12	1.74	0.0732	NA	NA	NA	NA	NA	NA
cg16578104	chr3	182688462	DCUN1D1	N	1.53	0.42	0.000293	0.91	0.38	0.0181	1.28	0.41	0.00178	NA	NA	NA	NA	NA	NA
cg01088410	chr5	170739179		N	-11.33	3.1	0.000296	-10.36	2.83	0.000291	-6.59	3	0.0286	0.15	0.04	1.12e-04	NA	NA	NA
cg14777342	chr12	57480090		N	-8.67	2.37	0.000296	-4.06	2.17	0.0617	-5.55	2.29	0.0161	-0.37	0.09	6.78e-05	NA	NA	NA
cg18721212	chr19	36827430	ZFP14	N	0.77	0.21	0.000296	0.43	0.19	0.0259	0.41	0.2	0.043	NA	NA	NA	NA	NA	NA
cg02342906	chr1	10733858	CASZ1;CASZ1	N	-3.37	0.92	3e-04	-2.35	0.84	0.00569	-1.06	0.89	0.235	NA	NA	NA	NA	NA	NA
cg17152740	chr12	75724141	CAPS2	N	-0.33	0.09	3e-04	-0.19	0.08	0.0183	-0.11	0.09	0.217	NA	NA	NA	NA	NA	NA
cg19045894	chr2	176033300	ATF2;MIR933	N	-0.74	0.2	0.000301	-0.52	0.19	0.00559	-0.62	0.2	0.00182	NA	NA	NA	NA	NA	NA
cg02487823	chr3	197440451	KIAA0226;KIAA0226	N	-5.46	1.5	0.000302	-3.21	1.37	0.0195	-0.72	1.45	0.619	-0.37	0.07	1.44e-07	NA	NA	NA
cg01566170	chr1	223899746	CAPN2;CAPN2	Y	7.65	2.1	0.000304	4.65	1.92	0.0157	5.02	2.03	0.0139	NA	NA	NA	NA	NA	NA
cg25833672	chr8	144853229		N	-7.54	2.07	0.000304	-6.75	1.89	0.000397	-7.18	2	0.000373	NA	NA	NA	NA	NA	NA
cg14266999	chr6	33240388	VPS52;RPS18	Y	-4.88	1.34	0.000306	-3.93	1.22	0.00141	-2.06	1.29	0.112	-0.87	0.13	2.88e-11	-0.44	0.1	1.97e-05
cg14175593	chr10	99257444	UBTD1;MMS19	N	-0.57	0.16	0.000307	-0.46	0.14	0.0013	-0.4	0.15	0.00832	NA	NA	NA	NA	NA	NA
cg19754861	chr20	46414999	SULF2;SULF2;SULF2;SULF2;SULF2	Y	5.49	1.51	0.000308	5.86	1.38	2.66e-05	4.2	1.46	0.00418	NA	NA	NA	NA	NA	NA
cg07376541	chr13	46627165	ZC3H13	N	-2.36	0.65	0.000309	-2.07	0.59	0.000509	-2.21	0.63	0.000454	NA	NA	NA	NA	NA	NA
cg20286344	chr3	29280399		N	3.56	0.98	0.000309	3.55	0.89	8.5e-05	3.04	0.95	0.00143	NA	NA	NA	NA	NA	NA
cg18091264	chr15	66795595	SNORD18A;RPL4;SNORD18B;SNORD16	N	-6.49	1.78	0.00031	-4.83	1.63	0.0032	-2.19	1.72	0.205	-1.06	0.14	1.37e-14	NA	NA	NA
cg01106114	chr5	169532702	FOXI1;FOXI1	N	5.39	1.48	0.000311	6.21	1.35	6.14e-06	3.3	1.43	0.0219	NA	NA	NA	NA	NA	NA
cg05461734	chr10	122705955		N	6.5	1.79	0.000311	3.41	1.63	0.0375	3.9	1.73	0.0244	NA	NA	NA	NA	NA	NA
cg23984997	chr20	18568496	DTD1	N	-1.46	0.4	0.000311	-1.34	0.37	0.000279	-1.24	0.39	0.00154	NA	NA	NA	NA	NA	NA
cg00530414	chr16	18800193	RPS15A;RPS15A	N	-7.65	2.1	0.000312	-7.36	1.92	0.00015	-4.77	2.03	0.0194	-0.6	0.19	1.24e-03	-0.84	0.17	9.62e-07
cg07307830	chr15	39917402	FSIP1	N	6.45	1.77	0.000312	4.17	1.62	0.0103	2.8	1.71	0.103	NA	NA	NA	NA	NA	NA
cg14014593	chr3	101909399		N	8.19	2.25	0.000313	6.46	2.06	0.00182	4.05	2.18	0.0633	NA	NA	NA	NA	NA	NA
cg23409587	chr3	128840680	RAB43	N	-1	0.27	0.000316	-0.5	0.25	0.0454	-0.53	0.26	0.0463	NA	NA	NA	NA	NA	NA
cg13027206	chr14	91866325	CCDC88C	N	5.7	1.57	0.000317	4.72	1.43	0.00106	4.46	1.52	0.00345	0.4	0.12	7.24e-04	NA	NA	NA
cg14407177	chr2	38298023	CYP1B1	N	-6.26	1.72	0.000317	-2.72	1.57	0.0842	-3.07	1.66	0.0657	NA	NA	NA	NA	NA	NA
cg18670350	chr3	125258584	OSBPL11	N	0.8	0.22	0.000317	0.4	0.2	0.0444	0.33	0.21	0.117	NA	NA	NA	NA	NA	NA
cg24824686	chr10	129797777	PTPRE	N	8.79	2.42	0.000318	3.39	2.21	0.126	3.4	2.34	0.147	NA	NA	NA	NA	NA	NA
cg03294066	chr8	494721	C8orf42	N	-2.5	0.69	0.00032	-2.23	0.63	0.000428	-1.71	0.66	0.0103	NA	NA	NA	NA	NA	NA
cg08340482	chr19	49927244	PTH2	N	-8.62	2.37	0.000321	-8.86	2.17	5.41e-05	-8.38	2.3	0.000299	NA	NA	NA	NA	NA	NA
cg07824177	chr9	88896457	ISCA1	N	-6.78	1.87	0.000322	-4.72	1.71	0.00598	-2.74	1.81	0.129	NA	NA	NA	NA	NA	NA
cg04103198	chr20	1601704	SIRPB1;SIRPB1;SIRPB1	N	-8.55	2.36	0.000323	-5.72	2.15	0.00825	-7.65	2.28	0.000865	NA	NA	NA	NA	NA	NA
cg18443095	chr6	33378516	PHF1;PHF1;PHF1	N	-1.25	0.35	0.000325	-0.75	0.32	0.0187	-0.99	0.33	0.00313	NA	NA	NA	NA	NA	NA
cg24387542	chr17	20370597	LGALS9B	N	4.01	1.1	0.000325	2.46	1.01	0.0154	2.1	1.07	0.05	NA	NA	NA	NA	NA	NA
cg05946353	chr17	79609272	TSPAN10	N	-6.01	1.66	0.000326	-5.78	1.51	0.000157	-3.7	1.6	0.0214	NA	NA	NA	NA	NA	NA
cg23723835	chr10	73869442	ASCC1	N	2.73	0.75	0.000326	1.24	0.69	0.072	0.03	0.73	0.964	NA	NA	NA	NA	NA	NA
cg02104644	chr11	61347820	SYT7	N	-5.16	1.42	0.000327	-2.54	1.3	0.0517	-3.63	1.38	0.00872	NA	NA	NA	NA	NA	NA
cg11719784	chr1	203058954		N	3.49	0.96	0.000327	1.93	0.88	0.0285	1.64	0.93	0.0792	NA	NA	NA	NA	NA	NA
cg11799735	chr11	75111455	SNORD15A;RPS3	N	-2.88	0.79	0.000327	-2	0.73	0.006	-1.82	0.77	0.0183	NA	NA	NA	NA	NA	NA
cg25555698	chr2	98362834		N	1.44	0.4	0.000328	0.62	0.36	0.0862	0.7	0.38	0.067	NA	NA	NA	NA	NA	NA
cg25586305	chr2	234281690	DGKD	N	7.4	2.04	0.000328	5.73	1.86	0.00228	3.49	1.97	0.0775	NA	NA	NA	NA	NA	NA
cg05522554	chr8	41625190	ANK1;ANK1;ANK1;ANK1;ANK1	N	5.46	1.51	0.00033	4.42	1.38	0.00143	2.53	1.46	0.0826	NA	NA	NA	NA	NA	NA
cg06922569	chrX	47420444	ARAF	N	-5.28	1.46	0.000331	-2.69	1.33	0.0442	-3.17	1.41	0.0251	NA	NA	NA	NA	NA	NA
cg16031065	chr16	70719115	MTSS1L	N	-3.03	0.84	0.000331	-0.74	0.76	0.335	-0.75	0.81	0.352	-1.03	0.24	1.56e-05	NA	NA	NA
cg00182937	chr6	44123614		N	-1.43	0.4	0.000332	-0.7	0.36	0.0533	-0.65	0.38	0.0915	NA	NA	NA	NA	NA	NA
cg03454711	chr8	144852716		N	-9.44	2.61	0.000332	-5.64	2.38	0.0184	-4.59	2.52	0.0693	NA	NA	NA	NA	NA	NA
cg03110310	chr16	3163755	ZNF205;ZNF205;MGC3771;MGC3771	N	-9.53	2.63	0.000333	-4.3	2.4	0.0742	-2.23	2.54	0.382	NA	NA	NA	NA	NA	NA
cg12707343	chr6	168418439	KIF25;KIF25	N	9.8	2.7	0.000333	6.23	2.47	0.0122	6.1	2.62	0.0204	NA	NA	NA	NA	NA	NA
cg20390253	chr18	77793812	C18orf22	N	-4.95	1.37	0.000333	-3.3	1.25	0.00854	-3.73	1.32	0.00505	NA	NA	NA	NA	NA	NA
cg03796659	chr2	192109284	MYO1B;MYO1B;MYO1B	N	-6.42	1.77	0.000335	-4.88	1.62	0.00278	-3.49	1.72	0.0429	NA	NA	NA	NA	NA	NA
cg00290158	chr20	5092801	C20orf30;C20orf30;C20orf30;C20orf30	N	-9.99	2.76	0.000336	-8.17	2.52	0.00129	-6.63	2.67	0.0134	NA	NA	NA	NA	NA	NA
cg05495879	chr19	57082536	ZNF470	N	4.38	1.21	0.000336	1.85	1.11	0.0948	2.75	1.17	0.0194	NA	NA	NA	NA	NA	NA
cg04362027	chr10	70883301	VPS26A;VPS26A	N	-0.69	0.19	0.000337	-0.32	0.17	0.0642	-0.32	0.18	0.08	NA	NA	NA	NA	NA	NA
cg15756525	chr2	16130857		N	-4.32	1.19	0.000337	-0.75	1.09	0.49	-0.92	1.15	0.424	NA	NA	NA	NA	NA	NA
cg07052524	chr19	40009835	SELV	N	-7.87	2.17	0.000338	-8.28	1.99	3.88e-05	-5.57	2.1	0.00842	NA	NA	NA	NA	NA	NA
cg08734618	chr5	110408916	TSLP;TSLP	N	-5.28	1.46	0.000338	-2.83	1.33	0.0345	-3.37	1.41	0.0174	NA	NA	NA	NA	NA	NA
cg15859850	chr10	102046183	BLOC1S2;BLOC1S2	N	-0.76	0.21	0.000339	-0.33	0.19	0.0852	-0.44	0.2	0.0294	NA	NA	NA	NA	NA	NA
cg24699271	chr3	4638584	ITPR1;ITPR1;ITPR1	Y	-7.69	2.13	0.000342	-2.28	1.94	0.242	-2.87	2.06	0.164	NA	NA	NA	NA	NA	NA
cg03890222	chr2	38302487	CYP1B1	N	-7.53	2.08	0.000343	-8.12	1.9	2.54e-05	-4.55	2.01	0.0246	NA	NA	NA	NA	NA	NA
cg22760037	chr17	70418164		N	6.31	1.75	0.000346	4.47	1.6	0.00538	3.82	1.69	0.0244	NA	NA	NA	NA	NA	NA
cg11021362	chrY	23756676	TTTY13	N	5.05	1.4	0.000347	3.89	1.28	0.00245	2.25	1.35	0.0972	NA	NA	NA	NA	NA	NA
cg22412459	chrX	23925946	APOO;APOO;CXorf58;APOO;CXorf58	Y	-3.71	1.03	0.000348	-1.95	0.94	0.0387	-3.02	0.99	0.00253	NA	NA	NA	NA	NA	NA
cg26893451	chr1	227679599		N	5.76	1.6	0.000348	4.51	1.46	0.00214	4.07	1.54	0.00876	NA	NA	NA	NA	NA	NA
cg21597754	chr12	7310839	CLSTN3	N	-3.97	1.1	0.000349	-2.22	1.01	0.0282	-1.08	1.06	0.312	NA	NA	NA	NA	NA	NA
cg02090569	chr14	36989588	NKX2-1;NKX2-1	N	-1.81	0.5	0.000351	-1.49	0.46	0.00127	-1.59	0.49	0.00116	NA	NA	NA	NA	NA	NA
cg12827708	chr18	32172486	DTNA;DTNA;DTNA;DTNA	N	4.96	1.37	0.000351	2.12	1.25	0.0927	3.19	1.33	0.0167	NA	NA	NA	NA	NA	NA
cg21035374	chr19	16830859	NWD1;NWD1	N	7.5	2.08	0.000351	7.05	1.9	0.000236	5.76	2.01	0.00437	-0.49	0.09	1.97e-07	NA	NA	NA
cg27348266	chr14	104583972		N	-5.09	1.41	0.000351	-3.45	1.29	0.00776	-1.99	1.37	0.146	NA	NA	NA	NA	NA	NA
cg09764658	chrX	30248778	MAGEB3;MAGEB3	Y	6.79	1.88	0.000352	3.58	1.72	0.0383	2.12	1.82	0.245	NA	NA	NA	NA	NA	NA
cg05656900	chr2	26235097		N	-1.94	0.54	0.000353	-1.69	0.49	0.00062	-1.25	0.52	0.0163	-0.81	0.14	1.84e-08	NA	NA	NA
cg15511738	chr3	48700027	CELSR3	N	-10.34	2.87	0.000353	-5.15	2.62	0.0497	-5.06	2.77	0.0688	NA	NA	NA	NA	NA	NA
cg23834181	chrY	17567486		N	-8.59	2.38	0.000353	-2.17	2.18	0.32	-1.64	2.3	0.476	NA	NA	NA	NA	NA	NA
cg01973908	chr7	131628768		N	-8.4	2.33	0.000354	-2.68	2.13	0.209	-4.63	2.25	0.0404	NA	NA	NA	NA	NA	NA
cg00519063	chr1	94373434	GCLM	N	-9.84	2.73	0.000356	-6.96	2.49	0.00556	-6.55	2.64	0.0136	-0.46	0.11	3.03e-05	NA	NA	NA
cg17560015	chr8	145013249	PLEC1;PLEC1;PLEC1;PLEC1;PLEC1;PLEC1;PLEC1;PLEC1	N	-9.25	2.56	0.000356	-7.56	2.34	0.00137	-7.03	2.48	0.00483	NA	NA	NA	NA	NA	NA
cg26449586	chr16	67701378	C16orf86;C16orf48	N	-6.47	1.79	0.000356	-4.39	1.64	0.00777	-4.86	1.73	0.00535	NA	NA	NA	NA	NA	NA
cg27553926	chr2	97136508		N	11.67	3.24	0.000356	9.72	2.96	0.00112	5.73	3.13	0.0681	NA	NA	NA	NA	NA	NA
cg10145449	chr8	145101671	SPATC1;SPATC1	N	-6.84	1.9	0.000357	-4.15	1.73	0.0171	-4.13	1.84	0.0249	NA	NA	NA	NA	NA	NA
cg23817011	chr20	46579764		N	4.32	1.2	0.000357	1.45	1.09	0.185	2.29	1.16	0.0492	NA	NA	NA	NA	NA	NA
cg24613083	chr17	59539715	TBX4	N	8.6	2.38	0.000357	6.55	2.18	0.00283	5.84	2.31	0.0117	NA	NA	NA	NA	NA	NA
cg11186282	chr6	168418442	KIF25;KIF25	N	7.45	2.07	0.000359	5.26	1.89	0.00565	5.28	2	0.00866	NA	NA	NA	NA	NA	NA
cg14531564	chr1	1154853	SDF4;SDF4	N	3.12	0.87	0.000359	0.89	0.79	0.261	0.49	0.84	0.56	-0.65	0.12	1.12e-07	NA	NA	NA
cg14388993	chrX	47342690	ZNF41;ZNF41	N	-5.04	1.4	0.000361	-2.31	1.28	0.0719	-2.55	1.35	0.0606	NA	NA	NA	NA	NA	NA
cg02564291	chr5	122430235	PRDM6	N	-6.01	1.67	0.000362	-4.73	1.52	0.00207	-5.23	1.61	0.0013	NA	NA	NA	NA	NA	NA
cg02788266	chr5	50694104		N	6.41	1.78	0.000362	2.73	1.63	0.0944	3.72	1.72	0.0316	NA	NA	NA	NA	NA	NA
cg17224769	chr5	87997901		N	5.78	1.61	0.000363	4.59	1.47	0.00188	4.46	1.55	0.00437	NA	NA	NA	NA	NA	NA
cg11272232	chr19	38794814	YIF1B;YIF1B;C19orf33;YIF1B;YIF1B;YIF1B;YIF1B;YIF1B;C19orf33	N	-4.42	1.23	0.000364	-2.39	1.12	0.0337	-0.03	1.19	0.977	NA	NA	NA	NA	NA	NA
cg11552829	chr5	169532721	FOXI1;FOXI1	N	11.44	3.18	0.000364	11.02	2.9	0.000173	7.21	3.07	0.0196	NA	NA	NA	NA	NA	NA
cg18237330	chr10	80767136	LOC283050;LOC283050;LOC283050	N	-4.64	1.29	0.000364	-0.99	1.18	0.404	-2.19	1.25	0.0798	NA	NA	NA	NA	NA	NA
cg26682270	chr5	166405869		N	-5.48	1.52	0.000365	-3.36	1.39	0.0162	-4.07	1.47	0.00604	NA	NA	NA	NA	NA	NA
cg03963919	chr6	33167187	SLC39A7;RXRB;SLC39A7	N	-9.1	2.53	0.000366	-1.45	2.31	0.53	-1.4	2.45	0.567	-0.78	0.22	4.47e-04	NA	NA	NA
cg08170293	chr16	12667646	SNX29	N	-7.85	2.18	0.000366	-2.48	1.99	0.214	-3.34	2.11	0.114	NA	NA	NA	NA	NA	NA
cg26611832	chr1	6279843	RNF207	N	5.42	1.51	0.000366	4.15	1.38	0.00275	2.61	1.46	0.0742	NA	NA	NA	NA	NA	NA
cg09799350	chrX	18372126	SCML2	N	-4.97	1.38	0.000367	-2.78	1.26	0.0283	-2.87	1.34	0.0326	NA	NA	NA	NA	NA	NA
cg11571884	chr10	55685173	PCDH15;PCDH15;PCDH15;PCDH15;PCDH15;PCDH15;PCDH15;PCDH15;PCDH15;PCDH15;PCDH15;PCDH15	Y	4.81	1.34	0.000367	1.12	1.22	0.359	1.8	1.29	0.164	NA	NA	NA	NA	NA	NA
cg21122900	chrX	16887750	RBBP7	N	-3.36	0.93	0.000367	-1.31	0.85	0.125	-1.57	0.9	0.0838	NA	NA	NA	NA	NA	NA
cg24769969	chr13	36051666	MIR548F5;NBEA;MAB21L1	N	6.72	1.87	0.000367	4.68	1.71	0.00635	5.44	1.81	0.00281	NA	NA	NA	NA	NA	NA
cg09595384	chr11	134454703		Y	5.24	1.46	0.000368	2.3	1.33	0.0856	2.99	1.41	0.0349	NA	NA	NA	NA	NA	NA
cg11868621	chr19	49992293	RPL13AP5;SNORD32A;RPL13A	N	-5.31	1.47	0.000368	-2.69	1.35	0.047	-1.25	1.43	0.38	NA	NA	NA	NA	NA	NA
cg17472714	chr2	176048827		N	-3.44	0.96	0.000368	-1.69	0.87	0.0541	-2.72	0.93	0.00353	NA	NA	NA	NA	NA	NA
cg17929042	chr7	70200532	AUTS2;AUTS2	Y	6.29	1.75	0.000368	2.52	1.6	0.117	3.69	1.69	0.0299	NA	NA	NA	NA	NA	NA
cg22965082	chr19	51446718	KLK5;KLK5;KLK5	N	6.54	1.82	0.000369	1.87	1.66	0.261	1.3	1.76	0.461	NA	NA	NA	NA	NA	NA
cg01983248	chr5	43482804	C5orf28	N	-6.77	1.88	0.000371	-4.42	1.72	0.0107	-4.27	1.82	0.0197	NA	NA	NA	NA	NA	NA
cg24858279	chr22	39267540	CBX6	N	-3.93	1.09	0.000371	-1.12	1	0.262	-0.3	1.06	0.776	NA	NA	NA	NA	NA	NA
cg05345404	chrX	53468666		N	-5.68	1.58	0.000373	-1.13	1.44	0.435	-2.13	1.53	0.165	NA	NA	NA	NA	NA	NA
cg11804724	chr1	225117817	DNAH14;DNAH14;DNAH14	N	-1.31	0.36	0.000376	-1.03	0.33	0.00222	-1.18	0.35	0.000909	NA	NA	NA	NA	NA	NA
cg20454486	chr19	50472117	SIGLEC16	N	-6.2	1.73	0.000378	-2.41	1.58	0.128	-1.65	1.67	0.323	NA	NA	NA	NA	NA	NA
cg01715572	chr2	232093057	ARMC9	N	8.06	2.25	0.000379	8.09	2.05	9.72e-05	6.69	2.17	0.00225	NA	NA	NA	NA	NA	NA
cg09044743	chr1	2458238	PANK4	N	-2.67	0.75	0.000383	-2.44	0.68	0.000399	-2.54	0.72	0.000484	NA	NA	NA	NA	NA	NA
cg00469473	chr19	11357722	DOCK6	N	-2.02	0.56	0.000384	-2.43	0.51	3.12e-06	-2.1	0.54	0.000134	NA	NA	NA	NA	NA	NA
cg11950360	chr18	34834690	BRUNOL4;BRUNOL4;BRUNOL4;BRUNOL4	N	-7.13	1.99	0.000384	-4.72	1.82	0.00978	-4.93	1.92	0.0109	NA	NA	NA	NA	NA	NA
cg18241967	chr11	7098472		N	4.25	1.18	0.000384	0.89	1.08	0.41	1.14	1.15	0.319	NA	NA	NA	NA	NA	NA
cg12461871	chr3	153201494	C3orf79	Y	4.13	1.15	0.000385	1.68	1.05	0.111	1.95	1.11	0.0809	-0.33	0.11	1.73e-03	NA	NA	NA
cg00331210	chr16	780258	NARFL	N	3.18	0.89	0.000386	2.62	0.81	0.00133	2.2	0.86	0.0106	NA	NA	NA	NA	NA	NA
cg11859489	chr15	92459058	SLCO3A1;SLCO3A1	N	7.65	2.13	0.000386	6.82	1.95	0.000533	7.88	2.06	0.000159	NA	NA	NA	NA	NA	NA
cg13637321	chr10	111985220	MXI1;MXI1;MXI1	N	-1.68	0.47	0.000386	-1.31	0.43	0.00239	-1.52	0.45	0.00087	NA	NA	NA	NA	NA	NA
cg15281205	chrY	21100472	TTTY14	N	3.05	0.85	0.000386	0.2	0.78	0.798	0.57	0.82	0.485	NA	NA	NA	NA	NA	NA
cg19123916	chr4	48484788	SLC10A4	N	-7.42	2.07	0.000387	-0.56	1.89	0.77	0.67	2	0.738	NA	NA	NA	NA	NA	NA
cg26348226	chr1	21617442	ECE1;ECE1;ECE1	N	-6.55	1.83	0.000387	-5.08	1.67	0.0025	-4.88	1.77	0.00604	-1.01	0.18	3.80e-08	NA	NA	NA
cg18789758	chr1	213030449	LQK1;FLVCR1;LQK1	Y	-5.95	1.66	0.000388	-0.45	1.52	0.768	-1.86	1.61	0.247	NA	NA	NA	NA	NA	NA
cg21917448	chr1	20685179		N	6.35	1.77	0.000388	3.97	1.62	0.0145	4.24	1.71	0.0138	NA	NA	NA	NA	NA	NA
cg02264943	chr11	130785842	SNX19;SNX19	N	2.66	0.74	0.000389	0.91	0.68	0.18	0.75	0.72	0.3	NA	NA	NA	NA	NA	NA
cg03735013	chr11	61582769	MIR1908;FADS1	Y	-2.33	0.65	0.000389	-1.89	0.59	0.00163	-2.25	0.63	0.000395	NA	NA	NA	NA	NA	NA
cg06697536	chr2	177053496	HOXD1;HOXD1	N	-3.86	1.08	0.000389	-2.87	0.98	0.00373	-3.8	1.04	0.000308	NA	NA	NA	NA	NA	NA
cg17240987	chr20	44421576	WFDC3;DNTTIP1	N	-5.85	1.63	0.000389	-2.12	1.49	0.156	0.34	1.58	0.83	-0.18	0.04	1.81e-05	NA	NA	NA
cg17672050	chr4	53579353	SNORA26;KIAA0114	N	-2.94	0.82	0.000389	-1.43	0.75	0.0576	-1.02	0.79	0.201	NA	NA	NA	NA	NA	NA
cg26834043	chr5	107874409		N	7.76	2.17	0.000389	3.97	1.98	0.0455	3.02	2.09	0.15	NA	NA	NA	NA	NA	NA
cg19401752	chr3	13860204	WNT7A	Y	5.31	1.48	0.000393	2.44	1.35	0.0722	3.71	1.43	0.0101	NA	NA	NA	NA	NA	NA
cg21126573	chr17	7755257	KDM6B	N	5.29	1.48	0.000394	1.79	1.35	0.186	1.36	1.43	0.344	NA	NA	NA	NA	NA	NA
cg22226568	chr15	41059847	GCHFR	N	5.11	1.43	0.000395	4.5	1.3	0.000621	3.67	1.38	0.00821	NA	NA	NA	NA	NA	NA
cg03862040	chr21	43299840	PRDM15;PRDM15	N	-0.58	0.16	0.000396	-0.51	0.15	0.000571	-0.6	0.16	0.000133	NA	NA	NA	NA	NA	NA
cg22969524	chr17	41909716	MPP3;MPP3	N	-8.16	2.28	0.000396	-3.6	2.08	0.085	-2.53	2.21	0.252	-0.62	0.15	2.43e-05	NA	NA	NA
cg19846991	chr15	72411513	MYO9A;SENP8;SENP8	N	-7.68	2.15	0.000399	-2.96	1.96	0.132	-3.7	2.08	0.0759	NA	NA	NA	NA	NA	NA
cg07794498	chr3	127308734	TPRA1;TPRA1	N	-0.88	0.25	4e-04	-0.51	0.22	0.024	-0.16	0.24	0.498	NA	NA	NA	NA	NA	NA
cg12361744	chr3	131515563	CPNE4	Y	4.59	1.29	4e-04	2.16	1.17	0.0663	2.77	1.24	0.0268	NA	NA	NA	NA	NA	NA
cg15348839	chr2	232224846		N	-1.45	0.4	0.000402	-1.14	0.37	0.00228	-0.8	0.39	0.0423	NA	NA	NA	NA	NA	NA
cg05679489	chrX	148552714		N	-3.43	0.96	0.000403	-1.95	0.88	0.0265	-3.52	0.93	0.000174	NA	NA	NA	NA	NA	NA
cg00376816	chr19	39332571	HNRNPL;HNRNPL	N	1.94	0.54	0.000405	1.18	0.5	0.0176	1.36	0.53	0.00992	NA	NA	NA	NA	NA	NA
cg12759523	chr15	22923501	CYFIP1	Y	-4.04	1.13	0.000405	-2.19	1.03	0.0346	-1.35	1.09	0.218	NA	NA	NA	NA	NA	NA
cg02477658	chr6	30157133	TRIM26	N	0.6	0.17	0.000406	0.28	0.15	0.0711	0.36	0.16	0.0249	NA	NA	NA	NA	NA	NA
cg21475150	chr2	101618248	RPL31;RPL31;RPL31	N	-10.49	2.94	0.000406	-4.84	2.68	0.0723	-5.08	2.84	0.0749	NA	NA	NA	NA	NA	NA
cg18671950	chr15	48936953	FBN1	N	-8.69	2.43	0.000408	-9.08	2.22	5.53e-05	-3.99	2.35	0.0911	NA	NA	NA	NA	NA	NA
cg12438666	chr2	99757242	C2orf15;TSGA10;TSGA10	N	-0.5	0.14	0.000409	-0.29	0.13	0.0244	-0.25	0.14	0.0696	NA	NA	NA	NA	NA	NA
cg14189551	chr2	131910265		N	-5.14	1.44	0.000409	-2.88	1.32	0.0295	-0.77	1.39	0.582	NA	NA	NA	NA	NA	NA
cg22040815	chr15	66161519	RAB11A	N	-0.83	0.23	0.000409	-0.47	0.21	0.0262	-0.59	0.22	0.00922	NA	NA	NA	NA	NA	NA
cg08597832	chr8	144416327	TOP1MT	N	-8.42	2.36	0.000411	-4.51	2.16	0.0372	-5.8	2.28	0.0115	NA	NA	NA	NA	NA	NA
cg14933439	chr16	49407794	C16orf78	N	4.44	1.25	0.000411	3.19	1.14	0.00534	2.32	1.2	0.0553	NA	NA	NA	NA	NA	NA
cg04398275	chr12	123834817	SBNO1;SBNO1	N	0.43	0.12	0.000415	0.24	0.11	0.0288	0.24	0.12	0.0401	NA	NA	NA	NA	NA	NA
cg05389024	chr2	170366131	KBTBD10	N	-7.9	2.22	0.000415	-6.94	2.02	0.000686	-9.22	2.14	2.2e-05	NA	NA	NA	NA	NA	NA
cg01274752	chr19	49120447	RPL18	N	-5.19	1.46	0.000417	-4.61	1.33	0.000595	-0.97	1.41	0.49	NA	NA	NA	NA	NA	NA
cg07219649	chr5	88027558	MEF2C;MEF2C	N	2.92	0.82	0.000417	1.31	0.75	0.0817	2.34	0.79	0.00339	NA	NA	NA	NA	NA	NA
cg08516817	chr3	113160623	WDR52;WDR52	N	-9.15	2.57	0.000417	-6.31	2.35	0.00752	-2.2	2.48	0.376	NA	NA	NA	NA	NA	NA
ch.12.104817561R	chr12	106293431		N	-0.62	0.18	0.000417	-0.42	0.16	0.00922	-0.5	0.17	0.00359	NA	NA	NA	NA	NA	NA
cg09342417	chr10	17715813	STAM	N	-8.97	2.52	0.000418	-6.18	2.3	0.00757	-5.01	2.44	0.0404	NA	NA	NA	NA	NA	NA
cg13401301	chr9	134132080		N	6.49	1.82	0.000418	4.71	1.67	0.00494	4.27	1.76	0.0159	NA	NA	NA	NA	NA	NA
cg24326880	chr19	47634349	SAE1;SAE1;SAE1;SAE1	N	-1.59	0.45	0.000419	-1.63	0.41	7.48e-05	-1.84	0.43	2.52e-05	NA	NA	NA	NA	NA	NA
cg05698294	chr2	3063249		N	5.48	1.54	0.000421	4.88	1.41	0.000578	5.11	1.49	0.000672	NA	NA	NA	NA	NA	NA
cg20017995	chr9	136216076	SNORD24;SNORD36B;MED22;RPL7A;MED22;SNORD36A	N	-6.96	1.96	0.000423	-4.64	1.79	0.00977	-1.87	1.89	0.323	-0.91	0.18	2.56e-07	-0.57	0.12	6.46e-07
cg12062310	chr6	30633347	DHX16;DHX16	N	0.25	0.07	0.000424	0.11	0.06	0.0808	0.08	0.07	0.254	NA	NA	NA	NA	NA	NA
cg24586978	chr13	99612723	DOCK9;DOCK9;DOCK9;DOCK9	N	-4.63	1.3	0.000424	-2.74	1.19	0.0217	-2.23	1.26	0.0773	NA	NA	NA	NA	NA	NA
cg06490744	chr11	126225951	ST3GAL4	N	-1.72	0.48	0.000425	-1.65	0.44	0.000221	-1.73	0.47	0.000247	NA	NA	NA	NA	NA	NA
cg14795894	chr7	99591962		N	-0.68	0.19	0.000426	-0.41	0.17	0.0182	-0.23	0.18	0.211	NA	NA	NA	NA	NA	NA
cg05662884	chr2	126595338		N	-6.39	1.8	0.000427	-5.05	1.64	0.00225	-3.2	1.74	0.0666	NA	NA	NA	NA	NA	NA
cg07686944	chrX	17755642	SCML1;SCML1;SCML1;SCML1;SCML1;SCML1;SCML1;SCML1	N	-5.46	1.53	0.000427	-1.08	1.4	0.44	-3.1	1.48	0.0375	NA	NA	NA	NA	NA	NA
cg03633120	chr19	8387262	NDUFA7;RPS28	N	-5.73	1.61	0.000428	-3.48	1.47	0.0188	-1.51	1.56	0.334	-0.6	0.19	1.56e-03	NA	NA	NA
cg04202338	chr3	12882335	RPL32;SNORA7A;RPL32;RPL32	N	-2.08	0.59	0.000428	-1.96	0.53	0.000283	-0.9	0.57	0.115	-0.38	0.08	1.27e-06	-0.2	0.05	4.83e-05
cg12943115	chr14	70345911	SMOC1;SMOC1	Y	5.87	1.65	0.000428	3.31	1.51	0.029	4.24	1.6	0.00827	NA	NA	NA	NA	NA	NA
cg03199058	chr1	225117464	DNAH14;DNAH14;DNAH14;DNAH14;DNAH14;DNAH14	N	-1.55	0.44	0.000429	-1.43	0.4	0.000387	-1.44	0.42	0.000737	NA	NA	NA	NA	NA	NA
cg17740950	chr20	2489557	ZNF343;ZNF343	N	-0.42	0.12	0.000429	-0.3	0.11	0.00615	-0.19	0.11	0.0945	NA	NA	NA	NA	NA	NA
cg13364903	chr6	35181548	SCUBE3	N	-7.6	2.14	0.00043	-5.84	1.95	0.00301	-5.04	2.07	0.0154	NA	NA	NA	NA	NA	NA
cg15568145	chr1	14113203	PRDM2;PRDM2;PRDM2;PRDM2	N	0.99	0.28	0.000431	0.63	0.26	0.0146	0.82	0.27	0.00254	NA	NA	NA	NA	NA	NA
cg25185881	chr4	156681047	GUCY1B3	Y	-3.62	1.02	0.000431	-1.97	0.93	0.0349	-2.05	0.98	0.0377	NA	NA	NA	NA	NA	NA
cg27642027	chr16	84029584	NECAB2	N	7.29	2.05	0.000431	4.89	1.87	0.0094	4.31	1.98	0.0303	NA	NA	NA	NA	NA	NA
cg07835809	chr10	85899104	GHITM	N	-1.38	0.39	0.000433	-1.06	0.36	0.00316	-1.07	0.38	0.00463	NA	NA	NA	NA	NA	NA
cg21568661	chr15	62411575		N	8.86	2.49	0.000433	4.71	2.28	0.0393	1.77	2.41	0.465	0.39	0.11	5.41e-04	NA	NA	NA
cg15745401	chr11	72974126	P2RY6;P2RY6	N	-8.5	2.4	0.000437	-4.46	2.19	0.0422	-1.23	2.32	0.597	NA	NA	NA	NA	NA	NA
cg21850735	chr15	73919896	NPTN;NPTN;NPTN;NPTN	N	5.75	1.62	0.000437	2.99	1.48	0.0445	1.71	1.57	0.275	NA	NA	NA	NA	NA	NA
cg10794550	chr19	36504952	ALKBH6;ALKBH6	N	-1.82	0.51	0.000439	-1.19	0.47	0.0114	-1.38	0.5	0.00574	NA	NA	NA	NA	NA	NA
cg16515546	chr16	1022411	LMF1	N	4.87	1.37	0.000439	1.54	1.25	0.221	1.91	1.33	0.151	NA	NA	NA	NA	NA	NA
cg17353177	chr6	31661178	BAT5	N	-1.35	0.38	0.000439	-0.83	0.35	0.0177	-0.87	0.37	0.0186	NA	NA	NA	NA	NA	NA
cg17493885	chr5	176559558	NSD1;NSD1	N	-5.37	1.51	0.000439	-1.63	1.38	0.239	-0.79	1.46	0.588	-1.35	0.32	2.38e-05	1.22	0.28	1.04e-05
cg22932385	chr3	133282378		N	-5.89	1.66	0.000439	-3.86	1.52	0.0115	-3.88	1.61	0.0163	NA	NA	NA	NA	NA	NA
cg09450022	chr3	174006518		N	5.21	1.47	0.00044	2.73	1.34	0.0424	2.38	1.42	0.0942	NA	NA	NA	NA	NA	NA
cg27269903	chr6	86351016	SYNCRIP;SYNCRIP;SYNCRIP;SYNCRIP;SYNCRIP;SYNCRIP	N	-5.18	1.46	0.00044	-3.18	1.33	0.0174	-2.16	1.41	0.127	-0.23	0.06	1.50e-04	NA	NA	NA
cg26534477	chr17	42147600	G6PC3;G6PC3;G6PC3	N	-6.24	1.76	0.000441	-2.34	1.61	0.146	-1.9	1.7	0.265	NA	NA	NA	NA	NA	NA
cg22547764	chr3	185827485	ETV5	N	-0.95	0.27	0.000442	-0.49	0.24	0.0463	-0.51	0.26	0.0477	NA	NA	NA	NA	NA	NA
cg02999711	chr1	205417436	MIR135B	N	10.26	2.89	0.000444	9.75	2.64	0.000261	6.15	2.8	0.0287	NA	NA	NA	NA	NA	NA
cg19148866	chr2	45168798	SIX3	N	5.55	1.57	0.000444	3.63	1.43	0.0117	3.09	1.51	0.042	NA	NA	NA	NA	NA	NA
cg01286655	chr11	12031099	DKK3;DKK3;DKK3	N	-7.99	2.25	0.000445	-5.21	2.06	0.0118	-5.34	2.18	0.0147	NA	NA	NA	NA	NA	NA
cg08764599	chr12	12620523		N	6.46	1.82	0.000445	6.19	1.66	0.000236	3.5	1.76	0.0479	NA	NA	NA	NA	NA	NA
cg17619755	chr6	31760629	VARS	N	-6.49	1.83	0.000445	-4.14	1.67	0.0138	-4.6	1.77	0.00971	2.32	0.25	3.18e-21	NA	NA	NA
cg13959031	chr9	88896340	ISCA1	N	-6.94	1.96	0.000446	-5.08	1.79	0.00479	-1.68	1.9	0.377	-0.48	0.13	1.39e-04	NA	NA	NA
cg13328485	chr2	170806154	UBR3	N	3.02	0.85	0.000449	2.31	0.78	0.00329	2.4	0.82	0.00378	NA	NA	NA	NA	NA	NA
cg20094462	chr19	848071	PRTN3	N	-6.36	1.79	0.000449	-6.16	1.64	0.000198	-3.64	1.74	0.0368	NA	NA	NA	NA	NA	NA
cg01103836	chr19	17212632	MYO9B;MYO9B	N	1.26	0.36	0.00045	0.66	0.33	0.0447	0.38	0.35	0.269	NA	NA	NA	NA	NA	NA
cg14073946	chr9	73103756		N	-5.64	1.59	0.000451	-2.76	1.46	0.0587	-1.53	1.54	0.323	NA	NA	NA	NA	NA	NA
cg14389582	chrX	49083474	CACNA1F	N	7.37	2.08	0.000451	6.87	1.9	0.000343	8.26	2.01	5e-05	NA	NA	NA	NA	NA	NA
cg09546929	chr6	25930894	SLC17A2	N	-6.47	1.83	0.000453	-1.67	1.67	0.318	-1.4	1.77	0.43	NA	NA	NA	NA	NA	NA
cg16236270	chr7	99697319	MCM7;MCM7	N	-10.57	2.99	0.000453	-8.75	2.73	0.00147	-2.32	2.89	0.423	NA	NA	NA	NA	NA	NA
cg12415116	chr12	19283108	PLEKHA5;PLEKHA5	N	-1.26	0.36	0.000455	-0.97	0.33	0.00319	-1.2	0.35	0.000557	NA	NA	NA	NA	NA	NA
cg20717622	chr6	31648626	LY6G5C	N	-0.4	0.11	0.000455	-0.17	0.1	0.102	-0.32	0.11	0.00422	NA	NA	NA	NA	NA	NA
cg00866632	chr3	52028763	RPL29	N	-6.56	1.85	0.000456	-4.05	1.69	0.0173	-1.57	1.79	0.381	NA	NA	NA	NA	NA	NA
cg09482093	chr17	19314328	RNF112	N	3.73	1.06	0.000456	3.2	0.96	0.000993	3.02	1.02	0.0033	NA	NA	NA	0.52	0.14	0.0001221
cg09603795	chr10	75256221	PPP3CB;PPP3CB;PPP3CB	Y	-7.34	2.08	0.000456	0.05	1.9	0.979	-3.03	2.01	0.132	-0.29	0.09	1.48e-03	NA	NA	NA
cg16218721	chr2	177017352	HOXD4	N	8.38	2.37	0.000456	4.72	2.16	0.0299	2.3	2.29	0.315	NA	NA	NA	NA	NA	NA
cg21215409	chr8	145514316	BOP1;HSF1	N	-4.76	1.34	0.000456	-4.13	1.23	0.000856	-4.1	1.3	0.00174	NA	NA	NA	NA	NA	NA
cg13982446	chr9	140512815	C9orf37;EHMT1;EHMT1	N	-1.71	0.48	0.000458	-1.34	0.44	0.00261	-1.18	0.47	0.012	NA	NA	NA	NA	NA	NA
cg25667057	chrY	17567474		N	-9	2.54	0.000461	-2.34	2.33	0.316	-1.47	2.46	0.551	NA	NA	NA	NA	NA	NA
cg16255697	chrX	113997530	HTR2C;MIR1911	N	7.24	2.05	0.000462	5.39	1.87	0.00418	4.56	1.98	0.0218	NA	NA	NA	NA	NA	NA
cg20484086	chr1	227015727		N	-9.46	2.68	0.000463	-6.98	2.45	0.00459	-8.98	2.59	0.000588	-0.39	0.09	2.50e-05	NA	NA	NA
cg23241448	chr17	750379	NXN	N	10.23	2.89	0.000463	7.3	2.64	0.00603	8.14	2.8	0.00388	NA	NA	NA	NA	NA	NA
cg11579702	chr17	21026142		N	-4.83	1.37	0.000465	-2.35	1.25	0.0614	-3	1.32	0.024	NA	NA	NA	NA	NA	NA
cg05806387	chrX	44168212	EFHC2	N	7.03	1.99	0.000466	3.48	1.82	0.056	4.19	1.92	0.03	NA	NA	NA	NA	NA	NA
cg15743657	chr1	19186787	TAS1R2	N	-4.85	1.37	0.000466	-1.98	1.25	0.116	-1.5	1.33	0.26	NA	NA	NA	NA	NA	NA
cg18121224	chr5	176559563	NSD1;NSD1	N	-4.36	1.23	0.000466	-1.43	1.13	0.206	-1.36	1.19	0.257	-1.06	0.29	2.67e-04	1.63	0.32	4.66e-07
cg26024941	chrX	16166956	GRPR	N	6.91	1.96	0.000467	4.43	1.79	0.0137	4.35	1.89	0.022	NA	NA	NA	NA	NA	NA
cg25221984	chr1	145714143	CD160	N	-9.26	2.62	0.000468	-4.2	2.4	0.0807	-4.93	2.54	0.0528	NA	NA	NA	NA	NA	NA
cg27208865	chr10	104503427	C10orf26	N	-1.36	0.39	0.000468	-1.09	0.35	0.0022	-0.64	0.37	0.0872	NA	NA	NA	NA	NA	NA
cg03313070	chr22	24372133	LOC391322	N	4.35	1.23	0.00047	1.23	1.13	0.276	0.76	1.19	0.524	NA	NA	NA	NA	NA	NA
cg15531512	chr8	123706630		N	10.32	2.92	0.00047	9.81	2.67	0.000276	8.12	2.83	0.00432	0.82	0.15	1.08e-07	NA	NA	NA
cg08591265	chr17	56082867	SFRS1;SFRS1	N	-13.88	3.93	0.000471	-9.26	3.59	0.0104	-4.25	3.8	0.265	-1.02	0.29	5.12e-04	-0.76	0.19	8.56e-05
cg12200866	chr3	121150715	POLQ	N	3.9	1.1	0.000471	2.58	1.01	0.0111	2.39	1.07	0.026	NA	NA	NA	NA	NA	NA
cg01578521	chr22	47456786	TBC1D22A	N	1.8	0.51	0.000473	1.39	0.47	0.00309	1.63	0.49	0.00103	NA	NA	NA	NA	NA	NA
cg01832325	chr11	5265215	HBBP1	N	7.94	2.25	0.000475	3.58	2.06	0.0832	5.01	2.18	0.0219	NA	NA	NA	NA	NA	NA
cg04669407	chr5	148521450	ABLIM3	N	-6.2	1.76	0.000475	-2.77	1.6	0.0855	-2.75	1.7	0.106	NA	NA	NA	NA	NA	NA
cg14041094	chr14	89148974	EML5	N	-6.86	1.94	0.000475	-5.5	1.78	0.00213	-4.41	1.88	0.0197	NA	NA	NA	NA	NA	NA
cg20297053	chr16	410274		N	4.82	1.37	0.000475	1.73	1.25	0.166	3.6	1.32	0.00673	NA	NA	NA	NA	NA	NA
cg17955195	chr9	5656398	KIAA1432;KIAA1432	N	1.77	0.5	0.000478	0.88	0.46	0.0552	1.17	0.49	0.0163	NA	NA	NA	NA	NA	NA
cg19962052	chr2	241182704		N	3.5	0.99	0.000478	2.65	0.91	0.00372	2.53	0.96	0.00874	NA	NA	NA	NA	NA	NA
cg07019243	chr6	33167661	SLC39A7;RXRB;SLC39A7	N	-1.71	0.49	0.000479	-0.97	0.44	0.0289	-1.07	0.47	0.023	NA	NA	NA	NA	NA	NA
cg11459266	chr8	1183511		Y	5.74	1.63	0.000479	1.65	1.49	0.267	2.24	1.58	0.156	NA	NA	NA	NA	NA	NA
cg18268220	chr14	61492123	SLC38A6	N	-4.23	1.2	0.000479	-1.57	1.1	0.152	-1.65	1.16	0.156	NA	NA	NA	NA	NA	NA
cg25808892	chr17	6459352	PITPNM3;PITPNM3	N	-0.47	0.13	0.000479	-0.3	0.12	0.0128	-0.35	0.13	0.00655	NA	NA	NA	NA	NA	NA
cg14644846	chr3	128073866	EEFSEC	N	-5.64	1.6	0.00048	-4.98	1.46	0.000738	-3.52	1.55	0.0235	NA	NA	NA	NA	NA	NA
cg08014182	chr6	33241594	RPS18	N	-9.79	2.78	0.000481	-6.34	2.54	0.013	-1.79	2.69	0.505	-0.93	0.2	2.63e-06	NA	NA	NA
cg14939765	chr17	70442137		N	7.07	2.01	0.000481	5.35	1.83	0.00374	6.01	1.94	0.00212	NA	NA	NA	NA	NA	NA
cg20127102	chr11	57197699		N	7.87	2.23	0.000481	2.08	2.04	0.309	4.7	2.16	0.0301	NA	NA	NA	NA	NA	NA
cg27296963	chr19	4579751		N	-6.55	1.86	0.000481	-3.79	1.7	0.0263	0.13	1.8	0.942	NA	NA	NA	NA	NA	NA
cg16956153	chr3	107943906		N	1.71	0.49	0.000482	1.21	0.44	0.00696	0.99	0.47	0.0356	NA	NA	NA	NA	NA	NA
cg20074699	chr12	25404488	KRAS;KRAS	N	-1.22	0.35	0.000482	-0.93	0.32	0.0038	-0.92	0.34	0.00637	NA	NA	NA	NA	NA	NA
cg22008886	chr6	45388583	RUNX2;RUNX2;RUNX2	Y	-7.96	2.26	0.000482	-3.59	2.06	0.0828	-4.43	2.19	0.0436	NA	NA	NA	NA	NA	NA
cg06461306	chr7	767490	PRKAR1B;PRKAR1B;HEATR2;PRKAR1B	N	-8.64	2.45	0.000483	-6.33	2.24	0.00497	-3.54	2.37	0.136	NA	NA	NA	NA	NA	NA
cg08782899	chr17	79652389	ARL16;HGS	N	-6.37	1.81	0.000483	-3.68	1.65	0.0266	-3.04	1.75	0.083	-0.45	0.09	1.98e-06	NA	NA	NA
cg20246990	chr13	25088352	PARP4	N	4.41	1.25	0.000483	2.02	1.14	0.0774	2.66	1.21	0.0286	NA	NA	NA	NA	NA	NA
cg12290002	chr6	153304188	FBXO5;FBXO5;FBXO5	N	-0.37	0.11	0.000484	-0.23	0.1	0.0203	-0.04	0.1	0.718	NA	NA	NA	NA	NA	NA
cg15893295	chr6	14277043		N	-5.94	1.69	0.000486	-3.27	1.54	0.0345	-2	1.63	0.222	NA	NA	NA	NA	NA	NA
cg24000859	chr7	71023890	WBSCR17	N	-11.56	3.28	0.000487	-9.26	3	0.00218	-7.67	3.18	0.0162	NA	NA	NA	NA	NA	NA
cg27480913	chr11	6008246	OR52L1	N	6.97	1.98	0.000487	2.42	1.81	0.181	2.88	1.91	0.133	NA	NA	NA	NA	NA	NA
cg10362172	chr3	138679578		N	5.45	1.55	0.000489	2.56	1.42	0.0714	3.47	1.5	0.021	NA	NA	NA	NA	NA	NA
cg10549188	chr1	150208539	ANP32E;ANP32E	N	-0.93	0.26	0.00049	-0.7	0.24	0.00394	-0.79	0.25	0.00221	NA	NA	NA	NA	NA	NA
cg13952336	chr19	38086096	ZNF540;ZNF571	N	-1.56	0.44	0.00049	-1.26	0.4	0.00206	-1.22	0.43	0.00472	NA	NA	NA	NA	NA	NA
cg14896134	chr10	88295386		N	-2.67	0.76	0.00049	-1.22	0.69	0.079	-1.11	0.74	0.131	-0.45	0.14	1.28e-03	NA	NA	NA
cg26685590	chr10	133795623	BNIP3	N	-0.93	0.26	0.00049	-0.76	0.24	0.00174	-0.66	0.26	0.00959	NA	NA	NA	NA	NA	NA
cg08248532	chrX	23685453	PRDX4	Y	-4.19	1.19	0.000495	-2.58	1.09	0.0183	-2.79	1.15	0.0159	NA	NA	NA	NA	NA	NA
cg13320842	chr19	46175254	GIPR	N	-5.46	1.55	0.000496	-3.3	1.42	0.0205	-1.31	1.5	0.383	NA	NA	NA	NA	NA	NA
cg09274819	chr6	28834298		N	-2.42	0.69	0.000497	-1.69	0.63	0.00745	-2.14	0.67	0.00142	NA	NA	NA	NA	NA	NA
cg10420310	chr16	14397576	MIR193B	N	-10.21	2.91	0.000498	-7.1	2.65	0.00786	-6.26	2.81	0.0265	NA	NA	NA	NA	NA	NA
cg07260605	chr10	126630534	ZRANB1	N	1.69	0.48	0.000505	0.59	0.44	0.181	0.9	0.47	0.055	NA	NA	NA	NA	NA	NA
cg25209552	chr6	31367442		N	-0.98	0.28	0.000505	-0.4	0.26	0.116	-0.57	0.27	0.0348	NA	NA	NA	NA	NA	NA
cg18484665	chr2	40005788	THUMPD2;THUMPD2	N	-0.94	0.27	0.000507	-0.67	0.25	0.00685	-0.14	0.26	0.593	NA	NA	NA	NA	NA	NA
cg15205428	chr1	6526051	TNFRSF25;TNFRSF25;TNFRSF25;TNFRSF25;TNFRSF25;TNFRSF25	N	-9.91	2.83	0.000508	-6.05	2.58	0.0196	-2.9	2.73	0.289	NA	NA	NA	NA	NA	NA
cg21647584	chrX	134847724	CT45A1	N	7.09	2.02	0.000508	4.29	1.85	0.0207	5.24	1.96	0.00765	NA	NA	NA	NA	NA	NA
cg21158981	chr8	808325		Y	4.92	1.4	0.00051	2.54	1.28	0.048	2.78	1.36	0.0409	NA	NA	NA	NA	NA	NA
cg25731401	chr2	10572392		N	-7.18	2.05	0.00051	-4.07	1.87	0.0302	-1.65	1.98	0.406	NA	NA	NA	NA	NA	NA
cg05151824	chr10	43047371	ZNF37B	N	-5.94	1.69	0.000512	-2.08	1.55	0.179	-3.49	1.64	0.0338	NA	NA	NA	NA	NA	NA
cg23347250	chr14	105713866	BTBD6;BRF1;BRF1;BRF1	N	-6.58	1.88	0.000512	-3.78	1.71	0.0282	-5.17	1.81	0.00461	NA	NA	NA	NA	NA	NA
cg26325912	chr5	97315689		N	7.46	2.13	0.000512	1.52	1.94	0.435	2.17	2.06	0.293	NA	NA	NA	NA	NA	NA
cg15925505	chr6	36854355	C6orf89	N	-4.81	1.37	0.000513	-2.98	1.25	0.018	-2.95	1.33	0.0271	NA	NA	NA	NA	NA	NA
cg22474754	chrX	118327940		N	4.75	1.35	0.000513	1.94	1.24	0.117	3.84	1.31	0.00353	NA	NA	NA	NA	NA	NA
cg17844035	chr2	96427173		N	-5.8	1.66	0.000515	-4.65	1.51	0.00229	-2.86	1.6	0.0754	NA	NA	NA	NA	NA	NA
cg24642236	chr1	156460304	MEF2D	N	-5.66	1.62	0.000516	-3.58	1.48	0.0159	-2.99	1.56	0.0566	NA	NA	NA	NA	NA	NA
cg14341771	chr9	133266694		Y	3.66	1.04	0.000517	1.56	0.95	0.102	1.87	1.01	0.0644	NA	NA	NA	NA	NA	NA
cg15538767	chr5	149870395		N	-3.24	0.93	0.000518	-2.26	0.85	0.00778	-0.98	0.9	0.277	NA	NA	NA	NA	NA	NA
cg09690632	chr17	79609290	TSPAN10	N	-6.54	1.87	0.000519	-7.5	1.71	1.44e-05	-5.17	1.81	0.00442	NA	NA	NA	NA	NA	NA
cg02084087	chr1	6526049	TNFRSF25;TNFRSF25;TNFRSF25;TNFRSF25;TNFRSF25;TNFRSF25	N	-9.85	2.81	0.00052	-5.9	2.57	0.0221	-3.88	2.72	0.154	NA	NA	NA	NA	NA	NA
cg08251901	chr12	15114904	ARHGDIB	N	10.99	3.14	0.000521	11.99	2.87	3.64e-05	8.84	3.03	0.0038	NA	NA	NA	NA	NA	NA
cg22807592	chrX	101967307	GPRASP2;GPRASP2	Y	-5.02	1.43	0.000521	-2.83	1.31	0.0314	-4.33	1.39	0.00194	NA	NA	NA	NA	NA	NA
cg01234063	chr11	126226007	ST3GAL4	Y	-4.72	1.35	0.000523	-3.65	1.23	0.00326	-3.64	1.31	0.00561	NA	NA	NA	NA	NA	NA
cg01951879	chr16	54315840		N	-6.51	1.86	0.000523	-3.41	1.7	0.0455	-3.34	1.8	0.0645	0.99	0.18	1.76e-08	NA	NA	NA
cg02707162	chr19	632675	POLRMT	N	-7.92	2.26	0.000523	-2.88	2.07	0.165	-5.07	2.19	0.021	-1.19	0.26	4.49e-06	NA	NA	NA
cg06733470	chr20	37435204	PPP1R16B	N	5.46	1.56	0.000523	4.35	1.43	0.00242	3.42	1.51	0.024	NA	NA	NA	NA	NA	NA
cg22376583	chr17	31619883	ACCN1;ACCN1;ACCN1	N	6.56	1.88	0.000523	3.63	1.71	0.035	1.1	1.81	0.545	NA	NA	NA	NA	NA	NA
cg22889584	chr11	108369212	KDELC2	N	-0.25	0.07	0.000523	-0.17	0.07	0.0102	-0.19	0.07	0.00628	NA	NA	NA	NA	NA	NA
cg03145274	chr1	8383899	SLC45A1	N	-6.07	1.73	0.000524	-2.38	1.58	0.133	-0.89	1.68	0.594	-0.95	0.2	1.99e-06	NA	NA	NA
cg06505394	chr19	41771095	HNRNPUL1;HNRNPUL1	N	-3.18	0.91	0.000524	-3.06	0.83	0.000271	-3.42	0.88	0.000122	NA	NA	NA	NA	NA	NA
cg08682535	chr8	95262502	GEM;GEM	N	-7.9	2.26	0.000524	-5.27	2.06	0.011	-5.74	2.18	0.00891	NA	NA	NA	NA	NA	NA
cg10155875	chr16	85932591	IRF8	N	8.69	2.48	0.000524	6.35	2.27	0.00536	7.79	2.4	0.00128	NA	NA	NA	NA	NA	NA
cg17654470	chr22	20254932	RTN4R	N	-3.03	0.87	0.000524	-1.19	0.79	0.134	-1.07	0.84	0.203	NA	NA	NA	NA	NA	NA
cg21364719	chr18	72919061	ZADH2	N	-5.88	1.68	0.000525	-1.43	1.53	0.354	-1.55	1.63	0.34	NA	NA	NA	NA	NA	NA
cg26954736	chr11	73693896	UCP2	N	-2.04	0.58	0.000526	-2.05	0.53	0.000143	-1.62	0.57	0.00429	NA	NA	NA	NA	NA	NA
cg01071459	chr5	92939654		N	-7.14	2.04	0.000529	-2.03	1.87	0.277	-0.62	1.97	0.755	NA	NA	NA	NA	NA	NA
cg06487098	chr16	81924972	PLCG2	N	3.76	1.07	0.00053	1.7	0.98	0.0835	1.68	1.04	0.106	NA	NA	NA	NA	NA	NA
cg09623056	chr2	97174912	NEURL3	N	-3.89	1.11	0.00053	-4.46	1.02	1.46e-05	-3.75	1.07	0.000548	NA	NA	NA	NA	NA	NA
cg14249808	chr9	139128417	QSOX2	N	1.04	0.3	0.000531	0.6	0.27	0.0287	0.56	0.29	0.0536	NA	NA	NA	NA	NA	NA
cg08430604	chr3	44902960	MIR564;TMEM42	N	-6.55	1.87	0.000532	-2.88	1.71	0.0933	-4.95	1.81	0.00662	NA	NA	NA	NA	NA	NA
cg09614279	chrX	84189578	UBE2DNL	N	5.77	1.65	0.000532	2.49	1.51	0.0993	3.54	1.6	0.0272	NA	NA	NA	NA	NA	NA
cg26254667	chr12	6452518	TNFRSF1A	Y	-5.34	1.53	0.000532	-3.27	1.39	0.0196	-2.51	1.48	0.0903	NA	NA	NA	NA	NA	NA
cg20003050	chr2	58029503		Y	5.39	1.54	0.000533	2.51	1.41	0.0752	1.64	1.49	0.272	NA	NA	NA	NA	NA	NA
cg13570656	chr15	75019196	CYP1A1	N	-10.13	2.9	0.000534	-11.76	2.65	1.2e-05	-9.88	2.8	0.000481	-1.43	0.36	8.56e-05	4.72	0.35	6.31e-41
cg24891125	chr5	422573	AHRR	N	5.31	1.52	0.000535	5.09	1.39	0.00029	2.33	1.47	0.114	0.44	0.09	1.99e-06	NA	NA	NA
cg03347416	chr3	168865438	MECOM;MECOM;MECOM;MECOM;MECOM;MECOM;MECOM	N	-1.51	0.43	0.000536	-0.76	0.39	0.0561	-0.98	0.42	0.0198	NA	NA	NA	NA	NA	NA
cg05754322	chr13	50019081	SETDB2;CAB39L	N	-0.5	0.14	0.000536	-0.24	0.13	0.07	-0.32	0.14	0.0207	NA	NA	NA	NA	NA	NA
cg01913568	chr1	165414583	RXRG;RXRG	N	7.45	2.13	0.00054	5.59	1.95	0.0044	3.89	2.06	0.0602	NA	NA	NA	NA	NA	NA
cg09804407	chrY	16733251	NLGN4Y;NLGN4Y;NLGN4Y;NLGN4Y	N	4.33	1.24	0.00054	2.29	1.13	0.0439	2.27	1.2	0.0592	NA	NA	NA	NA	NA	NA
cg15612444	chrX	110924389	ALG13;ALG13;ALG13;ALG13;ALG13;ALG13;ALG13;ALG13;ALG13;ALG13;ALG13;ALG13;ALG13;ALG13;ALG13;ALG13	N	-5.64	1.62	0.00054	-3.12	1.48	0.0354	-4.76	1.56	0.00251	NA	NA	NA	NA	NA	NA
cg23264519	chr12	98908939	TMPO;TMPO;TMPO;LOC100128191	N	-0.6	0.17	0.00054	-0.44	0.16	0.00489	-0.44	0.17	0.00841	NA	NA	NA	NA	NA	NA
cg11695370	chr4	160311361		Y	3.17	0.91	0.000541	2.15	0.83	0.0101	2.52	0.88	0.0044	NA	NA	NA	NA	NA	NA
cg22418103	chrX	152742287		N	5.6	1.6	0.000541	3.17	1.46	0.0312	3.45	1.55	0.0267	NA	NA	NA	NA	NA	NA
cg18280382	chr11	126225996	ST3GAL4	Y	-4.37	1.25	0.000543	-3.96	1.14	0.000609	-3.74	1.21	0.00217	NA	NA	NA	NA	NA	NA
cg06834983	chrX	52683807	SSX7	Y	2.32	0.66	0.000544	1.54	0.61	0.0116	1.55	0.64	0.0163	NA	NA	NA	NA	NA	NA
cg24480515	chr7	6418440	RAC1;RAC1	N	7.58	2.17	0.000544	7.45	1.98	0.000201	8.53	2.1	5.98e-05	NA	NA	NA	NA	NA	NA
cg02360101	chr10	127408397	C10orf137	N	-0.36	0.1	0.000545	-0.19	0.1	0.0487	-0.1	0.1	0.302	NA	NA	NA	NA	NA	NA
cg04326091	chr10	62438045		N	3.48	1	0.000545	2.01	0.91	0.0281	1.09	0.96	0.261	NA	NA	NA	NA	NA	NA
cg18849256	chr12	32309670	BICD1;BICD1	N	-6.22	1.78	0.000546	-2.71	1.63	0.0975	-1.35	1.72	0.435	NA	NA	NA	NA	NA	NA
cg02304465	chr2	176931543		N	4.86	1.39	0.000548	3	1.27	0.019	3.15	1.35	0.02	NA	NA	NA	NA	NA	NA
cg07044708	chr15	75471034		N	9.07	2.6	0.000548	7.67	2.37	0.00135	4.4	2.51	0.0809	NA	NA	NA	NA	NA	NA
cg07676167	chr8	124253055	C8orf76	N	-0.72	0.21	0.000549	-0.36	0.19	0.0542	-0.44	0.2	0.0269	NA	NA	NA	NA	NA	NA
cg08835258	chr16	2285252	DNASE1L2;E4F1	N	2.7	0.78	0.000549	1.96	0.71	0.00592	1.63	0.75	0.0309	NA	NA	NA	NA	NA	NA
cg18475668	chr8	1246607		N	4.88	1.4	0.00055	1.7	1.28	0.185	2.2	1.35	0.105	NA	NA	NA	NA	NA	NA
cg22723876	chr6	32297822	C6orf10	N	9.88	2.83	0.000551	6.8	2.59	0.00896	7.53	2.74	0.00626	NA	NA	NA	NA	NA	NA
cg10841124	chr5	433274	AHRR	N	7.13	2.05	0.000552	7.14	1.87	0.000159	5.15	1.98	0.00959	1.17	0.16	3.80e-14	0.5	0.09	7.11e-09
cg11826826	chr5	146258237	PPP2R2B;PPP2R2B;PPP2R2B;PPP2R2B;PPP2R2B;PPP2R2B;PPP2R2B;PPP2R2B	N	7.35	2.11	0.000552	5.52	1.93	0.00444	5.53	2.04	0.0071	NA	NA	NA	NA	NA	NA
cg03844826	chr4	187609604	FAT1	N	6.64	1.91	0.000555	6.23	1.74	4e-04	6.64	1.84	0.000367	NA	NA	NA	NA	NA	NA
cg20979765	chrX	56590537	UBQLN2	N	-3.02	0.87	0.000555	-1.96	0.79	0.0141	-2.99	0.84	0.000412	NA	NA	NA	NA	NA	NA
cg05895618	chr11	19222395	CSRP3;CSRP3	N	7.23	2.07	0.000556	7.29	1.9	0.000143	5.09	2.01	0.0117	NA	NA	NA	NA	NA	NA
cg18125073	chr12	68041257	DYRK2;DYRK2	N	5.07	1.46	0.000556	4.65	1.33	0.000529	3.74	1.41	0.00833	NA	NA	NA	NA	NA	NA
cg24040966	chr19	45926720	ERCC1;ERCC1;ERCC1;ERCC1	N	-1.05	0.3	0.000557	-0.9	0.28	0.00124	-0.8	0.29	0.00629	NA	NA	NA	NA	NA	NA
cg10783063	chr6	30880108	GTF2H4	N	-3.04	0.87	0.000558	-1.47	0.8	0.0656	-1.13	0.84	0.183	NA	NA	NA	NA	NA	NA
cg09937190	chr20	15177509	MACROD2;MACROD2;MACROD2	N	-7.21	2.07	0.000559	-3.75	1.89	0.0484	-3.91	2	0.052	NA	NA	NA	NA	NA	NA
cg01414185	chr2	177017449	HOXD4	N	12.27	3.52	0.00056	7.59	3.22	0.0189	4.57	3.41	0.181	NA	NA	NA	NA	NA	NA
cg09434534	chr3	118865026	C3orf30;IGSF11;C3orf30	N	-12.51	3.59	0.000561	-5.81	3.28	0.0775	-10.47	3.48	0.00279	NA	NA	NA	NA	NA	NA
cg02165670	chr13	94764647	GPC6	N	8.68	2.49	0.000562	7.89	2.28	0.000605	4.33	2.41	0.0737	NA	NA	NA	NA	NA	NA
cg16113254	chr14	75777372		N	5.95	1.71	0.000562	4.53	1.56	0.00394	3.95	1.65	0.0175	NA	NA	NA	NA	NA	NA
cg20492807	chr1	225117750	DNAH14;DNAH14;DNAH14	N	-2.98	0.86	0.000562	-2.6	0.78	0.000975	-2.8	0.83	8e-04	NA	NA	NA	NA	NA	NA
cg01087208	chr20	60494922	CDH4	N	2.35	0.67	0.000563	1.64	0.62	0.00808	1.55	0.65	0.0181	NA	NA	NA	NA	NA	NA
cg04348254	chr3	163608814		N	6.17	1.77	0.000563	1.84	1.62	0.255	1.44	1.71	0.403	NA	NA	NA	NA	NA	NA
cg07239110	chr12	122243755	SETD1B	N	-4.86	1.4	0.000565	-3.84	1.28	0.00275	-2.27	1.35	0.0937	NA	NA	NA	NA	NA	NA
cg14867569	chr14	36989454	NKX2-1;NKX2-1	N	-1.55	0.44	0.000566	-1.1	0.41	0.00716	-1.48	0.43	0.000645	NA	NA	NA	NA	NA	NA
cg03776662	chr5	122430677	PRDM6	N	-5.27	1.52	0.000568	-3.38	1.39	0.0152	-2.39	1.47	0.104	NA	NA	NA	NA	NA	NA
cg09345555	chr4	29119213		Y	4.93	1.42	0.000568	2.74	1.29	0.0347	3.82	1.37	0.00561	NA	NA	NA	NA	NA	NA
cg03208830	chr19	45909395	PPP1R13L;PPP1R13L;CD3EAP	N	-0.35	0.1	0.00057	-0.2	0.09	0.0304	-0.24	0.1	0.0139	NA	NA	NA	NA	NA	NA
cg10061342	chr1	184357556	C1orf21	N	10.29	2.96	0.00057	7.41	2.7	0.00646	5.12	2.86	0.0747	NA	NA	NA	NA	NA	NA
cg04637967	chr6	14259529		Y	-5.11	1.47	0.000571	-2.8	1.34	0.0376	-3.11	1.42	0.0294	NA	NA	NA	NA	NA	NA
cg13829189	chr9	140353134	NELF;NELF;NELF;NELF	N	-5.54	1.59	0.000571	-6.02	1.46	4.44e-05	-4.13	1.54	0.00771	NA	NA	NA	NA	NA	NA
cg25160554	chr3	97483242	ARL6;ARL6	N	-0.78	0.23	0.000572	-0.43	0.21	0.0358	-0.44	0.22	0.0447	NA	NA	NA	NA	NA	NA
cg00070052	chr9	116171972	POLE3;C9orf43;POLE3	N	-5.84	1.68	0.000575	-5.02	1.54	0.00119	-2.76	1.63	0.0903	NA	NA	NA	NA	NA	NA
cg14725641	chr11	61582763	MIR1908;FADS1	Y	-2.98	0.86	0.000575	-2.47	0.78	0.00171	-2.7	0.83	0.00121	NA	NA	NA	NA	NA	NA
cg18383890	chr13	100636252	ZIC2	N	-7.43	2.14	0.000578	-5.57	1.95	0.00462	-6.41	2.07	0.00209	-1	0.13	6.73e-14	NA	NA	NA
cg26090045	chr17	68025978		N	6.7	1.93	0.000578	5.86	1.76	0.000973	5.02	1.87	0.00749	NA	NA	NA	NA	NA	NA
cg25745642	chr1	155050609	EFNA3	N	-4.1	1.18	0.000579	-3.79	1.08	5e-04	-2.87	1.14	0.0124	NA	NA	NA	NA	NA	NA
cg18512262	chr11	6049729	OR56A1	N	8.12	2.34	0.00058	5.35	2.14	0.0128	6.57	2.26	0.00393	NA	NA	NA	NA	NA	NA
cg11005091	chr12	54675412	HNRNPA1;HNRPA1L-2;HNRNPA1;CBX5	N	-1.01	0.29	0.000581	-0.66	0.26	0.0135	-0.47	0.28	0.0914	NA	NA	NA	NA	NA	NA
cg07081887	chr3	128880349	ISY1	N	-1.91	0.55	0.000582	-0.44	0.5	0.383	-1.29	0.53	0.0155	NA	NA	NA	NA	NA	NA
cg04706655	chr2	97136556		N	9.43	2.72	0.000584	8.09	2.48	0.00122	4.12	2.63	0.118	NA	NA	NA	NA	NA	NA
cg02370667	chr16	84029511	NECAB2	N	10.98	3.16	0.000585	7.05	2.89	0.0153	7.82	3.06	0.0111	NA	NA	NA	NA	NA	NA
cg06395634	chr1	25868969	LDLRAP1	N	-4.36	1.26	0.000585	-1.96	1.15	0.0886	-2.11	1.22	0.0832	NA	NA	NA	NA	NA	NA
cg12486510	chr2	196271934		Y	3.26	0.94	0.000585	1.8	0.86	0.0368	2.63	0.91	0.00401	NA	NA	NA	NA	NA	NA
cg24127743	chr19	55851168	SUV420H2	N	-0.3	0.09	0.000585	-0.21	0.08	0.0103	-0.2	0.08	0.0195	NA	NA	NA	NA	NA	NA
cg05743278	chr7	129709803	KLHDC10	N	-1.95	0.56	0.000586	-1.3	0.51	0.0117	-1.01	0.54	0.0632	NA	NA	NA	NA	NA	NA
cg12765562	chr1	44817971	ERI3	N	-2.19	0.63	0.000587	-0.37	0.58	0.523	-0.42	0.61	0.489	NA	NA	NA	NA	NA	NA
cg20862599	chr8	65498440		N	4.58	1.32	0.000587	1.65	1.21	0.173	1.75	1.28	0.171	NA	NA	NA	NA	NA	NA
cg07624424	chr6	31777519	HSPA1L	N	-1.73	0.5	0.000588	-0.87	0.46	0.0577	-0.65	0.48	0.178	NA	NA	NA	NA	NA	NA
cg15407162	chr6	28192457	ZNF193	N	-7.61	2.19	0.000588	-6.13	2	0.00241	-8.15	2.12	0.000145	NA	NA	NA	NA	NA	NA
cg20926021	chr4	154169814	TRIM2;TRIM2	N	7.87	2.27	0.000588	8.12	2.07	0.000108	7.01	2.2	0.00153	NA	NA	NA	NA	NA	NA
cg14173199	chr1	2458230	PANK4	N	-2.39	0.69	0.000589	-2.43	0.63	0.000135	-1.54	0.67	0.0217	NA	NA	NA	NA	NA	NA
cg02292364	chr2	95824277	ZNF514	N	-8.16	2.35	0.00059	-5.64	2.15	0.0091	-3.71	2.28	0.104	NA	NA	NA	NA	NA	NA
cg10439941	chr10	9603393		Y	5.69	1.64	0.000591	3.38	1.5	0.0247	3.75	1.59	0.0186	NA	NA	NA	NA	NA	NA
cg25463963	chr19	47214580	PRKD2;PRKD2;PRKD2;PRKD2	N	-2.02	0.58	0.000591	-1.24	0.53	0.02	-0.72	0.56	0.2	NA	NA	NA	NA	NA	NA
cg06158040	chr1	40974919	DEM1	N	-4.08	1.18	0.000592	-2.65	1.08	0.0143	-2.51	1.14	0.0283	NA	NA	NA	NA	NA	NA
cg00627024	chrX	23925866	CXorf58;APOO;APOO;APOO;CXorf58	N	-2.77	0.8	0.000593	-1.23	0.73	0.0928	-1.23	0.77	0.113	NA	NA	NA	NA	NA	NA
cg01597629	chr16	6953997	A2BP1;A2BP1;A2BP1	N	4.74	1.37	0.000593	3.62	1.25	0.00403	3.45	1.32	0.0094	NA	NA	NA	NA	NA	NA
cg21151432	chr2	25142229	ADCY3	Y	-4.07	1.17	0.000593	-1.82	1.07	0.0911	-2.21	1.14	0.0528	NA	NA	NA	NA	NA	NA
cg26048923	chr8	141057285	TRAPPC9;TRAPPC9	N	-5.11	1.48	0.000593	-4.07	1.35	0.00269	-5.15	1.43	0.000348	NA	NA	NA	-0.54	0.14	0.0002082
cg07820280	chr1	6532571	PLEKHG5;PLEKHG5;PLEKHG5;PLEKHG5;PLEKHG5	N	6.14	1.77	0.000594	3.68	1.62	0.0237	4.42	1.71	0.0103	NA	NA	NA	NA	NA	NA
cg13982823	chr13	31040574	HMGB1	N	-1.38	0.4	0.000594	-1.44	0.36	8.46e-05	-1.36	0.38	0.000442	NA	NA	NA	NA	NA	NA
cg18344063	chr12	87232511	MGAT4C;MGAT4C	N	5.53	1.6	0.000594	3.17	1.46	0.0306	2.74	1.54	0.0771	NA	NA	NA	NA	NA	NA
cg19991079	chr5	74162458	FAM169A	Y	4.08	1.18	0.000594	2.2	1.08	0.0416	1.24	1.14	0.279	NA	NA	NA	NA	NA	NA
cg17594256	chr13	46014654		N	-7.96	2.3	0.000596	-4.46	2.1	0.0343	-3.36	2.22	0.132	NA	NA	NA	NA	NA	NA
cg22356268	chr19	58693616	ZNF274;ZNF274;ZNF274	N	-8.42	2.43	0.000596	-6.13	2.22	0.00605	-4.79	2.35	0.0424	-0.32	0.1	9.27e-04	NA	NA	NA
cg00697668	chr14	105617575	JAG2;JAG2	N	1.28	0.37	0.000597	0.77	0.34	0.0239	0.66	0.36	0.0669	NA	NA	NA	NA	NA	NA
cg24612696	chr1	3089891	PRDM16;PRDM16	Y	4.7	1.36	0.000597	1.92	1.24	0.123	1.31	1.31	0.32	NA	NA	NA	NA	NA	NA
cg04562589	chr4	188953527		N	5.36	1.55	6e-04	2.3	1.41	0.104	3.35	1.5	0.0258	NA	NA	NA	NA	NA	NA
cg01238639	chr4	117624749		N	8.88	2.56	0.000601	3.06	2.34	0.192	6.05	2.48	0.0152	NA	NA	NA	NA	NA	NA
cg08128361	chr16	67336052	KCTD19	N	-4.67	1.35	0.000601	-2.12	1.23	0.0855	-2.76	1.3	0.0353	NA	NA	NA	-0.42	0.12	0.0005076
cg21767902	chr3	158288887	MLF1;MLF1;MLF1	Y	-1.97	0.57	0.000602	-1.35	0.52	0.00982	-1.48	0.55	0.00748	NA	NA	NA	NA	NA	NA
cg25075504	chr5	107899390		N	6.31	1.82	0.000603	1.84	1.67	0.271	3.33	1.76	0.06	NA	NA	NA	NA	NA	NA
cg25344503	chr10	47083398	PPYR1	N	9.59	2.77	0.000605	7.97	2.53	0.00178	3.87	2.68	0.15	NA	NA	NA	NA	NA	NA
cg07329149	chr2	201936323	NDUFB3;FAM126B	N	-0.73	0.21	0.000606	-0.43	0.19	0.0277	-0.31	0.2	0.132	NA	NA	NA	NA	NA	NA
cg08095522	chr16	83960312		N	-1.57	0.45	0.000607	-0.63	0.42	0.133	-0.9	0.44	0.0411	NA	NA	NA	NA	NA	NA
cg14928932	chr6	33401520	SYNGAP1	N	-5.54	1.6	0.000607	-3.53	1.46	0.0163	-3.83	1.55	0.0139	NA	NA	NA	NA	NA	NA
cg15817440	chr14	58599910	C14orf37	N	-6.39	1.85	0.000607	-3.81	1.69	0.0244	-4.85	1.79	0.00693	NA	NA	NA	NA	NA	NA
cg25304107	chr2	177017331	HOXD4	N	8.04	2.32	0.00061	4.09	2.12	0.0548	1.69	2.25	0.454	NA	NA	NA	NA	NA	NA
cg15260109	chr19	10363328	MRPL4;MRPL4;MRPL4	N	-1.68	0.49	0.000611	-1.45	0.44	0.00117	-0.84	0.47	0.0746	NA	NA	NA	NA	NA	NA
cg01895124	chr19	3584954	GIPC3	N	4.79	1.39	0.000612	3.68	1.27	0.00388	4.89	1.34	0.000305	NA	NA	NA	NA	NA	NA
cg04368724	chr6	31760593	VARS	N	-6.35	1.84	0.000612	-4.48	1.68	0.00805	-4.85	1.78	0.00667	0.98	0.2	8.05e-07	NA	NA	NA
cg07783183	chr11	75852355	UVRAG	N	-3.59	1.04	0.000612	-1.63	0.95	0.0858	0.44	1	0.664	NA	NA	NA	NA	NA	NA
cg19317638	chr19	45542562	SFRS16	N	-1.11	0.32	0.000612	-0.99	0.29	0.000804	-1.14	0.31	0.000289	NA	NA	NA	NA	NA	NA
cg08202708	chr16	88355788		N	3.21	0.93	0.000613	0.91	0.85	0.283	1.51	0.9	0.0939	NA	NA	NA	NA	NA	NA
cg15375883	chr11	126226033	ST3GAL4	Y	-4.74	1.37	0.000613	-4.39	1.25	0.000522	-3.9	1.33	0.00351	NA	NA	NA	NA	NA	NA
cg23629722	chr17	16343399	NCRNA00188;NCRNA00188;NCRNA00188;NCRNA00188;NCRNA00188;NCRNA00188;NCRNA00188;NCRNA00188;NCRNA00188;SNORD49A;NCRNA00188;NCRNA00188;NCRNA00188;NCRNA00188;SNORD65;NCRNA00188;NCRNA00188;NCRNA00188;NCRNA00188;NCRNA00188;NCRNA00188;NCRNA00188;NCRNA00188;NCRNA00188;NCRNA00188	N	-4.92	1.42	0.000613	-2.75	1.3	0.0353	-1.12	1.38	0.415	NA	NA	NA	NA	NA	NA
cg26543072	chr11	126225941	ST3GAL4	N	-0.7	0.2	0.000613	-0.59	0.18	0.00132	-0.74	0.19	0.000173	NA	NA	NA	NA	NA	NA
cg02243061	chr5	112305407		N	6.86	1.98	0.000614	5.07	1.81	0.00542	2.58	1.92	0.179	NA	NA	NA	NA	NA	NA
cg10425005	chr16	10133433	GRIN2A;GRIN2A;GRIN2A	N	7.35	2.13	0.000615	4.52	1.94	0.0207	3.52	2.06	0.0879	NA	NA	NA	NA	NA	NA
cg14792031	chr13	41707137	KBTBD6	N	-2.08	0.6	0.000615	-1.27	0.55	0.0222	-1.41	0.58	0.0162	NA	NA	NA	NA	NA	NA
cg23860451	chr7	99697496	MCM7;MCM7	N	-6.2	1.79	0.000615	-4.65	1.64	0.00482	-0.97	1.74	0.576	NA	NA	NA	NA	NA	NA
cg24402183	chr17	78311843	RNF213	N	-5.78	1.67	0.000615	-3.15	1.53	0.0396	-2.83	1.62	0.0806	NA	NA	NA	NA	NA	NA
cg24438217	chr4	39980114	PDS5A;PDS5A;PDS5A	N	-8.13	2.35	0.000615	-3.95	2.15	0.0667	-2.36	2.28	0.301	NA	NA	NA	NA	NA	NA
cg11325997	chr19	2251764	AMH	N	-6.28	1.82	0.000616	-1.54	1.66	0.354	-1.91	1.76	0.277	NA	NA	NA	NA	NA	NA
cg03575163	chr10	104503671	C10orf26	N	-0.9	0.26	0.000617	-0.67	0.24	0.00534	-0.67	0.25	0.00836	NA	NA	NA	NA	NA	NA
cg11781421	chr19	19367084	HAPLN4	N	-5.29	1.53	0.00062	-5.07	1.4	0.000327	-4.49	1.48	0.0026	NA	NA	NA	NA	NA	NA
cg00680572	chr14	37050691	NKX2-8	N	-3.51	1.02	0.000621	-2.16	0.93	0.0204	-2.54	0.98	0.0101	NA	NA	NA	NA	NA	NA
cg16280132	chr6	31540459	LTA;LTA	N	4.32	1.25	0.000621	2.37	1.14	0.0383	1.16	1.21	0.339	NA	NA	NA	NA	NA	NA
cg02571857	chr16	54315551		N	-6.5	1.88	0.000622	-3.88	1.72	0.0246	-3.37	1.82	0.0651	NA	NA	NA	0.45	0.13	0.0003998
cg06938143	chr8	11251609	C8orf12	N	-7.93	2.3	0.000622	-8.01	2.1	0.000159	-6.72	2.22	0.00266	NA	NA	NA	NA	NA	NA
cg04942380	chr3	129149956	MBD4	Y	3.07	0.89	0.000625	1.47	0.81	0.0718	1.76	0.86	0.0411	NA	NA	NA	NA	NA	NA
cg05497289	chr10	50944500	OGDHL;OGDHL;OGDHL	N	5.29	1.53	0.000625	3.25	1.4	0.0207	3.1	1.48	0.0372	NA	NA	NA	NA	NA	NA
cg05895665	chr7	20818725		N	-8.15	2.36	0.000625	-1.8	2.16	0.406	-3.01	2.28	0.188	NA	NA	NA	NA	NA	NA
cg14729184	chr4	177190325	ASB5	Y	4.31	1.25	0.000626	1.86	1.14	0.104	2.76	1.21	0.023	NA	NA	NA	NA	NA	NA
cg02102889	chr4	139164723	SLC7A11	N	6.55	1.9	0.000627	4.44	1.73	0.0109	4.3	1.84	0.0197	NA	NA	NA	NA	NA	NA
cg02880679	chr17	49295615	MBTD1	N	8.65	2.51	0.000628	5.09	2.29	0.027	6.76	2.42	0.00558	NA	NA	NA	NA	NA	NA
cg07405771	chr3	124930625	SLC12A8	N	-5.71	1.66	0.000628	-4.17	1.51	0.00611	-3.09	1.6	0.0547	NA	NA	NA	NA	NA	NA
cg26148377	chr1	153605715	C1orf77;S100A13	N	9.14	2.65	0.000628	4.63	2.42	0.0566	6.82	2.56	0.00811	NA	NA	NA	NA	NA	NA
cg06867755	chr2	225397387	CUL3	Y	-3.52	1.02	0.000631	-1.83	0.93	0.0501	-1.6	0.99	0.107	NA	NA	NA	NA	NA	NA
cg02872693	chr20	18295599	ZNF133;ZNF133	N	-5.25	1.52	0.000632	-5.27	1.39	0.000181	-2.92	1.47	0.048	NA	NA	NA	NA	NA	NA
cg03000846	chr17	79990263	RAC3	N	-5.58	1.62	0.000634	-2.29	1.48	0.122	-1.39	1.56	0.376	NA	NA	NA	NA	NA	NA
cg20851513	chr3	127110575		N	4.08	1.18	0.000636	2.91	1.08	0.00755	3.97	1.15	0.000606	NA	NA	NA	NA	NA	NA
cg11931949	chr2	112814041	TMEM87B	N	-1.43	0.41	0.000638	-0.84	0.38	0.0268	-0.58	0.4	0.149	NA	NA	NA	NA	NA	NA
cg20541344	chr17	79095182	AATK	N	3.07	0.89	0.000641	1.94	0.82	0.0176	2.15	0.86	0.0132	-0.34	0.11	1.75e-03	NA	NA	NA
cg03200095	chr3	53213700	PRKCD;PRKCD	N	0.29	0.08	0.000642	0.11	0.08	0.169	0.17	0.08	0.0367	NA	NA	NA	NA	NA	NA
cg06586496	chr18	21715307	TTC39C;TTC39C	N	-2.01	0.58	0.000642	-1.41	0.53	0.00843	-0.65	0.56	0.25	0.19	0.05	5.85e-05	NA	NA	NA
cg00733978	chr7	80352237		N	-6.64	1.93	0.000644	-5.65	1.76	0.00146	-4.12	1.86	0.0278	NA	NA	NA	NA	NA	NA
cg04329551	chr1	9212521	MIR34A	Y	5.41	1.57	0.000644	4.63	1.44	0.00137	3.96	1.52	0.00953	NA	NA	NA	NA	NA	NA
cg22395236	chrX	120122866		N	6.42	1.86	0.000644	4.92	1.7	0.00412	3.82	1.8	0.0347	NA	NA	NA	NA	NA	NA
cg23473396	chrX	25041134		N	-7.8	2.26	0.000645	-2.47	2.07	0.234	-2.4	2.19	0.274	NA	NA	NA	NA	NA	NA
cg03933131	chr3	46506483	LTF	N	5.59	1.62	0.000648	3.55	1.48	0.0172	3.3	1.57	0.0363	NA	NA	NA	NA	NA	NA
cg07035022	chr2	217204775	MARCH4	N	3.61	1.05	0.000648	1.53	0.96	0.111	1.58	1.02	0.119	NA	NA	NA	NA	NA	NA
cg11628223	chr21	47745641	PCNT	N	-6.73	1.95	0.000648	-5.81	1.79	0.00126	-7.07	1.89	0.000216	NA	NA	NA	NA	NA	NA
cg01716603	chr17	37029974	LASP1	N	7.05	2.05	0.00065	4.3	1.87	0.0224	4.1	1.98	0.0393	NA	NA	NA	NA	NA	NA
cg09438147	chr2	210636533	UNC80;UNC80	N	-7.52	2.19	0.00065	-3.91	2	0.0507	-5.83	2.11	0.0061	NA	NA	NA	NA	NA	NA
cg07181702	chr17	57918682	MIR21	N	5.9	1.72	0.000652	2.37	1.57	0.131	0.74	1.66	0.657	NA	NA	NA	NA	NA	NA
cg20116555	chr4	167636521		N	9.21	2.68	0.000652	7.08	2.45	0.00406	8.02	2.59	0.00212	NA	NA	NA	NA	NA	NA
cg05955385	chr18	48260141		N	-5.28	1.54	0.000653	-3.84	1.4	0.0065	-2.92	1.49	0.0499	NA	NA	NA	NA	NA	NA
cg01472317	chr16	89190699	ACSF3;ACSF3;ACSF3	N	1.63	0.47	0.000654	0.97	0.43	0.0261	1.25	0.46	0.00672	NA	NA	NA	NA	NA	NA
cg07702259	chr4	146020201	ABCE1;ANAPC10;ABCE1	Y	-3.58	1.04	0.000654	-2.93	0.95	0.00225	-2	1.01	0.0481	NA	NA	NA	NA	NA	NA
cg03237868	chr4	52919914	SPATA18	N	-5.29	1.54	0.000656	-3.04	1.4	0.0313	-0.82	1.49	0.583	NA	NA	NA	NA	NA	NA
cg05852824	chr15	26543817		N	3.65	1.06	0.000661	1.73	0.97	0.0756	2.09	1.03	0.0427	NA	NA	NA	NA	NA	NA
cg13049359	chr4	188891490		Y	5.91	1.72	0.000661	3.09	1.57	0.0502	3.56	1.66	0.0334	NA	NA	NA	NA	NA	NA
cg22623223	chr7	157484045	PTPRN2;PTPRN2;PTPRN2	N	8.52	2.48	0.000662	6.56	2.26	0.00403	3.33	2.4	0.165	NA	NA	NA	NA	NA	NA
cg23666362	chr4	117220363	MIR1973	N	6.7	1.95	0.000663	3.3	1.78	0.0647	4.78	1.89	0.0117	NA	NA	NA	NA	NA	NA
cg18848222	chr7	44258737	CAMK2B;CAMK2B;CAMK2B;CAMK2B;CAMK2B;CAMK2B;CAMK2B;CAMK2B	N	3.28	0.96	0.000664	1.62	0.87	0.0642	1.34	0.92	0.148	NA	NA	NA	NA	NA	NA
ch.19.1427912R	chr19	44982576	ZNF180	N	-1.11	0.32	0.000665	-1	0.3	0.000746	-1.1	0.31	0.00049	NA	NA	NA	NA	NA	NA
cg12857193	chrX	149106767	LOC100272228;CXorf40B	N	-4.12	1.2	0.000666	-1.49	1.1	0.175	-3.39	1.16	0.00377	NA	NA	NA	NA	NA	NA
cg14598025	chr9	116740723	ZNF618	N	-2.46	0.72	0.000667	-0.65	0.65	0.322	-0.67	0.69	0.338	NA	NA	NA	NA	NA	NA
cg02337355	chr4	493782	ZNF721;PIGG;PIGG	N	-8.21	2.39	0.000668	-2.57	2.18	0.24	-0.45	2.31	0.846	NA	NA	NA	NA	NA	NA
cg04048250	chr4	789139	CPLX1	N	9.48	2.76	0.000668	7.17	2.52	0.00473	6.99	2.67	0.00927	NA	NA	NA	NA	NA	NA
cg23213278	chrX	54946801	TRO;TRO;TRO	N	7.37	2.15	0.000668	5.45	1.96	0.0058	7.46	2.08	0.000379	NA	NA	NA	NA	NA	NA
cg03101849	chr4	16084682	PROM1;PROM1	N	5.66	1.65	0.000669	3.36	1.51	0.0266	2.68	1.6	0.0942	NA	NA	NA	NA	NA	NA
cg15716680	chr11	12864037	TEAD1	N	8.09	2.36	0.000669	9.29	2.15	2.08e-05	4.7	2.28	0.04	NA	NA	NA	NA	NA	NA
cg16793173	chr4	170173209	SH3RF1	Y	7.21	2.1	0.00067	5.43	1.92	0.00498	5.18	2.03	0.0113	NA	NA	NA	NA	NA	NA
cg04001878	chrX	69282170	OTUD6A	Y	6.16	1.8	0.000672	5.26	1.64	0.00148	0.91	1.74	0.601	NA	NA	NA	NA	NA	NA
cg13223858	chr22	47370226	TBC1D22A	N	2.1	0.61	0.000672	1.81	0.56	0.0013	0.97	0.59	0.102	NA	NA	NA	NA	NA	NA
cg12295918	chr3	46506481	LTF	N	5.3	1.55	0.000673	2.76	1.41	0.0511	2.34	1.5	0.118	NA	NA	NA	NA	NA	NA
cg14504479	chr13	21750296	SKA3;SKA3;MRP63	N	0.58	0.17	0.000673	0.36	0.15	0.018	0.23	0.16	0.152	NA	NA	NA	NA	NA	NA
cg17675311	chr13	45038503	TSC22D1	N	2.79	0.81	0.000673	2.61	0.74	0.00049	2.52	0.79	0.00147	NA	NA	NA	NA	NA	NA
cg11508528	chr2	129253463		N	3.16	0.92	0.000674	0.73	0.84	0.388	0.35	0.89	0.693	NA	NA	NA	NA	NA	NA
cg00726615	chr3	113252640	SIDT1	N	8.88	2.59	0.000675	8.72	2.36	0.000262	8.59	2.5	0.000667	NA	NA	NA	NA	NA	NA
cg19461519	chr14	100141423	HHIPL1	N	3.26	0.95	0.000677	2.34	0.87	0.00737	2.78	0.92	0.00268	NA	NA	NA	NA	NA	NA
cg26316544	chr3	52188418	WDR51A;WDR51A;WDR51A;WDR51A;WDR51A;WDR51A	N	-0.27	0.08	0.000677	-0.19	0.07	0.0087	-0.26	0.08	0.000568	NA	NA	NA	NA	NA	NA
cg05122026	chr11	75114223	SNORD15B;RPS3	N	-5.46	1.59	0.000678	-4.64	1.45	0.00155	-3.11	1.54	0.0441	-0.33	0.09	3.57e-04	NA	NA	NA
cg09516448	chr7	615735	PRKAR1B;PRKAR1B;PRKAR1B;PRKAR1B;PRKAR1B;PRKAR1B	N	5.11	1.49	0.000678	4.82	1.36	0.000457	5.75	1.44	8.19e-05	NA	NA	NA	NA	NA	NA
cg10803577	chr2	177016837	HOXD4	N	6.76	1.97	0.000679	3.96	1.8	0.0288	2.74	1.91	0.152	NA	NA	NA	NA	NA	NA
cg14954836	chr19	2349979	SPPL2B;SPPL2B	N	1.93	0.56	0.000679	1.72	0.52	0.000927	1.8	0.55	0.00107	NA	NA	NA	NA	NA	NA
cg27473871	chr12	123636279		N	-5.47	1.6	0.000682	-2.2	1.46	0.133	-3.41	1.54	0.0279	NA	NA	NA	NA	NA	NA
cg03024301	chr6	52440589	TRAM2	N	-5.22	1.52	0.000683	-2.06	1.39	0.14	-1.48	1.47	0.314	0.37	0.1	3.46e-04	NA	NA	NA
cg14714797	chr5	343927	AHRR	N	-10.87	3.17	0.000683	-7.09	2.9	0.015	-5.46	3.07	0.076	-1.21	0.31	1.08e-04	NA	NA	NA
cg00120473	chr4	7330616	SORCS2	N	6.28	1.83	0.000684	4.94	1.67	0.00336	3.4	1.77	0.0556	NA	NA	NA	NA	NA	NA
cg06974135	chr5	58824741	PDE4D;PDE4D;PDE4D	N	-5.3	1.55	0.000685	-1.03	1.41	0.468	-1.08	1.5	0.472	NA	NA	NA	NA	NA	NA
cg05981651	chr3	48285449	ZNF589	N	-6.27	1.83	0.000686	-2.37	1.67	0.158	-2.4	1.77	0.175	NA	NA	NA	NA	NA	NA
cg02659803	chr13	23409813		N	5.26	1.54	0.000687	2.73	1.4	0.053	3.79	1.49	0.0113	NA	NA	NA	NA	NA	NA
cg04623165	chr2	10372402		N	3.77	1.1	0.000688	1.36	1	0.177	2.3	1.06	0.0316	NA	NA	NA	NA	NA	NA
cg11924019	chr15	75019283	CYP1A1	N	-5.52	1.61	0.000688	-6.89	1.47	4.22e-06	-4.84	1.56	0.00209	-0.96	0.18	1.07e-07	2.5	0.17	1.19e-47
cg21417459	chr1	203247740		N	-6.26	1.83	0.000688	-2.94	1.67	0.0789	-4.02	1.77	0.0236	NA	NA	NA	NA	NA	NA
cg03766586	chrX	86772789	KLHL4;KLHL4;KLHL4;KLHL4	N	5.4	1.58	0.00069	3.66	1.44	0.0115	1.73	1.52	0.257	NA	NA	NA	NA	NA	NA
cg01419914	chr17	79374691	BAHCC1	N	-5.4	1.58	0.000691	-2.86	1.44	0.0477	-2.5	1.52	0.103	-1.14	0.22	1.70e-07	NA	NA	NA
cg08418670	chr19	4374567	SH3GL1	N	-7.42	2.17	0.000691	-1.86	1.98	0.348	-0.96	2.1	0.647	NA	NA	NA	NA	NA	NA
cg17307107	chr6	14316838		N	-6.53	1.91	0.000692	-2.97	1.74	0.0889	-1.39	1.85	0.452	NA	NA	NA	NA	NA	NA
cg00378510	chr19	2291020	LINGO3	N	-7.01	2.05	0.000693	-6.16	1.87	0.00109	-3.21	1.98	0.106	-3.1	0.41	6.57e-14	-1.06	0.23	4.23e-06
cg18463607	chr4	56718320	EXOC1;EXOC1;EXOC1	N	7.67	2.24	0.000693	4.76	2.05	0.0207	5.5	2.17	0.0116	NA	NA	NA	NA	NA	NA
cg19003646	chr3	184053927	FAM131A;FAM131A	N	-1.22	0.36	0.000693	-0.97	0.32	0.00309	-0.97	0.34	0.00498	NA	NA	NA	NA	NA	NA
cg00271633	chr15	66162152	RAB11A	N	-0.82	0.24	0.000694	-0.19	0.22	0.381	-0.47	0.23	0.045	NA	NA	NA	NA	NA	NA
cg03110795	chr7	1329410		N	-7.29	2.13	0.000695	-6.56	1.95	0.000843	-6.02	2.06	0.00375	NA	NA	NA	NA	NA	NA
cg12433561	chr4	175527947		N	4.38	1.28	0.000695	2	1.17	0.0885	2.65	1.24	0.0328	NA	NA	NA	NA	NA	NA
cg21146912	chr2	172016068	TLK1;TLK1	N	-0.99	0.29	0.000695	-0.88	0.27	0.001	-0.74	0.28	0.00917	NA	NA	NA	NA	NA	NA
cg22851378	chr10	133747932	PPP2R2D;PPP2R2D;PPP2R2D	N	1.38	0.4	0.000695	0.61	0.37	0.0971	0.84	0.39	0.0306	NA	NA	NA	NA	NA	NA
cg21144006	chr12	74931510	LOC552889	N	-0.5	0.15	0.000698	-0.16	0.13	0.236	-0.31	0.14	0.0316	NA	NA	NA	NA	NA	NA
cg13533069	chr6	4022895	PRPF4B	N	-6.45	1.89	7e-04	-2.93	1.72	0.0898	-0.4	1.83	0.827	-0.79	0.23	4.75e-04	NA	NA	NA
cg00416747	chr6	26156395	HIST1H1E	N	-2.89	0.85	0.000701	-1.14	0.77	0.142	-1.6	0.82	0.0517	NA	NA	NA	NA	NA	NA
cg27620052	chr5	172437702	ATP6V0E1	N	7.89	2.31	0.000701	6.48	2.11	0.00226	5.33	2.23	0.0175	NA	NA	NA	NA	NA	NA
cg07596054	chr6	30301437	TRIM39;TRIM39	N	0.77	0.22	0.000702	0.23	0.2	0.266	0.34	0.22	0.118	NA	NA	NA	NA	NA	NA
cg07733719	chr7	75683547	MDH2	N	-7.02	2.05	0.000702	-3.46	1.88	0.0663	-2.01	1.99	0.313	NA	NA	NA	NA	NA	NA
cg19005062	chrX	49056661	SYP	Y	-2.69	0.79	0.000702	-0.7	0.72	0.332	-1.42	0.76	0.0631	NA	NA	NA	NA	NA	NA
cg26288438	chr10	99052618	ARHGAP19	N	-2.1	0.61	0.000702	-1.7	0.56	0.00267	-1.5	0.59	0.0121	NA	NA	NA	NA	NA	NA
cg00810519	chrX	48769107	SLC35A2;SLC35A2;SLC35A2;SLC35A2	Y	-3.27	0.96	0.000703	-1.12	0.87	0.201	-1.69	0.92	0.068	NA	NA	NA	NA	NA	NA
cg06174454	chr3	50371818	RASSF1;RASSF1;RASSF1;RASSF1	N	-5.95	1.74	0.000704	-3.8	1.59	0.0174	-1.9	1.68	0.259	NA	NA	NA	NA	NA	NA
cg03647233	chr11	117387430	DSCAML1	Y	3.83	1.12	0.000705	1.96	1.02	0.0568	1.34	1.08	0.217	NA	NA	NA	NA	NA	NA
cg18194305	chr3	113160637	WDR52;WDR52	N	-5.61	1.64	0.000705	-4.27	1.5	0.00467	-2.3	1.59	0.148	NA	NA	NA	NA	NA	NA
cg22812223	chr5	88251490		Y	4.67	1.37	0.000705	3.41	1.25	0.00669	2.48	1.32	0.0615	NA	NA	NA	NA	NA	NA
cg06266302	chr16	31382930	ITGAX	N	-5.12	1.5	0.000706	-3.03	1.37	0.0271	-1.25	1.45	0.388	NA	NA	NA	NA	NA	NA
cg13852486	chr1	205195627	TMCC2	N	5.6	1.64	0.000706	2.15	1.5	0.151	2.31	1.58	0.146	NA	NA	NA	NA	NA	NA
cg23243400	chr7	20818844		N	-6.92	2.02	0.000706	-3.47	1.85	0.0613	-3.28	1.96	0.0953	NA	NA	NA	NA	NA	NA
cg01152624	chr11	106239635		N	-4.61	1.35	0.000707	-2.25	1.23	0.0686	-3.08	1.31	0.019	-0.67	0.22	1.83e-03	NA	NA	NA
cg22490255	chr12	58138949	TSPAN31	Y	5.52	1.62	0.000707	2.13	1.48	0.151	2.68	1.56	0.0873	NA	NA	NA	NA	NA	NA
cg09845996	chr6	32094905	ATF6B;ATF6B	N	-6.47	1.89	0.000708	-2.87	1.73	0.0983	-2.35	1.83	0.2	NA	NA	NA	NA	NA	NA
cg09095525	chr16	11852095	ZC3H7A	N	5.84	1.71	0.000709	4.7	1.56	0.00282	5.06	1.65	0.00236	NA	NA	NA	NA	NA	NA
cg27488503	chr4	2964223	GRK4;GRK4;GRK4;NOP14	N	-4.26	1.25	0.000711	-2.78	1.14	0.0151	-1.61	1.21	0.182	-0.78	0.19	3.95e-05	-0.45	0.1	2.44e-06
cg02816729	chr6	168843099	SMOC2;SMOC2	N	-6.34	1.86	0.000712	-2.94	1.7	0.0833	-4.56	1.8	0.0115	NA	NA	NA	NA	NA	NA
cg17736772	chr1	155246828	HCN3	N	-4.67	1.37	0.000712	-1.53	1.25	0.221	-1.26	1.32	0.342	NA	NA	NA	0.64	0.13	3.9e-07
cg10185984	chr10	103073341		N	-5.18	1.52	0.000714	-5.94	1.39	2.35e-05	-3.67	1.47	0.0127	NA	NA	NA	NA	NA	NA
cg04778793	chr17	79454924		N	-1.21	0.36	0.000716	-0.58	0.33	0.0739	-0.38	0.34	0.272	NA	NA	NA	NA	NA	NA
cg14614581	chr10	73844130	SPOCK2	N	2.64	0.77	0.000717	1.33	0.71	0.0617	0.35	0.75	0.642	NA	NA	NA	NA	NA	NA
cg20337934	chr2	70121059	SNRNP27	N	-0.42	0.12	0.000718	-0.18	0.11	0.115	-0.19	0.12	0.12	NA	NA	NA	NA	NA	NA
cg22302929	chr6	28554373	SCAND3	N	-7.62	2.23	0.000719	-3.31	2.04	0.105	-0.46	2.16	0.833	NA	NA	NA	0.5	0.14	0.0003145
cg08133816	chr16	67867224	CENPT	N	-2.64	0.77	0.000722	-1.66	0.71	0.0193	-1.42	0.75	0.0585	NA	NA	NA	NA	NA	NA
cg10995081	chrX	48858587	GRIPAP1;GRIPAP1	N	-5.61	1.64	0.000722	-1.58	1.5	0.293	-1.64	1.59	0.303	NA	NA	NA	NA	NA	NA
cg24579930	chr7	155275558		N	-3.3	0.97	0.000722	-3.22	0.88	0.000309	-3.34	0.94	4e-04	NA	NA	NA	NA	NA	NA
cg19285532	chr19	49402053	TULP2	N	-6.83	2	0.000724	-1.26	1.83	0.491	-0.64	1.94	0.741	NA	NA	NA	NA	NA	NA
cg14008999	chr17	750766	NXN	N	7.99	2.34	0.000725	4.86	2.14	0.0236	5.24	2.27	0.0214	NA	NA	NA	NA	NA	NA
cg07911353	chr7	138630437	KIAA1549;KIAA1549	N	-4.34	1.27	0.000726	-1.72	1.16	0.139	-1.16	1.23	0.349	NA	NA	NA	NA	NA	NA
cg20182358	chr3	158289061	MLF1;MLF1;MLF1;MLF1;MLF1;MLF1	Y	-2.62	0.77	0.000726	-1.28	0.7	0.0684	-1.88	0.74	0.0121	NA	NA	NA	NA	NA	NA
cg00628211	chr6	31124550	CCHCR1;CCHCR1;CCHCR1	N	2.92	0.86	0.000728	2.62	0.78	0.000918	1.84	0.83	0.0274	NA	NA	NA	NA	NA	NA
cg04506202	chr20	61162216	C20orf166;MIR133A2	N	-5.6	1.64	0.00073	-3.3	1.5	0.0288	-1.5	1.59	0.345	NA	NA	NA	NA	NA	NA
cg10630197	chr2	201391350	SGOL2;SGOL2;SGOL2	N	-2.34	0.69	0.00073	-1.42	0.63	0.0248	-1.42	0.66	0.0334	NA	NA	NA	NA	NA	NA
cg05646015	chr2	3697458		N	-7.68	2.25	0.000731	-0.97	2.06	0.639	-1.81	2.18	0.407	NA	NA	NA	NA	NA	NA
cg08202972	chr16	54851464		N	4.29	1.26	0.000733	3.07	1.15	0.00795	2.64	1.22	0.0311	NA	NA	NA	NA	NA	NA
cg13587564	chr9	137003752	WDR5;WDR5	N	-6.69	1.96	0.000733	-4.41	1.79	0.0146	-1.28	1.9	0.502	NA	NA	NA	NA	NA	NA
cg14014731	chr9	19378679	RPS6	N	-8.92	2.62	0.000733	-5.9	2.39	0.0141	-1.62	2.53	0.522	-1.67	0.33	3.71e-07	NA	NA	NA
cg18369972	chr17	9940121	GAS7;GAS7	N	-6.08	1.78	0.000733	-5.7	1.63	0.000537	-4.63	1.73	0.00761	NA	NA	NA	NA	NA	NA
cg26771582	chr16	87415899	FBXO31;FBXO31	N	-4.68	1.37	0.000733	-2.4	1.26	0.0566	-1.74	1.33	0.19	NA	NA	NA	NA	NA	NA
cg05306950	chr19	40854151	PLD3;PLD3;C19orf47	N	-0.42	0.12	0.000734	-0.31	0.11	0.00604	-0.32	0.12	0.00884	NA	NA	NA	NA	NA	NA
cg14743594	chr5	167956394	FBLL1	N	-9.3	2.73	0.000734	-8.04	2.5	0.00138	-7.27	2.64	0.0062	NA	NA	NA	NA	NA	NA
cg11920765	chr4	138535339		N	7.72	2.27	0.000735	3.91	2.07	0.0596	6	2.19	0.0065	NA	NA	NA	NA	NA	NA
cg21297942	chrX	153220522	HCFC1	N	1.94	0.57	0.000735	1.52	0.52	0.00368	2.19	0.55	8.06e-05	NA	NA	NA	NA	NA	NA
cg26646980	chr9	112225668	PTPN3;PTPN3	N	1.43	0.42	0.000735	1.49	0.38	0.000121	1.4	0.41	0.000638	NA	NA	NA	NA	NA	NA
cg05810129	chr10	14597004	FAM107B	N	7.93	2.33	0.000737	4.13	2.13	0.0529	2.87	2.25	0.204	NA	NA	NA	NA	NA	NA
cg14829553	chr1	35324702	C1orf212;C1orf212;C1orf212	N	-0.87	0.26	0.000739	-0.53	0.23	0.0238	-0.52	0.25	0.0363	NA	NA	NA	NA	NA	NA
cg17004711	chr7	4875911	RADIL	N	2.95	0.87	0.00074	0.94	0.79	0.237	2.08	0.84	0.0136	NA	NA	NA	NA	NA	NA
cg04955914	chr2	220040571	C2orf24	N	-5.85	1.72	0.000741	1.01	1.57	0.522	-0.08	1.66	0.961	NA	NA	NA	-0.43	0.12	0.0004095
cg13427428	chr8	77617480	ZFHX4	N	4.31	1.27	0.000741	1.81	1.16	0.12	1.06	1.23	0.387	NA	NA	NA	NA	NA	NA
cg22244118	chr6	80714048	TTK;TTK	N	0.52	0.15	0.000743	0.36	0.14	0.0102	0.24	0.15	0.107	NA	NA	NA	NA	NA	NA
cg15948030	chr6	31760825	VARS	N	-6.03	1.77	0.000744	-4.18	1.62	0.0102	-3.95	1.71	0.0218	0.44	0.06	7.99e-12	NA	NA	NA
cg08598287	chr10	43836083		N	-4.28	1.26	0.000745	-4.17	1.15	0.000324	-3.34	1.22	0.00638	NA	NA	NA	NA	NA	NA
cg26502127	chr6	29943056	HCG9	N	-7.07	2.08	0.000745	-2.28	1.9	0.23	-1.56	2.01	0.438	NA	NA	NA	NA	NA	NA
cg12711832	chr8	68258899		N	-3.63	1.07	0.000747	-1.24	0.98	0.204	-1.32	1.03	0.201	NA	NA	NA	NA	NA	NA
cg14083146	chr20	20694136	RALGAPA2	N	-4.01	1.18	0.000747	-2.66	1.08	0.0141	-1.29	1.14	0.259	0.4	0.1	1.35e-04	NA	NA	NA
cg00301677	chr2	10581667	ODC1	N	-4.1	1.2	0.000748	-3.46	1.1	0.00179	-2.25	1.17	0.0539	NA	NA	NA	NA	NA	NA
cg09837559	chr3	132182603	DNAJC13	N	2.67	0.79	0.000749	1.28	0.72	0.0761	1.36	0.76	0.0757	NA	NA	NA	NA	NA	NA
cg13303358	chr1	245644687	KIF26B	N	-5.07	1.49	0.00075	-2.13	1.36	0.12	-3.07	1.44	0.0341	NA	NA	NA	NA	NA	NA
cg19592431	chr15	49090164	CEP152	N	2.22	0.65	0.00075	1.7	0.6	0.00467	1.14	0.63	0.0712	NA	NA	NA	NA	NA	NA
cg22809047	chr2	101618261	RPL31;RPL31;RPL31	N	-6.75	1.99	0.00075	-2.8	1.81	0.123	-2.85	1.92	0.139	NA	NA	NA	NA	NA	NA
cg13898564	chr9	78504994	PCSK5	N	0.91	0.27	0.000751	0.42	0.25	0.0886	0.47	0.26	0.0704	NA	NA	NA	NA	NA	NA
cg03593280	chr7	106300098	FLJ36031;FLJ36031	N	-2.81	0.83	0.000755	-1.16	0.76	0.124	-0.89	0.8	0.267	NA	NA	NA	NA	NA	NA
cg04830857	chr3	156394724	TIPARP;LOC100287227	N	-7.75	2.28	0.000756	-2.96	2.08	0.157	-2.73	2.21	0.217	NA	NA	NA	NA	NA	NA
cg17036744	chr3	56717720	C3orf63	Y	-6.95	2.05	0.000756	-3.22	1.87	0.0855	-3.01	1.98	0.13	NA	NA	NA	NA	NA	NA
cg09262882	chr19	34899586	PDCD2L	N	-2.69	0.79	0.000758	-1.25	0.72	0.0852	-0.53	0.77	0.488	NA	NA	NA	NA	NA	NA
cg00414354	chr2	174788002	SP3;SP3	N	2.3	0.68	0.000759	1.9	0.62	0.00231	1.6	0.65	0.015	NA	NA	NA	NA	NA	NA
cg11516377	chr17	1933153	DPH1	N	6.13	1.8	0.000759	3.42	1.65	0.039	3.11	1.75	0.0758	NA	NA	NA	NA	NA	NA
cg15696968	chr6	30656070	KIAA1949;NRM;KIAA1949	N	-4.1	1.21	0.000759	-1.31	1.1	0.237	-2.26	1.17	0.053	NA	NA	NA	NA	NA	NA
cg23639996	chr3	101039882	IMPG2	N	3.41	1	0.000759	1.43	0.92	0.119	1.37	0.97	0.159	NA	NA	NA	NA	NA	NA
cg12170649	chr12	105622107	APPL2	N	2.1	0.62	0.00076	0.63	0.56	0.263	1.2	0.6	0.0456	NA	NA	NA	NA	NA	NA
cg17307230	chr8	74253188		N	7.01	2.06	0.000761	4.3	1.89	0.0231	3.5	2	0.0803	NA	NA	NA	NA	NA	NA
cg17813054	chrX	92924956		N	6.56	1.93	0.000761	2.2	1.76	0.214	4.06	1.87	0.0304	NA	NA	NA	NA	NA	NA
cg22841667	chr11	8705620	RPL27A;SNORA45;SNORA3	N	-5.57	1.64	0.000762	-3.97	1.5	0.00834	-3.25	1.59	0.0412	NA	NA	NA	NA	NA	NA
cg01894508	chr2	70189111	ASPRV1;ASPRV1	N	-3.86	1.14	0.000763	-1.14	1.04	0.274	-1.47	1.1	0.184	0.58	0.18	1.26e-03	NA	NA	NA
cg11718707	chr18	51750159	MBD2;SNORA37;MBD2	N	-1.4	0.41	0.000763	-1.05	0.38	0.00586	-1.08	0.4	0.0071	NA	NA	NA	NA	NA	NA
cg08934846	chr16	3068345	CLDN6	N	8.43	2.48	0.000765	5.31	2.27	0.0198	0.93	2.4	0.698	NA	NA	NA	NA	NA	NA
cg12302912	chr3	12704256	RAF1	N	0.53	0.16	0.000765	0.5	0.14	0.000487	0.26	0.15	0.0919	NA	NA	NA	NA	NA	NA
cg24038105	chr1	15679299	FHAD1	N	4.99	1.47	0.000765	0.99	1.34	0.463	1.39	1.42	0.331	NA	NA	NA	NA	NA	NA
cg07727425	chr22	45638839		N	7.31	2.15	0.000767	4.53	1.97	0.0219	4.57	2.08	0.0289	NA	NA	NA	NA	NA	NA
cg03666500	chr6	92009684		Y	5.53	1.63	0.000768	2.29	1.49	0.126	4.25	1.58	0.00741	NA	NA	NA	NA	NA	NA
cg06615154	chr1	153522553	S100A3	N	-2.75	0.81	0.000768	-0.9	0.74	0.226	-1.93	0.79	0.0145	NA	NA	NA	NA	NA	NA
cg08047252	chr2	9614225	IAH1	N	-4.57	1.35	0.000768	-3.37	1.23	0.00649	-1.85	1.3	0.157	NA	NA	NA	NA	NA	NA
cg19251326	chr6	31688080	LY6G6C	N	-5.48	1.62	0.000768	-5.16	1.48	0.000528	-4.99	1.56	0.00155	NA	NA	NA	NA	NA	NA
cg22473973	chr10	133794911	BNIP3	Y	-2.35	0.69	0.000768	-1.92	0.63	0.00255	-1.6	0.67	0.0178	NA	NA	NA	NA	NA	NA
cg09016994	chrX	5470075		N	7.58	2.23	0.00077	4.92	2.04	0.0165	6.3	2.16	0.00378	NA	NA	NA	NA	NA	NA
cg03380964	chr4	152967221		N	5.67	1.67	0.000773	5.15	1.53	0.000829	4.7	1.62	0.00385	NA	NA	NA	NA	NA	NA
cg18397310	chrX	23685473	PRDX4	Y	-2.9	0.86	0.000774	-1.67	0.78	0.0334	-2.22	0.83	0.00766	NA	NA	NA	NA	NA	NA
cg02926266	chr2	205847300	PARD3B;PARD3B;PARD3B	N	-6.56	1.93	0.000775	-4.18	1.77	0.0186	-5.29	1.87	0.00501	NA	NA	NA	NA	NA	NA
cg04599922	chr1	40348330	TRIT1	N	-6.3	1.86	0.000776	-3.43	1.7	0.044	-2.25	1.8	0.211	NA	NA	NA	-0.53	0.15	0.0003042
cg26476820	chr2	85637851	CAPG	N	-6.58	1.94	0.000776	-3.42	1.77	0.0547	-3.68	1.88	0.0506	NA	NA	NA	NA	NA	NA
cg09282085	chr22	39713086	RPL3;RNU86;RPL3	N	-4.5	1.33	0.000777	-3.41	1.21	0.00528	-1.22	1.29	0.345	-0.57	0.11	1.20e-07	NA	NA	NA
cg19742105	chr5	88426429		N	6.23	1.84	0.000779	5.26	1.68	0.00186	4.24	1.78	0.0176	NA	NA	NA	NA	NA	NA
cg15034757	chr3	186617939		Y	4	1.18	0.00078	3.47	1.08	0.00141	1.97	1.14	0.085	NA	NA	NA	NA	NA	NA
cg15392343	chrX	48858832	GRIPAP1;GRIPAP1	N	-4.16	1.23	0.00078	-1.17	1.12	0.297	-2.45	1.19	0.0402	NA	NA	NA	NA	NA	NA
cg05756109	chr10	103347662	POLL;RP11-529I10.4;POLL	N	0.98	0.29	0.000781	0.45	0.26	0.0863	0.35	0.28	0.207	NA	NA	NA	NA	NA	NA
cg13320555	chr19	33072785	PDCD5	N	-0.98	0.29	0.000781	-0.84	0.27	0.00166	-0.85	0.28	0.00267	NA	NA	NA	NA	NA	NA
cg14403090	chr7	105573866		N	-8.52	2.52	0.000784	-3.56	2.3	0.123	-1.23	2.43	0.614	NA	NA	NA	NA	NA	NA
cg00395486	chr6	143997701	PHACTR2;PHACTR2;PHACTR2;PHACTR2	N	5.46	1.61	0.000785	2.23	1.47	0.131	1.5	1.56	0.338	NA	NA	NA	NA	NA	NA
cg16918683	chr15	99276406	IGF1R	N	-1.41	0.42	0.000785	-0.23	0.38	0.537	-0.12	0.4	0.761	NA	NA	NA	NA	NA	NA
cg12385165	chr6	123321699	CLVS2	N	5.53	1.63	0.000788	1.9	1.49	0.204	4.52	1.58	0.00455	NA	NA	NA	NA	NA	NA
cg25997722	chr6	159158883	SYTL3	N	-5.88	1.74	0.000788	-3.25	1.59	0.0409	-3.54	1.68	0.0359	NA	NA	NA	NA	NA	NA
cg09569569	chr2	74645769	C2orf81	N	-6	1.77	0.000789	-4.28	1.62	0.00861	-1.64	1.71	0.34	NA	NA	NA	NA	NA	NA
cg03801385	chr12	131142316		N	5.21	1.54	0.00079	1.76	1.41	0.211	2.31	1.49	0.122	NA	NA	NA	NA	NA	NA
cg05845236	chr13	67804635	PCDH9;PCDH9	N	-1.78	0.53	0.000791	-1.57	0.48	0.00122	-1.77	0.51	0.000582	NA	NA	NA	NA	NA	NA
cg14405197	chr4	2303660	ZFYVE28	N	-5.6	1.65	0.000791	-0.79	1.51	0.604	0.94	1.6	0.556	NA	NA	NA	NA	NA	NA
cg02871659	chr16	2014063	SNHG9;SNORA64;SNORA78;RPS2	N	-7.89	2.33	0.000793	-7.11	2.13	0.000934	-5.2	2.26	0.0217	-1.44	0.24	1.44e-09	NA	NA	NA
cg12279019	chr6	43741054	VEGFA;VEGFA;VEGFA;VEGFA;VEGFA;VEGFA;VEGFA;VEGFA;VEGFA;VEGFA;VEGFA;VEGFA;VEGFA;VEGFA;VEGFA;VEGFA	N	-6.25	1.85	0.000793	-3.12	1.69	0.0656	-3.13	1.79	0.0812	NA	NA	NA	NA	NA	NA
cg20947866	chr18	61143580	SERPINB5	N	3.35	0.99	0.000793	2.49	0.91	0.00622	2.69	0.96	0.0053	NA	NA	NA	NA	NA	NA
cg17083575	chr7	4746131	FOXK1	N	-4.23	1.25	0.000795	-2.71	1.14	0.0185	-3	1.21	0.0136	0.36	0.08	4.60e-06	NA	NA	NA
cg08966155	chr3	197677161	RPL35A;IQCG;IQCG	N	-1.39	0.41	0.000796	-0.93	0.38	0.0137	-0.61	0.4	0.125	NA	NA	NA	NA	NA	NA
cg26381263	chr10	133747940	PPP2R2D;PPP2R2D;PPP2R2D	N	0.65	0.19	0.000796	0.53	0.17	0.00262	0.35	0.18	0.0576	NA	NA	NA	NA	NA	NA
cg00316312	chr10	134916087	GPR123	N	-4.77	1.41	0.000797	-2.99	1.29	0.021	-1.86	1.36	0.175	NA	NA	NA	NA	NA	NA
cg10884052	chr2	135475971	TMEM163	N	-2.17	0.64	0.000797	-1.59	0.59	0.00695	-1.44	0.62	0.021	NA	NA	NA	NA	NA	NA
cg19325139	chr7	41982462		N	-6.15	1.82	0.000797	-3.79	1.66	0.0233	-4.06	1.76	0.0216	NA	NA	NA	NA	NA	NA
cg06739462	chr12	56329296	DGKA;DGKA;DGKA;DGKA	N	1.69	0.5	8e-04	1.06	0.46	0.0211	0.52	0.48	0.28	-0.64	0.2	1.55e-03	NA	NA	NA
ch.13.601939F	chr13	46103654	COG3	N	-0.81	0.24	8e-04	-0.67	0.22	0.00252	-0.81	0.23	0.000546	NA	NA	NA	NA	NA	NA
cg18019088	chr1	94882585	ABCD3;ABCD3	N	1.83	0.54	0.000801	1.5	0.49	0.00254	1.17	0.52	0.0263	NA	NA	NA	NA	NA	NA
cg19313311	chr7	74058031		N	7.53	2.23	0.000801	5.29	2.04	0.00973	6.29	2.16	0.00372	NA	NA	NA	NA	NA	NA
cg23435440	chr4	17811362	NCAPG;DCAF16	N	-1.25	0.37	0.000803	-0.84	0.34	0.0136	-0.62	0.36	0.0861	NA	NA	NA	NA	NA	NA
cg01813877	chr14	103369717	TRAF3;TRAF3;TRAF3	N	-4.47	1.32	0.000806	-1.66	1.21	0.172	0.1	1.28	0.936	NA	NA	NA	NA	NA	NA
cg02084491	chr2	56411447	CCDC85A;CCDC85A	N	-1.99	0.59	0.000806	-1.33	0.54	0.0141	-1.55	0.57	0.00677	NA	NA	NA	NA	NA	NA
cg00566408	chr9	95476765	BICD2;BICD2	N	-1.11	0.33	0.000807	-0.7	0.3	0.0203	-0.72	0.32	0.0238	NA	NA	NA	NA	NA	NA
cg11438560	chr5	148521623	ABLIM3	N	-6.64	1.96	0.000807	-3.02	1.79	0.0936	-2.72	1.9	0.153	NA	NA	NA	NA	NA	NA
cg18074184	chr4	48485090	SLC10A4	N	-7.43	2.2	0.000807	-2.62	2.01	0.193	-1.68	2.13	0.431	NA	NA	NA	NA	NA	NA
cg18129046	chr4	114897023	ARSJ	N	8.69	2.57	0.000807	10.7	2.35	7.34e-06	5.3	2.49	0.0339	NA	NA	NA	NA	NA	NA
cg09055822	chr8	142180375	DENND3	N	-2.62	0.78	0.000808	-0.87	0.71	0.222	0.25	0.75	0.741	NA	NA	NA	NA	NA	NA
cg14614917	chr3	55984778	ERC2	N	6.63	1.96	0.000808	5.41	1.79	0.00272	4.95	1.9	0.00941	NA	NA	NA	NA	NA	NA
cg26701943	chr11	108369231	KDELC2	N	-0.71	0.21	0.000809	-0.61	0.19	0.00152	-0.67	0.2	0.000976	NA	NA	NA	NA	NA	NA
cg24577455	chr1	2069012	PRKCZ;PRKCZ;PRKCZ	N	-6.32	1.87	0.00081	-5.29	1.71	0.00212	-4.36	1.81	0.0164	NA	NA	NA	NA	NA	NA
cg23322292	chr2	176867409	KIAA1715	N	-0.41	0.12	0.000813	-0.36	0.11	0.00102	-0.32	0.12	0.00638	NA	NA	NA	NA	NA	NA
cg24482747	chr12	123315780		N	-6.25	1.85	0.000815	-4.35	1.69	0.0106	-4.45	1.79	0.0134	NA	NA	NA	NA	NA	NA
cg27153798	chrX	47420292	ARAF	N	-3.04	0.9	0.000815	-1.25	0.82	0.13	-2.1	0.87	0.0167	NA	NA	NA	NA	NA	NA
cg02638567	chr7	70793147	WBSCR17	N	-7.8	2.31	0.000816	-4.7	2.11	0.0266	-3.37	2.23	0.133	NA	NA	NA	NA	NA	NA
cg10725937	chr6	41130978	TREM2	N	-6.15	1.82	0.000816	-2.13	1.66	0.2	-2.81	1.76	0.111	NA	NA	NA	NA	NA	NA
cg11501003	chrX	23797324		N	5.18	1.54	0.000816	3.86	1.4	0.00625	3.49	1.48	0.0194	NA	NA	NA	NA	NA	NA
cg12388760	chr17	18131641	LLGL1	N	1.82	0.54	0.000817	0.84	0.49	0.0909	1.05	0.52	0.0459	NA	NA	NA	NA	NA	NA
cg15476479	chr7	35734978	HERPUD2	N	0.72	0.21	0.000817	0.23	0.19	0.244	0.35	0.21	0.0872	NA	NA	NA	NA	NA	NA
cg04117029	chr10	127513253	BCCIP;BCCIP;UROS;BCCIP	N	-5.76	1.71	0.000818	-2.91	1.56	0.063	-1.86	1.65	0.261	NA	NA	NA	NA	NA	NA
cg05149245	chr12	21723392	GYS2	N	2.21	0.65	0.000818	1.16	0.6	0.0519	1.34	0.63	0.0347	NA	NA	NA	NA	NA	NA
cg03288922	chr2	118616237		N	-6.21	1.84	0.000819	-2.78	1.68	0.099	-5.51	1.78	0.00214	NA	NA	NA	NA	NA	NA
cg19420604	chr17	60828406	MARCH10;MARCH10	N	-4.6	1.36	0.000819	-0.74	1.24	0.553	-1.66	1.32	0.209	NA	NA	NA	NA	NA	NA
cg01155092	chr17	53810494	TMEM100	N	-7.91	2.34	0.000822	-6.42	2.14	0.00294	-4.73	2.27	0.0375	NA	NA	NA	NA	NA	NA
cg04329347	chr16	30063148	ALDOA	N	-7.57	2.24	0.000822	-1.47	2.05	0.475	-1.71	2.17	0.431	NA	NA	NA	NA	NA	NA
cg03251852	chr19	40917184	PRX;PRX	N	-8	2.37	0.000824	-7.05	2.17	0.00126	-5.33	2.29	0.0208	NA	NA	NA	NA	NA	NA
cg03945895	chr1	14111352	PRDM2;PRDM2;PRDM2;PRDM2	N	2.04	0.61	0.000824	2.13	0.55	0.000137	2.32	0.59	9.24e-05	NA	NA	NA	NA	NA	NA
cg04706201	chr5	131773770	C5orf56	N	-3.37	1	0.000824	-2.6	0.91	0.00463	-2.39	0.97	0.0137	NA	NA	NA	NA	NA	NA
cg00045762	chr5	167181762	ODZ2	N	5.77	1.71	0.000825	3.19	1.56	0.0417	2.68	1.65	0.106	NA	NA	NA	NA	NA	NA
cg08583859	chr20	61044849	GATA5	N	-5.04	1.49	0.000825	-3.32	1.36	0.0155	-3.7	1.44	0.0109	NA	NA	NA	NA	NA	NA
cg15510601	chr4	2303718	ZFYVE28	N	-4.13	1.23	0.000826	-0.22	1.12	0.843	0.13	1.19	0.916	NA	NA	NA	NA	NA	NA
cg25251095	chr18	9338365	TWSG1	N	1.68	0.5	0.000828	0.56	0.45	0.222	0.96	0.48	0.0476	NA	NA	NA	NA	NA	NA
cg26685246	chr6	32805692	TAP2;TAP2	N	-8.15	2.42	0.000828	-6.35	2.21	0.00425	-5.23	2.34	0.0257	NA	NA	NA	NA	NA	NA
cg05721376	chr21	40823279	SH3BGR;SH3BGR	N	5.57	1.65	0.000829	4.43	1.51	0.00355	4.26	1.6	0.00799	NA	NA	NA	NA	NA	NA
cg06778013	chrX	26210302	MAGEB6	N	6.58	1.95	0.000829	5.28	1.78	0.00325	6.23	1.89	0.00107	NA	NA	NA	NA	NA	NA
cg18197146	chr6	41747905	FRS3;PRICKLE4	N	-0.79	0.23	0.000829	-0.16	0.21	0.442	-0.43	0.23	0.0562	NA	NA	NA	NA	NA	NA
cg21543045	chr12	108154206	PRDM4	N	-1.47	0.43	0.000829	-0.77	0.4	0.0541	-1.08	0.42	0.0108	NA	NA	NA	NA	NA	NA
cg01410615	chr2	242164067	ANO7	N	4.76	1.41	0.00083	2.62	1.29	0.0428	3.47	1.37	0.0115	0.2	0.06	8.77e-04	NA	NA	NA
cg06747288	chr1	31247617		N	5.42	1.61	0.00083	4.08	1.47	0.00578	4.15	1.56	0.00805	NA	NA	NA	NA	NA	NA
cg02847948	chr1	165325498	LMX1A	N	5.18	1.54	0.000832	4.3	1.4	0.00235	3.71	1.49	0.013	NA	NA	NA	NA	NA	NA
cg04979551	chr16	3784851	CREBBP;CREBBP	N	1.96	0.58	0.000832	1.51	0.53	0.00479	1.92	0.56	0.000699	NA	NA	NA	NA	NA	NA
cg22388417	chr8	134657812		N	-9.03	2.68	0.000832	-6.3	2.45	0.0104	-5.64	2.59	0.0302	NA	NA	NA	NA	NA	NA
cg04112590	chr4	127368659		N	7.06	2.09	0.000834	2.57	1.91	0.179	2.81	2.03	0.166	NA	NA	NA	NA	NA	NA
cg25826740	chr19	55972504	ISOC2;ISOC2;ISOC2	N	-0.91	0.27	0.000834	-0.66	0.25	0.00828	-0.84	0.26	0.00139	NA	NA	NA	NA	NA	NA
cg18121657	chr2	202718610	CDK15	N	2.34	0.69	0.000835	0.5	0.63	0.43	1.33	0.67	0.0476	NA	NA	NA	NA	NA	NA
cg24363374	chr3	183959853	VWA5B2	N	-3.6	1.07	0.000836	-2.37	0.97	0.0158	-1.56	1.03	0.132	NA	NA	NA	NA	NA	NA
cg06152526	chr16	57290525	PLLP	N	3.18	0.94	0.000837	3.24	0.86	0.000201	3.58	0.91	0.000103	NA	NA	NA	NA	NA	NA
cg10872774	chr14	105648224	NUDT14	N	-5.2	1.54	0.000838	-1.78	1.41	0.207	-1.07	1.49	0.474	NA	NA	NA	NA	NA	NA
cg22615992	chr6	164093099		N	2.64	0.78	0.000838	0.99	0.72	0.168	1.53	0.76	0.0452	NA	NA	NA	NA	NA	NA
cg14578677	chr4	38859770	TLR6	N	-7.3	2.17	0.00084	-6.1	1.98	0.00222	-3.73	2.1	0.0763	NA	NA	NA	NA	NA	NA
cg14699112	chr4	141170338		N	-5.17	1.53	0.000841	-2.22	1.4	0.115	-3.94	1.48	0.00832	NA	NA	NA	NA	NA	NA
cg15799353	chr20	363112	TRIB3	N	-5.59	1.66	0.000841	-4.28	1.52	0.00501	-3.36	1.61	0.0368	NA	NA	NA	NA	NA	NA
cg12670305	chr6	31762630	VARS	N	-4.47	1.33	0.000842	-3.8	1.21	0.00186	-3.45	1.28	0.00752	-0.9	0.19	1.22e-06	NA	NA	NA
cg07118895	chr17	54398673	ANKFN1	N	-9.16	2.72	0.000843	-5.66	2.48	0.0233	-8.36	2.63	0.0016	NA	NA	NA	NA	NA	NA
cg22642178	chr8	83104676		N	2.42	0.72	0.000843	0.8	0.66	0.223	1.17	0.69	0.0937	NA	NA	NA	NA	NA	NA
cg12880300	chr10	134597358		N	-1.69	0.5	0.000845	-0.5	0.46	0.276	-0.65	0.49	0.185	NA	NA	NA	NA	NA	NA
cg24502339	chr18	48408653	ME2;ME2	N	0.9	0.27	0.000845	0.59	0.24	0.0153	0.54	0.26	0.0365	NA	NA	NA	NA	NA	NA
cg08025960	chr16	1374419	UBE2I;UBE2I;UBE2I;UBE2I	N	1.78	0.53	0.000846	1.27	0.48	0.00857	1.22	0.51	0.0171	NA	NA	NA	NA	NA	NA
cg03747695	chr19	44716642	ZNF227	N	-0.78	0.23	0.000848	-0.66	0.21	0.00197	-0.67	0.22	0.00289	NA	NA	NA	NA	NA	NA
cg23667405	chr6	31597532	BAT2	N	-0.83	0.25	0.000848	-0.49	0.22	0.0285	-0.47	0.24	0.0504	NA	NA	NA	NA	NA	NA
cg00605777	chr2	97533635	SEMA4C	N	-7.47	2.22	0.000849	-4.39	2.03	0.0309	-2.33	2.15	0.279	-0.68	0.17	4.63e-05	NA	NA	NA
cg14054928	chr17	50235328	CA10;CA10;CA10;CA10	N	7.18	2.13	0.00085	5.6	1.95	0.00434	3.59	2.06	0.0832	NA	NA	NA	NA	NA	NA
cg00240732	chr7	70923396	WBSCR17	N	-5.82	1.73	0.000851	-2.96	1.58	0.0619	-3.49	1.67	0.038	NA	NA	NA	NA	NA	NA
cg10539898	chr1	6526309	TNFRSF25;PLEKHG5;TNFRSF25;PLEKHG5;PLEKHG5;TNFRSF25;PLEKHG5;TNFRSF25;PLEKHG5;TNFRSF25;TNFRSF25	N	-10.05	2.99	0.000851	-5.82	2.73	0.0337	-3.11	2.89	0.282	NA	NA	NA	NA	NA	NA
cg10976376	chr5	96293511	LNPEP;LNPEP	N	4.68	1.39	0.000851	2	1.27	0.116	2.08	1.35	0.122	NA	NA	NA	NA	NA	NA
cg13639083	chr9	100957746		N	-1.73	0.52	0.000853	-1	0.47	0.0351	-0.27	0.5	0.595	NA	NA	NA	NA	NA	NA
cg13690930	chr9	116448727		N	-5.8	1.73	0.000855	-4	1.58	0.0116	-2.98	1.67	0.0748	NA	NA	NA	NA	NA	NA
cg14927277	chr11	28129967	METT5D1;KIF18A;METT5D1;METT5D1;METT5D1	N	-0.47	0.14	0.000855	-0.28	0.13	0.0305	-0.18	0.13	0.178	NA	NA	NA	NA	NA	NA
cg00422716	chr7	123484985	HYAL4	N	8.3	2.47	0.000856	5.5	2.26	0.0153	6.29	2.39	0.00883	NA	NA	NA	NA	NA	NA
cg07162320	chr1	155295267	RUSC1;RUSC1;RUSC1;C1orf104;RUSC1	N	-4.46	1.33	0.000856	-1.03	1.21	0.395	-0.49	1.28	0.701	-1.33	0.27	7.74e-07	NA	NA	NA
cg20850195	chr17	62223337	SNORA76;SNORD104	N	-1.06	0.32	0.000856	-0.99	0.29	0.000711	-1.25	0.31	5.05e-05	NA	NA	NA	NA	NA	NA
cg25326896	chr11	61582785	MIR1908;FADS1	Y	-1.99	0.59	0.000858	-1.69	0.54	0.00194	-1.9	0.57	0.00102	NA	NA	NA	NA	NA	NA
cg10032387	chr4	38988166	TMEM156	N	7.21	2.15	0.000861	6.14	1.96	0.00187	1.89	2.08	0.364	NA	NA	NA	NA	NA	NA
cg13563634	chr6	32805684	TAP2;TAP2	N	-6.75	2.01	0.000861	-4.55	1.83	0.0135	-4.63	1.94	0.0177	NA	NA	NA	NA	NA	NA
cg05858136	chr12	109530080	ALKBH2;ALKBH2;ALKBH2;ALKBH2;ALKBH2	N	-7.72	2.3	0.000862	-2.94	2.1	0.162	-1.21	2.22	0.585	-0.18	0.05	2.32e-04	NA	NA	NA
cg18520851	chr5	115149189	CDO1	N	7.36	2.19	0.000863	0.26	2	0.896	-1.57	2.12	0.461	NA	NA	NA	NA	NA	NA
cg19407604	chr2	18116532		N	7.48	2.22	0.000863	6.85	2.03	0.000836	5.18	2.15	0.0165	NA	NA	NA	NA	NA	NA
cg21347377	chr10	96305691	HELLS	N	-0.24	0.07	0.000863	-0.14	0.07	0.0365	-0.13	0.07	0.054	NA	NA	NA	NA	NA	NA
cg23970089	chr4	667564	ATP5I	N	-2.8	0.83	0.000863	-1.85	0.76	0.0157	-1.65	0.81	0.0406	-0.33	0.09	2.00e-04	NA	NA	NA
cg11901680	chrX	48901069	TFE3	Y	-2.57	0.76	0.000864	-1.38	0.7	0.0493	-1.2	0.74	0.106	NA	NA	NA	NA	NA	NA
cg17191109	chr10	126851326		N	-9.48	2.82	0.000864	-8.89	2.58	0.000632	-3.96	2.73	0.148	NA	NA	NA	NA	NA	NA
cg02934930	chr3	134514007	EPHB1	Y	4.03	1.2	0.000865	2.24	1.1	0.0414	1.45	1.16	0.212	NA	NA	NA	NA	NA	NA
cg01998058	chr8	112482695		Y	5.06	1.51	0.000866	0.89	1.38	0.518	3.06	1.46	0.0365	NA	NA	NA	NA	NA	NA
cg06484360	chr19	18434522	LSM4	N	-1.06	0.32	0.000867	-0.4	0.29	0.162	-0.62	0.31	0.0438	NA	NA	NA	NA	NA	NA
cg25936385	chr12	50298731	FAIM2	N	-3.78	1.13	0.000867	-0.64	1.03	0.534	-0.98	1.09	0.367	NA	NA	NA	NA	NA	NA
cg26763542	chr17	62050353	SCN4A	N	4.07	1.21	0.000868	3.42	1.11	0.00217	3.67	1.17	0.00188	NA	NA	NA	NA	NA	NA
cg09452483	chr7	157388479	PTPRN2;PTPRN2;PTPRN2	N	-5.92	1.76	0.00087	-4.22	1.61	0.00913	-2.38	1.7	0.163	NA	NA	NA	NA	NA	NA
cg00294267	chr16	49572227	ZNF423	N	4.56	1.36	0.000872	3.03	1.24	0.0152	3.22	1.31	0.0148	NA	NA	NA	NA	NA	NA
cg00415993	chr5	75919188	F2RL2;F2RL2;IQGAP2	N	-7.29	2.17	0.000872	-5.24	1.98	0.00859	-5.36	2.1	0.0111	NA	NA	NA	NA	NA	NA
cg06535102	chr1	95101861		N	-3.43	1.02	0.000872	-2.08	0.93	0.0263	-1.28	0.99	0.196	NA	NA	NA	NA	NA	NA
cg10621809	chr12	95840313		N	-5.09	1.52	0.000872	-2.74	1.38	0.049	-1.48	1.47	0.312	NA	NA	NA	NA	NA	NA
cg13241751	chr17	49009658		N	-3.09	0.92	0.000872	-2.58	0.84	0.00232	-1.95	0.89	0.0295	NA	NA	NA	0.51	0.15	0.0005021
cg12457901	chr6	30882671	VARS2;VARS2;VARS2	N	-6.64	1.98	0.000873	-3.91	1.81	0.031	-3.37	1.91	0.0793	NA	NA	NA	NA	NA	NA
cg05044173	chr12	6898500	CD4	N	2.88	0.86	0.000875	2.24	0.78	0.00453	1.5	0.83	0.0719	NA	NA	NA	NA	NA	NA
cg20407230	chr10	18949123	ARL5B	N	-0.7	0.21	0.000875	-0.64	0.19	0.000825	-0.68	0.2	0.000852	NA	NA	NA	NA	NA	NA
cg27110206	chr12	54750276		N	-2.98	0.89	0.000875	-1.16	0.81	0.154	0.38	0.86	0.658	NA	NA	NA	NA	NA	NA
cg09459719	chr3	141594525	ATP1B3	N	-0.58	0.17	0.000876	-0.31	0.16	0.0522	-0.38	0.17	0.0227	NA	NA	NA	NA	NA	NA
cg20304988	chr7	29237766	CHN2	N	-7.59	2.26	0.000877	-5	2.07	0.0161	-4.97	2.19	0.0239	NA	NA	NA	NA	NA	NA
cg03990412	chr10	9587474		Y	6.29	1.87	0.000878	4.03	1.71	0.0192	5.72	1.81	0.00175	NA	NA	NA	NA	NA	NA
cg14461522	chr10	103543235	NPM3	N	-0.26	0.08	0.000878	-0.13	0.07	0.0744	-0.15	0.07	0.0407	NA	NA	NA	NA	NA	NA
cg25944717	chr5	180648843	TRIM41;TRIM41	N	7.49	2.23	0.000878	3.13	2.04	0.125	2.08	2.16	0.336	NA	NA	NA	1.04	0.29	0.0002843
cg15703426	chr6	14409427		N	-5.84	1.74	0.00088	-3.25	1.59	0.0416	-1.85	1.68	0.272	NA	NA	NA	NA	NA	NA
cg22474435	chr4	66536772	EPHA5;EPHA5	N	-4.1	1.22	0.000881	-2.23	1.12	0.0469	-3.69	1.18	0.00196	NA	NA	NA	NA	NA	NA
cg04723534	chr21	43373136	C2CD2	N	-4.61	1.37	0.000882	-1.96	1.25	0.12	-1.1	1.33	0.41	NA	NA	NA	-0.83	0.23	0.0004151
cg25329933	chr6	29636669	MOG;MOG;MOG;MOG;MOG;MOG;MOG;MOG;MOG;MOG;MOG	Y	4.8	1.43	0.000882	0.76	1.31	0.563	-0.08	1.38	0.953	NA	NA	NA	NA	NA	NA
cg15770515	chr3	118864974	C3orf30;IGSF11	N	-8.67	2.58	0.000883	-3.57	2.36	0.132	-7.24	2.5	0.00403	NA	NA	NA	NA	NA	NA
cg18827893	chrX	27765005	DCAF8L2;DCAF8L2	N	5.75	1.71	0.000883	5.16	1.57	0.00108	5.11	1.66	0.00222	NA	NA	NA	NA	NA	NA
cg13710969	chr17	79393463	BAHCC1	N	-3.42	1.02	0.000884	-1.8	0.93	0.055	-2.47	0.99	0.0128	NA	NA	NA	NA	NA	NA
cg19683780	chr8	42907576		Y	-4.31	1.28	0.000884	-1.05	1.17	0.373	-1.56	1.24	0.211	0.62	0.11	8.90e-09	NA	NA	NA
cg18745184	chr19	49991852	RPL13AP5;SNORD32A;RPL13A	N	-2.16	0.64	0.000885	-1.27	0.59	0.0317	-0.56	0.62	0.367	NA	NA	NA	NA	NA	NA
cg22697825	chr1	223899853	CAPN2;CAPN2	N	3.34	0.99	0.000885	1.96	0.91	0.0318	2.2	0.96	0.0231	NA	NA	NA	NA	NA	NA
cg01995548	chr16	89628799	RPL13;RPL13	N	-4.93	1.47	0.000886	-4.25	1.34	0.0017	-1.02	1.42	0.474	-0.73	0.11	1.39e-11	-0.52	0.12	1.17e-05
cg21042139	chr17	32683478	CCL13;CCL13	N	-4.57	1.36	0.000888	-3.32	1.24	0.00799	-1.51	1.32	0.252	NA	NA	NA	NA	NA	NA
cg20533899	chr11	76381105	LRRC32;LRRC32	N	-3.25	0.97	0.000889	-2.8	0.89	0.00174	-3.94	0.94	3.44e-05	-0.81	0.14	3.54e-09	-0.22	0.05	4.63e-05
cg08823985	chr6	137366545	IL20RA	N	7.79	2.32	0.00089	4.33	2.12	0.0422	5.26	2.25	0.0198	NA	NA	NA	NA	NA	NA
cg10836855	chr8	16051610	MSR1;MSR1;MSR1	N	2.6	0.78	0.00089	0.59	0.71	0.407	0.77	0.75	0.305	NA	NA	NA	NA	NA	NA
cg00454409	chr2	10861366	ATP6V1C2;ATP6V1C2	Y	3.24	0.97	0.000891	1.04	0.88	0.24	0.68	0.93	0.467	NA	NA	NA	NA	NA	NA
cg24083364	chr1	2325254	RER1	N	3.68	1.1	0.000891	2.15	1	0.0325	2.32	1.06	0.0295	NA	NA	NA	NA	NA	NA
cg27631107	chr6	32123651	PPT2;PPT2	Y	-5.16	1.54	0.000891	-2.01	1.41	0.154	-0.86	1.49	0.565	NA	NA	NA	NA	NA	NA
ch.3.1112380F	chr3	51439951	VPRBP	N	-1.79	0.53	0.000891	-0.82	0.49	0.0927	-0.96	0.52	0.0644	NA	NA	NA	NA	NA	NA
cg26243263	chr19	38826367	CATSPERG	N	-0.2	0.06	0.000892	-0.14	0.05	0.0114	-0.15	0.06	0.0102	NA	NA	NA	NA	NA	NA
cg06547513	chr5	173042843	BOD1;BOD1	N	-4.84	1.44	0.000893	-3.66	1.32	0.00589	-1.32	1.4	0.346	NA	NA	NA	NA	NA	NA
cg04052235	chr11	122870002		N	5.74	1.71	0.000894	2.58	1.57	0.1	2.29	1.66	0.168	NA	NA	NA	NA	NA	NA
cg23518228	chrX	21777644	SMPX	N	7.13	2.13	0.000895	6.01	1.94	0.00215	3.97	2.06	0.0546	NA	NA	NA	NA	NA	NA
cg00037056	chr4	956607	DGKQ	N	5.56	1.66	0.000896	5.28	1.52	0.000553	6.18	1.6	0.000141	NA	NA	NA	NA	NA	NA
cg08206898	chr10	116581183	FAM160B1;FAM160B1	N	-2.34	0.7	0.000896	-2.08	0.64	0.00117	-1.65	0.67	0.0149	NA	NA	NA	NA	NA	NA
cg02322879	chr3	196065189	TM4SF19;TM4SF19	Y	-7.32	2.19	0.000897	-4.6	2	0.0217	-2.65	2.11	0.21	NA	NA	NA	NA	NA	NA
cg04681171	chrX	24712459	POLA1	N	-4.54	1.36	0.000897	-1.76	1.24	0.157	-3.27	1.31	0.0133	NA	NA	NA	NA	NA	NA
cg18376497	chr4	143488622	INPP4B;INPP4B	N	9.69	2.89	0.000897	5.43	2.64	0.0407	3.37	2.8	0.229	NA	NA	NA	NA	NA	NA
cg26313337	chr1	27468772	SLC9A1	N	5.62	1.68	0.000897	5.17	1.53	0.000831	4.15	1.62	0.0109	-0.38	0.11	6.75e-04	NA	NA	NA
cg03077969	chr6	31522510	NFKBIL1;NFKBIL1;NFKBIL1;NFKBIL1	N	2.71	0.81	0.000898	0.74	0.74	0.317	0.71	0.78	0.366	NA	NA	NA	NA	NA	NA
cg14284187	chr9	116355097	RGS3;RGS3;RGS3;RGS3;RGS3	N	1.06	0.32	0.000901	0.77	0.29	0.00833	0.48	0.31	0.123	NA	NA	NA	NA	NA	NA
cg11324660	chr5	110189233		N	4.73	1.41	0.000902	2.37	1.29	0.0674	2.18	1.37	0.112	NA	NA	NA	NA	NA	NA
cg22687475	chr2	106472123	NCK2;NCK2;NCK2	Y	-2.76	0.82	0.000902	-0.57	0.75	0.448	-1.68	0.8	0.036	NA	NA	NA	NA	NA	NA
cg09247506	chr22	24820655		N	-4.12	1.23	0.000903	-1.26	1.12	0.264	-1.79	1.19	0.133	NA	NA	NA	NA	NA	NA
cg11209832	chr3	147098395		N	7.11	2.13	0.000903	-1.19	1.94	0.54	2.18	2.06	0.29	NA	NA	NA	NA	NA	NA
cg19046253	chr2	152956135	CACNB4;CACNB4;CACNB4	Y	3.48	1.04	0.000903	1.77	0.95	0.0635	1.27	1	0.208	NA	NA	NA	NA	NA	NA
cg07625177	chr5	36001201		N	-7.2	2.15	0.000904	-4.6	1.96	0.0197	-4.07	2.08	0.0513	NA	NA	NA	NA	NA	NA
cg16953473	chr17	59539587	TBX4	N	6.75	2.02	0.000905	3.58	1.84	0.053	3.47	1.95	0.0759	NA	NA	NA	NA	NA	NA
cg21548414	chr6	45983585	CLIC5;CLIC5;CLIC5	Y	2.73	0.82	0.000905	-0.06	0.74	0.933	0.02	0.79	0.978	NA	NA	NA	NA	NA	NA
cg02980249	chr6	31760762	VARS	N	-6.93	2.07	0.000908	-4.51	1.89	0.0178	-4.14	2	0.0394	0.65	0.12	1.23e-07	NA	NA	NA
cg02031392	chrX	24691135	PCYT1B	N	6.05	1.81	0.000909	4.37	1.65	0.00849	3.75	1.75	0.0327	NA	NA	NA	NA	NA	NA
cg02481307	chr4	1858883	LETM1	N	-2.51	0.75	0.00091	-0.47	0.69	0.498	-1.03	0.73	0.158	-0.51	0.14	3.85e-04	NA	NA	NA
cg02954987	chr3	49170599	LAMB2	N	-3.44	1.03	0.00091	-0.41	0.94	0.662	-0.21	0.99	0.829	-0.76	0.22	4.68e-04	NA	NA	NA
cg18933596	chrX	142795419	SPANXN2	N	4.26	1.27	0.00091	2.5	1.16	0.0322	2.71	1.23	0.0284	NA	NA	NA	NA	NA	NA
cg19470459	chr7	154685278	DPP6;DPP6;DPP6	N	2.7	0.81	0.000911	1.51	0.74	0.0414	2.75	0.78	0.000467	NA	NA	NA	NA	NA	NA
cg03960562	chr11	193021	SCGB1C1;LOC653486	N	2.37	0.71	0.000913	1.63	0.65	0.0125	1.95	0.69	0.00468	NA	NA	NA	NA	NA	NA
cg04241831	chr3	48250818		Y	-3.04	0.91	0.000913	-0.8	0.83	0.336	-0.76	0.88	0.389	NA	NA	NA	NA	NA	NA
cg15598662	chr11	61582890	MIR1908;FADS1	Y	-2.87	0.86	0.000913	-2.14	0.78	0.00673	-2.79	0.83	0.000864	NA	NA	NA	NA	NA	NA
cg05306183	chr8	11144705	MTMR9	N	2.14	0.64	0.000914	2.01	0.58	0.000648	1.44	0.62	0.0204	NA	NA	NA	NA	NA	NA
cg16592371	chr15	66640544	SCARNA14;TIPIN	N	1.16	0.35	0.000914	0.54	0.32	0.0878	0.85	0.34	0.0113	NA	NA	NA	NA	NA	NA
cg05537387	chr7	55174999	EGFR;EGFR;EGFR;EGFR	N	5.37	1.61	0.000915	4.04	1.47	0.00619	2.89	1.55	0.0636	NA	NA	NA	NA	NA	NA
cg16396191	chr13	42184765	KIAA0564	N	-5.21	1.56	0.000916	-2.34	1.42	0.101	-1.25	1.51	0.408	NA	NA	NA	NA	NA	NA
cg17750114	chr15	42193477	EHD4	N	-3.84	1.15	0.000916	-1.98	1.05	0.0592	-1.8	1.11	0.105	0.44	0.13	9.04e-04	NA	NA	NA
ch.9.1355968F	chr9	96414449	PHF2	N	0.51	0.15	0.000917	0.25	0.14	0.0744	0.3	0.15	0.0465	NA	NA	NA	NA	NA	NA
cg17441724	chr20	271417	C20orf96	N	-0.85	0.26	0.000918	-0.54	0.23	0.0223	-0.5	0.25	0.0448	NA	NA	NA	NA	NA	NA
cg20286956	chr1	39547918	MACF1	N	-10.06	3.01	0.000918	-3.91	2.75	0.156	-4.84	2.91	0.0974	NA	NA	NA	NA	NA	NA
cg09452510	chr6	32330188	C6orf10	N	7.82	2.34	0.000919	4.67	2.14	0.0296	6.22	2.26	0.00636	NA	NA	NA	NA	NA	NA
cg00224807	chr2	238065650		Y	5.32	1.59	0.00092	1.76	1.45	0.228	2.77	1.54	0.0732	NA	NA	NA	NA	NA	NA
cg07176609	chr1	175377364	TNR	N	6.82	2.04	0.00092	4.79	1.86	0.0106	3.6	1.97	0.0694	NA	NA	NA	NA	NA	NA
cg01872719	chr14	106744392		N	2.83	0.85	0.000922	2.03	0.77	0.00895	2.58	0.82	0.00173	NA	NA	NA	NA	NA	NA
cg14546500	chr15	28248727	OCA2	N	5.25	1.57	0.000924	4.4	1.44	0.00233	2.53	1.52	0.0968	NA	NA	NA	NA	NA	NA
cg01468334	chr9	115274551	KIAA1958	N	1.11	0.33	0.000926	0.75	0.3	0.0141	0.44	0.32	0.172	NA	NA	NA	NA	NA	NA
cg27061249	chr6	143998952	PHACTR2;PHACTR2;PHACTR2;PHACTR2	N	4.03	1.21	0.000928	1.53	1.1	0.166	1.78	1.17	0.129	NA	NA	NA	NA	NA	NA
cg20473723	chr20	6104884	FERMT1	Y	2.85	0.85	0.000931	1.33	0.78	0.089	1.47	0.83	0.0764	NA	NA	NA	NA	NA	NA
cg04194339	chr15	99836575	LRRC28	N	2.7	0.81	0.000932	1.29	0.74	0.0829	1.09	0.78	0.166	NA	NA	NA	NA	NA	NA
cg10359727	chr3	151621034		N	-2.12	0.63	0.000933	-1.03	0.58	0.0765	-0.53	0.61	0.39	NA	NA	NA	NA	NA	NA
cg26496628	chr5	82864340	VCAN;VCAN;VCAN;VCAN	N	8.58	2.57	0.000933	6.82	2.35	0.00391	5.4	2.49	0.0305	NA	NA	NA	NA	NA	NA
cg26335530	chr1	2060642	PRKCZ;PRKCZ;PRKCZ	N	-3.92	1.17	0.000934	-2.01	1.07	0.0612	-1.98	1.14	0.0815	NA	NA	NA	NA	NA	NA
cg26522157	chr19	49003082	LMTK3	N	-10.2	3.06	0.000934	-5.62	2.79	0.0449	-2.83	2.96	0.339	NA	NA	NA	NA	NA	NA
cg25597055	chr1	38002922	SNIP1	N	9.3	2.79	0.000936	9.18	2.55	0.000358	7.56	2.7	0.00531	NA	NA	NA	NA	NA	NA
cg00772585	chr4	189206559		Y	4.24	1.27	0.000937	2.57	1.16	0.0274	2.02	1.23	0.101	NA	NA	NA	NA	NA	NA
cg19311244	chr4	77341912		N	-5.65	1.69	0.000939	-2.69	1.55	0.0827	-3.52	1.64	0.0323	NA	NA	NA	NA	NA	NA
cg25769469	chr5	71643841	PTCD2	N	-9.12	2.73	0.000939	-5.11	2.5	0.0412	-6.57	2.64	0.0134	NA	NA	NA	NA	NA	NA
cg27168114	chr7	594586	PRKAR1B;PRKAR1B;PRKAR1B;PRKAR1B;PRKAR1B;PRKAR1B	N	5.62	1.68	0.000939	5.69	1.54	0.000249	7.37	1.63	8.26e-06	NA	NA	NA	NA	NA	NA
cg01653942	chr4	152967131		N	8.53	2.56	0.00094	6.98	2.34	0.00302	5.2	2.47	0.0361	NA	NA	NA	NA	NA	NA
cg04546573	chr2	189198567	GULP1	N	8.8	2.64	0.00094	6.89	2.41	0.00452	8.36	2.55	0.00116	NA	NA	NA	NA	NA	NA
cg12728758	chr10	32642172		N	3.11	0.93	0.000942	2.03	0.85	0.0177	0.72	0.9	0.426	NA	NA	NA	NA	NA	NA
cg14346046	chr11	27494792	LGR4	N	4.91	1.47	0.000942	3.55	1.34	0.00865	2.23	1.42	0.118	NA	NA	NA	NA	NA	NA
cg10741478	chr7	35687300	HERPUD2	N	8.16	2.45	0.000944	10.08	2.24	8.93e-06	6.24	2.37	0.00875	NA	NA	NA	NA	NA	NA
cg13451471	chr2	174996970	OLA1;OLA1	N	1.52	0.46	0.000944	0.72	0.42	0.085	0.79	0.44	0.0722	NA	NA	NA	NA	NA	NA
cg11699649	chr5	110471142		N	5.63	1.69	0.000945	4.75	1.54	0.00226	3.44	1.63	0.0361	NA	NA	NA	NA	NA	NA
cg16592121	chr10	133794558	BNIP3	N	-7.69	2.31	0.000945	-4.74	2.11	0.0249	-3.65	2.23	0.102	NA	NA	NA	NA	NA	NA
cg21288507	chr1	14078744	PRDM2;PRDM2;PRDM2;PRDM2	Y	2.99	0.9	0.000947	1.88	0.82	0.022	1.91	0.87	0.0287	NA	NA	NA	NA	NA	NA
cg26039623	chr4	40485458	RBM47;RBM47	N	6.84	2.05	0.000947	3.99	1.87	0.0341	3.49	1.98	0.0795	NA	NA	NA	NA	NA	NA
cg26768181	chrX	152929232		Y	5.42	1.63	0.000948	1.59	1.48	0.285	0.44	1.57	0.782	NA	NA	NA	NA	NA	NA
cg15329860	chrY	21906636	KDM5D;KDM5D;KDM5D;KDM5D;KDM5D;KDM5D	N	-2.05	0.62	0.00095	-0.69	0.56	0.224	-0.15	0.6	0.807	NA	NA	NA	NA	NA	NA
cg26112394	chr7	100730929	TRIM56	N	-5.89	1.77	0.00095	-3.54	1.61	0.0291	-3.35	1.71	0.0504	NA	NA	NA	NA	NA	NA
cg13789561	chrX	47420453	ARAF	N	-4.16	1.25	0.000951	-2.29	1.14	0.0452	-2.12	1.21	0.0807	NA	NA	NA	NA	NA	NA
cg26008365	chr1	153958797	RAB13;RAB13	N	-3.3	0.99	0.000951	-2.3	0.9	0.0114	-1.29	0.96	0.178	NA	NA	NA	NA	NA	NA
ch.18.544831R	chr18	27308661		N	-2.2	0.66	0.000951	-0.95	0.6	0.115	-1.26	0.64	0.0495	NA	NA	NA	NA	NA	NA
cg00838397	chr10	70992225	HKDC1	N	-7.54	2.26	0.000953	-6.66	2.07	0.0014	-6.49	2.19	0.00325	NA	NA	NA	NA	NA	NA
cg08279362	chr16	569167	RAB11FIP3;RAB11FIP3	N	2.83	0.85	0.000953	0.53	0.77	0.494	1.06	0.82	0.196	NA	NA	NA	NA	NA	NA
cg17221941	chr1	10730684	CASZ1;CASZ1	N	-3.44	1.03	0.000954	-2.31	0.94	0.0147	-0.32	1	0.747	NA	NA	NA	NA	NA	NA
cg02433905	chr3	113465485	ATP6V1A;NAA50	N	-0.84	0.25	0.000955	-0.37	0.23	0.107	-0.56	0.24	0.0236	NA	NA	NA	NA	NA	NA
cg04193779	chrY	9170562	TTTY20	N	5.35	1.61	0.000956	3.32	1.47	0.0243	3.47	1.55	0.0262	NA	NA	NA	NA	NA	NA
cg00762659	chr2	73964772	TPRKB	N	8.6	2.58	0.000957	7.18	2.36	0.00253	3.8	2.5	0.129	NA	NA	NA	NA	NA	NA
cg13207501	chr1	38470665	FHL3	N	-3.41	1.02	0.000957	-1.75	0.93	0.0616	-2.36	0.99	0.0175	NA	NA	NA	NA	NA	NA
cg16034991	chr19	52146598	SIGLEC14	N	-8.12	2.44	0.000958	-8.21	2.23	0.000265	-8.18	2.36	0.000587	NA	NA	NA	NA	NA	NA
cg16896868	chr13	110319562		N	-7.96	2.39	0.000958	-1.97	2.18	0.369	-2.93	2.31	0.205	NA	NA	NA	NA	NA	NA
cg00096447	chr5	137576708		N	-4.31	1.29	0.000959	-4.14	1.18	0.000526	-3.62	1.25	0.00403	NA	NA	NA	NA	NA	NA
cg15046507	chr11	44999202	LOC221122	N	3.79	1.14	0.00096	3.21	1.04	0.00214	1.96	1.1	0.076	NA	NA	NA	NA	NA	NA
cg16190093	chrX	24044093	KLHL15	N	-2.37	0.71	0.00096	-1.13	0.65	0.0846	-1.39	0.69	0.0449	NA	NA	NA	NA	NA	NA
cg19929194	chr7	22390378	RAPGEF5	N	8.74	2.63	0.00096	7.61	2.4	0.00165	7.02	2.54	0.00598	NA	NA	NA	NA	NA	NA
cg01956865	chr17	79989929	RAC3	Y	-2.98	0.89	0.000961	-2.42	0.82	0.0033	-2.11	0.87	0.0155	NA	NA	NA	NA	NA	NA
cg15632787	chr19	54442977	CACNG7	Y	3.74	1.12	0.000961	0.68	1.03	0.508	0.89	1.09	0.412	NA	NA	NA	NA	NA	NA
cg25995452	chr4	173403128	GALNTL6	N	2.81	0.84	0.000961	1.49	0.77	0.0538	0.97	0.81	0.233	NA	NA	NA	NA	NA	NA
cg24132694	chr19	7984945	SNAPC2;SNAPC2	N	-2.66	0.8	0.000963	-2.91	0.73	8.25e-05	-1.76	0.77	0.0236	NA	NA	NA	NA	NA	NA
cg17176732	chr8	107669856	OXR1;OXR1	N	-0.64	0.19	0.000964	-0.26	0.17	0.142	-0.41	0.18	0.0266	NA	NA	NA	NA	NA	NA
cg18181703	chr17	76354621	SOCS3	N	-4.7	1.41	0.000965	-2.75	1.29	0.0338	-1.11	1.37	0.416	-1.53	0.27	1.77e-08	NA	NA	NA
cg19788941	chr2	23907989	KLHL29	N	-6.08	1.83	0.000965	-4.69	1.67	0.00523	-2.63	1.77	0.138	NA	NA	NA	NA	NA	NA
cg08067268	chr2	26466485	HADHB;HADHA	N	-8.15	2.45	0.000966	-5.91	2.24	0.0086	-2.5	2.37	0.292	NA	NA	NA	NA	NA	NA
cg15187939	chrX	70474739	ZMYM3;ZMYM3;BCYRN1;ZMYM3;ZMYM3;ZMYM3	N	-2.95	0.89	0.000966	-1.49	0.81	0.0665	-2.89	0.86	0.000834	NA	NA	NA	NA	NA	NA
cg27662412	chr18	39535095	PIK3C3	N	-1.21	0.36	0.000967	-0.35	0.33	0.29	-0.63	0.35	0.0745	NA	NA	NA	NA	NA	NA
cg02017047	chr3	52329086	MIR135A1;GLYCTK;GLYCTK;GLYCTK;GLYCTK;GLYCTK	N	-2.91	0.87	0.000969	-0.32	0.8	0.692	-0.81	0.85	0.338	NA	NA	NA	NA	NA	NA
cg16357388	chr4	5892083	CRMP1	N	-6.8	2.04	0.000969	-5.92	1.87	0.00166	-4.77	1.98	0.0164	NA	NA	NA	NA	NA	NA
cg22437074	chr2	45168924	SIX3	N	8.16	2.45	0.000971	4.51	2.24	0.045	4.1	2.37	0.0845	NA	NA	NA	NA	NA	NA
cg08348461	chr2	135208138	LOC151162	N	-1.84	0.55	0.000972	-0.93	0.51	0.0659	-0.46	0.54	0.389	NA	NA	NA	NA	NA	NA
cg18009621	chr11	114129200		N	-5.14	1.54	0.000972	-1.12	1.41	0.427	-1.54	1.49	0.303	NA	NA	NA	NA	NA	NA
cg05953020	chr10	131934741	GLRX3	N	-0.36	0.11	0.000973	-0.17	0.1	0.0861	-0.24	0.1	0.022	NA	NA	NA	NA	NA	NA
cg12046758	chr17	59474922		N	-7.68	2.31	0.000973	-5.51	2.11	0.00944	-6.97	2.23	0.00196	NA	NA	NA	NA	NA	NA
cg24351658	chr1	42126724	HIVEP3;HIVEP3	N	-4.82	1.45	0.000974	-1.05	1.33	0.431	-2.56	1.4	0.0685	NA	NA	NA	-0.53	0.15	0.0004097
cg06442489	chr19	58630612	ZSCAN18;ZSCAN18	N	-6.52	1.96	0.000975	-5.94	1.79	0.00101	-4.7	1.9	0.0138	NA	NA	NA	NA	NA	NA
cg06564388	chr5	153855257	HAND1	N	-6.36	1.91	0.000975	-4.02	1.75	0.0217	-2.16	1.85	0.243	NA	NA	NA	NA	NA	NA
cg04328413	chr19	59050280		N	-9.56	2.88	0.00098	-5.14	2.63	0.0513	-3.73	2.78	0.181	NA	NA	NA	NA	NA	NA
cg06308538	chr4	184129198	WWC2	N	-3.52	1.06	0.000981	-1.74	0.97	0.0732	-0.9	1.03	0.381	NA	NA	NA	NA	NA	NA
cg08207466	chr19	42818481	TMEM145	N	-5.89	1.77	0.000982	-5.18	1.62	0.00152	-3.64	1.71	0.0343	NA	NA	NA	NA	NA	NA
cg20163243	chr9	95571181	ANKRD19	N	3.09	0.93	0.000983	1.3	0.85	0.127	0.7	0.9	0.434	NA	NA	NA	NA	NA	NA
cg22948201	chrX	106696043		N	5.37	1.62	0.000983	2.52	1.48	0.0889	2.94	1.56	0.0613	NA	NA	NA	NA	NA	NA
cg20104055	chr3	14219389	LSM3;XPC;XPC;XPC	N	-5.24	1.58	0.000984	-0.9	1.44	0.531	-2.73	1.52	0.0741	NA	NA	NA	NA	NA	NA
cg06778183	chr5	94129156	MCTP1;MCTP1	N	-8.29	2.5	0.000985	-5.6	2.28	0.0146	-5.06	2.41	0.0367	NA	NA	NA	NA	NA	NA
cg12751565	chr1	207119987	PIGR	N	8.41	2.53	0.000985	7.95	2.31	0.000656	7.41	2.45	0.00264	NA	NA	NA	NA	NA	NA
cg04523712	chr6	170591153		Y	4.64	1.4	0.000986	3.33	1.28	0.00936	3.17	1.35	0.0193	NA	NA	NA	NA	NA	NA
cg06518233	chr10	102765350	LZTS2	N	-2.25	0.68	0.000986	-2.19	0.62	0.000433	-0.88	0.65	0.18	NA	NA	NA	NA	NA	NA
cg20892840	chr3	156879058	CCNL1	N	-7.41	2.23	0.000986	-3.47	2.04	0.0895	-2.81	2.16	0.194	NA	NA	NA	NA	NA	NA
cg23109897	chr8	48871883	PRKDC;PRKDC	N	-6.13	1.84	0.000987	-2.59	1.69	0.125	-1.91	1.78	0.284	NA	NA	NA	NA	NA	NA
cg00886695	chr2	122270906	CLASP1;CLASP1;CLASP1	N	-2	0.6	0.000989	-1.17	0.55	0.0348	-0.96	0.58	0.099	NA	NA	NA	NA	NA	NA
cg21396064	chr16	14397766	MIR193B	N	-7.14	2.15	0.000989	-5.25	1.96	0.00789	-4.73	2.08	0.0235	NA	NA	NA	NA	NA	NA
cg01367339	chr3	44962718	ZDHHC3;ZDHHC3;ZDHHC3	N	-2.37	0.71	0.00099	-1.13	0.65	0.0843	-0.79	0.69	0.254	NA	NA	NA	NA	NA	NA
cg07344492	chr5	132947192	FSTL4	N	-2.38	0.72	0.00099	-0.87	0.66	0.188	-1.22	0.69	0.0794	NA	NA	NA	NA	NA	NA
cg06599594	chr3	113667740	ZDHHC23	N	-4.18	1.26	0.000992	-1.47	1.15	0.201	-0.4	1.22	0.743	NA	NA	NA	NA	NA	NA
cg06417125	chr5	169659847	C5orf58	N	4.54	1.37	0.000995	3.13	1.25	0.0126	0.26	1.32	0.843	NA	NA	NA	NA	NA	NA
cg26939525	chrX	15353660	PIGA;PIGA	N	-3.24	0.98	0.000995	-1.86	0.89	0.0379	-2.14	0.94	0.0243	NA	NA	NA	NA	NA	NA
cg01961825	chr8	142310200		N	-3.26	0.98	0.000996	-1.89	0.9	0.0358	-1.03	0.95	0.28	NA	NA	NA	NA	NA	NA
cg18761813	chr1	181644542	CACNA1E	N	-6.3	1.9	0.000996	-3.24	1.73	0.0623	-2.53	1.84	0.169	NA	NA	NA	NA	NA	NA
cg21184011	chr16	88636102	ZC3H18	N	-2.42	0.73	0.000996	-0.89	0.67	0.181	-1.2	0.7	0.0882	NA	NA	NA	NA	NA	NA
cg04541368	chr5	92909429	FLJ42709;FLJ42709	N	-7.48	2.25	0.000997	-4.96	2.06	0.0165	-2.76	2.18	0.206	NA	NA	NA	NA	NA	NA
cg02864638	chr17	20840716		N	7.5	2.26	0.000998	4.99	2.07	0.0163	3.04	2.19	0.166	NA	NA	NA	NA	NA	NA
cg22209573	chr17	79652244	ARL16;HGS	N	-7.56	2.28	0.000999	-3.85	2.08	0.0653	-3.32	2.2	0.132	NA	NA	NA	NA	NA	NA
cg02337670	chrX	48815787	OTUD5;OTUD5;OTUD5;OTUD5	N	-3.55	1.07	0.001	-1.58	0.98	0.107	-1.76	1.04	0.0906	NA	NA	NA	NA	NA	NA
cg11374368	chr2	242497960	BOK	N	-4.17	1.26	0.001	-1.07	1.15	0.354	-0.84	1.22	0.491	NA	NA	NA	NA	NA	NA
cg13083904	chr6	30584886	MRPS18B;PPP1R10	N	0.58	0.17	0.001	0.22	0.16	0.164	0.19	0.17	0.27	NA	NA	NA	NA	NA	NA
cg14740251	chr19	52140097		N	-7.24	2.18	0.001	-5.11	1.99	0.0108	-4.89	2.11	0.0211	NA	NA	NA	NA	NA	NA
cg24977670	chr5	10973629	CTNND2	N	-10.99	3.31	0.001	-4.65	3.03	0.126	-6.08	3.2	0.0584	NA	NA	NA	NA	NA	NA
cg03760035	chr21	32624306	TIAM1	N	2.05	0.62	0.00101	0.18	0.57	0.753	-0.09	0.6	0.876	NA	NA	NA	NA	NA	NA
cg03774520	chr1	32238105		N	6.12	1.84	0.00101	3.66	1.69	0.0305	6.38	1.78	0.000394	NA	NA	NA	NA	NA	NA
cg04636834	chr16	685580	C16orf13;C16orf13;C16orf13;C16orf13;C16orf13	N	-4.7	1.42	0.00101	-3.87	1.29	0.00301	-2.02	1.37	0.142	-1	0.13	1.93e-15	-0.48	0.12	0.0001097
cg05721478	chr13	39611454	C13orf23;C13orf23;C13orf23;C13orf23;NHLRC3;NHLRC3	N	-0.65	0.19	0.00101	-0.35	0.18	0.0468	-0.53	0.19	0.00494	NA	NA	NA	NA	NA	NA
cg08869066	chr19	40872963	PLD3;PLD3	Y	-10.71	3.23	0.00101	-6.46	2.95	0.0293	-6.32	3.12	0.0438	NA	NA	NA	NA	NA	NA
cg10204320	chr1	32708276	MTMR9L	N	-7.39	2.23	0.00101	-6.57	2.04	0.00139	-3.29	2.16	0.128	NA	NA	NA	NA	NA	NA
cg11933712	chr17	952963	ABR;ABR;ABR	N	0.52	0.16	0.00101	0.26	0.14	0.0768	0.19	0.15	0.212	NA	NA	NA	NA	NA	NA
cg12393318	chr5	87981068	LOC645323	N	-6.74	2.03	0.00101	-1.91	1.86	0.305	-1.13	1.97	0.566	NA	NA	NA	NA	NA	NA
cg13252401	chr2	233793311	NGEF;NGEF	N	7.46	2.25	0.00101	3.38	2.06	0.101	3.66	2.18	0.094	NA	NA	NA	NA	NA	NA
cg14174502	chr1	104523359		N	8.57	2.59	0.00101	4.25	2.36	0.0727	6.25	2.5	0.0128	NA	NA	NA	NA	NA	NA
cg20345569	chr12	125130348		Y	-3.22	0.97	0.00101	-0.86	0.89	0.335	0.31	0.94	0.739	NA	NA	NA	NA	NA	NA
cg23877385	chr15	59908652	GCNT3	N	5.58	1.68	0.00101	3.82	1.54	0.0134	3.56	1.63	0.0297	NA	NA	NA	NA	NA	NA
cg23902550	chr8	144681106	EEF1D;EEF1D;TIGD5;EEF1D;EEF1D;EEF1D;EEF1D	N	-3.86	1.16	0.00101	-2.64	1.06	0.0136	-1.03	1.13	0.362	-0.75	0.16	2.89e-06	-0.33	0.08	3.22e-05
cg24506130	chr2	97463258	CNNM4	N	2.77	0.83	0.00101	2.15	0.76	0.005	2.32	0.81	0.00435	NA	NA	NA	NA	NA	NA
cg26421947	chrX	48775820	PIM2	N	-3.47	1.05	0.00101	-1.43	0.96	0.135	-2.77	1.01	0.00641	NA	NA	NA	NA	NA	NA
cg00366813	chr2	172290123	DCAF17;METTL8;DCAF17;DCAF17	N	-1.21	0.37	0.00102	-0.61	0.34	0.0718	-0.54	0.35	0.127	NA	NA	NA	NA	NA	NA
cg03287936	chr16	84029672	NECAB2	N	10.14	3.06	0.00102	6.13	2.8	0.0292	5.64	2.96	0.0578	NA	NA	NA	NA	NA	NA
cg04226823	chr6	170473715		Y	5.08	1.53	0.00102	4.31	1.4	0.00224	3.53	1.48	0.0177	NA	NA	NA	NA	NA	NA
cg04737150	chr2	161077747		N	5.64	1.7	0.00102	2.72	1.56	0.0816	-1.25	1.65	0.45	-0.43	0.14	1.41e-03	NA	NA	NA
cg04903089	chr6	32905190	HLA-DMB	N	-5.64	1.7	0.00102	-3.94	1.56	0.0118	-6.81	1.65	4.5e-05	NA	NA	NA	NA	NA	NA
cg06708231	chr10	115938233	TDRD1	N	1.25	0.38	0.00102	0.37	0.35	0.292	0.54	0.37	0.143	NA	NA	NA	NA	NA	NA
cg07452306	chr2	73299297	SFXN5	N	-3.38	1.02	0.00102	-2.27	0.93	0.0153	-2.28	0.99	0.0214	NA	NA	NA	NA	NA	NA
cg10659138	chr5	97949352		N	6.8	2.05	0.00102	2.02	1.87	0.282	2.41	1.98	0.226	NA	NA	NA	NA	NA	NA
cg15778232	chr12	7081145	PHB2;PHB2;EMG1	N	-6.98	2.11	0.00102	-3.55	1.93	0.0659	-1.66	2.04	0.417	-0.53	0.16	1.01e-03	NA	NA	NA
cg16485385	chr16	67881857	NUTF2;CENPT	N	-5.28	1.59	0.00102	-3.43	1.46	0.019	-1.44	1.54	0.352	NA	NA	NA	NA	NA	NA
cg18825076	chr15	78729989	IREB2	N	-4.3	1.3	0.00102	-2.01	1.19	0.0909	-1.16	1.26	0.358	NA	NA	NA	NA	NA	NA
cg20624009	chr6	133136347	RPS12;SNORD101	Y	-4.49	1.36	0.00102	-3.28	1.24	0.00849	-1.64	1.31	0.213	NA	NA	NA	NA	NA	NA
cg21539594	chr1	43765867	TIE1	N	-2.64	0.8	0.00102	-1.32	0.73	0.0706	-0.53	0.77	0.495	NA	NA	NA	NA	NA	NA
cg23957920	chr14	105609831	JAG2;JAG2	N	2.23	0.67	0.00102	1.73	0.61	0.00514	1.65	0.65	0.0117	NA	NA	NA	NA	NA	NA
cg02564272	chr6	119507963	MAN1A1	N	3.29	0.99	0.00103	2.02	0.91	0.0269	2.07	0.96	0.0324	NA	NA	NA	NA	NA	NA
cg04031645	chrX	53713676	HUWE1	N	-5.23	1.58	0.00103	-1.45	1.44	0.315	-2.74	1.53	0.0742	NA	NA	NA	NA	NA	NA
cg06479235	chr10	35022707	PARD3	N	2.9	0.88	0.00103	0.83	0.8	0.301	1.06	0.85	0.214	NA	NA	NA	NA	NA	NA
cg06925625	chr13	113887609	CUL4A;CUL4A	N	0.81	0.24	0.00103	0.46	0.22	0.0398	0.38	0.24	0.108	NA	NA	NA	NA	NA	NA
cg07249860	chr13	36421844	MIR548F5;DCLK1	Y	4.18	1.26	0.00103	1.82	1.15	0.115	2.48	1.22	0.0433	NA	NA	NA	NA	NA	NA
cg07254054	chr3	96533258	EPHA6	Y	-5.07	1.53	0.00103	-2.02	1.4	0.149	-3.74	1.48	0.012	NA	NA	NA	NA	NA	NA
cg07549474	chrX	141293862	MAGEC2	N	4.69	1.42	0.00103	3.04	1.29	0.0195	4.97	1.37	0.000329	NA	NA	NA	NA	NA	NA
cg07793207	chr10	95517529	LGI1	N	-7.16	2.16	0.00103	-3.09	1.98	0.118	-2	2.09	0.34	-0.72	0.17	3.60e-05	NA	NA	NA
cg08659212	chr10	72200124	NODAL	N	4.8	1.45	0.00103	2.39	1.33	0.0718	2.14	1.4	0.129	NA	NA	NA	NA	NA	NA
cg09439920	chr3	99979117	TBC1D23	N	-7.88	2.38	0.00103	-3.66	2.18	0.0936	-5.01	2.3	0.0301	NA	NA	NA	0.65	0.16	7.1e-05
cg10359230	chr19	54024834	ZNF331;ZNF331	N	-9.57	2.89	0.00103	-6.69	2.64	0.0118	-4.22	2.8	0.132	NA	NA	NA	NA	NA	NA
cg10487659	chr16	4152081	ADCY9	Y	4.13	1.25	0.00103	3.26	1.14	0.00451	3.4	1.21	0.00509	NA	NA	NA	NA	NA	NA
cg12202185	chr5	369088	AHRR	N	9.86	2.98	0.00103	5.06	2.72	0.0637	2.98	2.88	0.302	-1.47	0.33	9.82e-06	-0.6	0.13	2.96e-06
cg13272108	chr20	2634697	NOP56;SNORD110;NOP56;SNORA51	N	-5.45	1.65	0.00103	-2.69	1.5	0.0741	-2.04	1.59	0.202	-0.94	0.2	2.09e-06	-0.91	0.24	0.0001444
cg17726720	chr8	1589165	DLGAP2	Y	5.22	1.58	0.00103	1.24	1.44	0.391	2.53	1.53	0.0982	NA	NA	NA	NA	NA	NA
cg18456149	chr20	23401804	NAPB	N	-0.42	0.13	0.00103	-0.35	0.12	0.00325	-0.21	0.12	0.0874	NA	NA	NA	NA	NA	NA
cg23538703	chr3	118865050	C3orf30;IGSF11	N	-9.6	2.9	0.00103	-3.77	2.65	0.156	-8.17	2.81	0.00383	NA	NA	NA	NA	NA	NA
cg25315806	chr5	125701243	GRAMD3	N	7.25	2.19	0.00103	7.36	2	0.000269	5.42	2.12	0.011	NA	NA	NA	NA	NA	NA
ch.9.592503R	chr9	32302776		N	-1.72	0.52	0.00103	-1.38	0.48	0.00384	-0.67	0.5	0.182	NA	NA	NA	NA	NA	NA
cg00217553	chr3	5208420	ARL8B	N	-2.5	0.75	0.00104	-0.76	0.69	0.269	0.39	0.73	0.595	NA	NA	NA	NA	NA	NA
cg06764842	chr6	43396116		N	-4.39	1.33	0.00104	-2.82	1.21	0.0207	-2.17	1.28	0.0927	NA	NA	NA	NA	NA	NA
cg07079489	chr8	104083083	ATP6V1C1	N	0.8	0.24	0.00104	0.38	0.22	0.085	0.52	0.23	0.0279	NA	NA	NA	NA	NA	NA
cg13546093	chr12	72723764	TRHDE	N	6.94	2.1	0.00104	2.67	1.92	0.165	3.16	2.03	0.12	NA	NA	NA	NA	NA	NA
cg27308504	chr11	33183473	CSTF3;CSTF3;CSTF3	N	-8.74	2.64	0.00104	-6.19	2.41	0.0108	-5.53	2.56	0.0311	NA	NA	NA	NA	NA	NA
cg02515217	chr17	57918600	MIR21	N	6.18	1.87	0.00105	1.84	1.71	0.283	0.47	1.81	0.797	NA	NA	NA	NA	NA	NA
cg04414245	chrX	153564210		N	2.56	0.78	0.00105	1.38	0.71	0.0528	1.62	0.75	0.0321	NA	NA	NA	NA	NA	NA
cg04556542	chr14	92790580	SLC24A4;SLC24A4;SLC24A4	N	5.99	1.81	0.00105	1.59	1.65	0.337	3.5	1.75	0.0462	NA	NA	NA	NA	NA	NA
cg09741592	chr12	54676056	HNRNPA1;HNRPA1L-2;HNRNPA1	N	-7.3	2.21	0.00105	-4.89	2.02	0.0159	-2.88	2.14	0.178	NA	NA	NA	NA	NA	NA
cg12571493	chr4	174256943	HMGB2;HMGB2	N	-5	1.51	0.00105	-1.5	1.38	0.278	-1.58	1.46	0.282	NA	NA	NA	NA	NA	NA
cg13467550	chr19	47212573	PRKD2;PRKD2;PRKD2;PRKD2	N	-1.61	0.49	0.00105	-1.45	0.45	0.0013	-1.06	0.47	0.0254	NA	NA	NA	NA	NA	NA
cg16021126	chr13	44947611	SERP2	N	4.13	1.25	0.00105	3.78	1.14	0.00103	2.03	1.21	0.0945	-0.45	0.14	1.00e-03	NA	NA	NA
cg00641052	chr16	50753673	NOD2	N	3.26	0.99	0.00106	2.66	0.9	0.00341	2.41	0.95	0.0122	NA	NA	NA	NA	NA	NA
cg01295631	chr16	88121167		N	-8.71	2.64	0.00106	-4.24	2.41	0.0797	-0.88	2.55	0.732	NA	NA	NA	NA	NA	NA
cg01315092	chr2	120980375	TMEM185B	Y	-12.17	3.69	0.00106	-11.49	3.37	0.000721	-6.47	3.57	0.0707	NA	NA	NA	NA	NA	NA
cg01442064	chr4	5713450	EVC	N	-2.8	0.85	0.00106	-1.1	0.77	0.155	-1.16	0.82	0.157	-1.28	0.12	1.63e-26	NA	NA	NA
cg02053054	chr16	66600283	CMTM1;CMTM1;CMTM1;CMTM1;CMTM1;CMTM1;CMTM1;CMTM1	N	1.3	0.39	0.00106	0.99	0.36	0.00642	0.91	0.38	0.0182	NA	NA	NA	NA	NA	NA
cg02696910	chr2	234683776		N	5.41	1.64	0.00106	5.76	1.5	0.000141	4.52	1.59	0.0046	NA	NA	NA	NA	NA	NA
cg04351049	chr1	165325673	LMX1A	N	6.61	2	0.00106	6.69	1.83	0.00029	3.62	1.94	0.0622	NA	NA	NA	NA	NA	NA
cg15511928	chr1	201895256	LMOD1	Y	-4.07	1.23	0.00106	-0.56	1.13	0.622	-0.72	1.19	0.547	NA	NA	NA	NA	NA	NA
cg15733456	chr1	81668907		Y	4.23	1.28	0.00106	0.77	1.17	0.512	0.73	1.24	0.556	NA	NA	NA	NA	NA	NA
cg16207528	chr7	48964051	CDC14C	Y	3.66	1.11	0.00106	2.71	1.01	0.00782	3.46	1.07	0.00136	NA	NA	NA	NA	NA	NA
cg18248184	chr5	180113357		N	2.51	0.76	0.00106	1.27	0.69	0.0671	0.13	0.73	0.861	NA	NA	NA	NA	NA	NA
cg19676671	chr5	759740		N	4.54	1.38	0.00106	1.13	1.26	0.368	0.54	1.33	0.687	NA	NA	NA	NA	NA	NA
cg22813290	chr5	129074344	ADAMTS19	N	5.77	1.75	0.00106	2.14	1.6	0.181	1.47	1.69	0.386	NA	NA	NA	NA	NA	NA
cg23245316	chr2	3260005	TSSC1	N	-1.09	0.33	0.00106	-0.84	0.3	0.00596	-0.93	0.32	0.00386	NA	NA	NA	NA	NA	NA
cg01097768	chr5	378854	AHRR	N	6.55	1.99	0.00107	4.78	1.81	0.00881	1.5	1.92	0.435	-1.66	0.13	6.77e-35	-0.52	0.14	0.0001842
cg03569645	chr6	75914706	COL12A1;COL12A1	N	-3.48	1.06	0.00107	-2.17	0.96	0.0252	-1.86	1.02	0.0701	NA	NA	NA	NA	NA	NA
cg14012112	chr13	67804637	PCDH9;PCDH9	N	-2.1	0.64	0.00107	-2	0.58	0.000633	-2.32	0.61	0.000188	NA	NA	NA	NA	NA	NA
cg14425796	chr6	37321643	RNF8;RNF8	N	-1.44	0.44	0.00107	-0.65	0.4	0.107	-0.52	0.42	0.219	NA	NA	NA	NA	NA	NA
cg17001401	chr1	154425845	IL6R;IL6R	N	4.38	1.33	0.00107	5.73	1.21	3.44e-06	4.73	1.29	0.000271	NA	NA	NA	NA	NA	NA
cg17150772	chr7	129548794	UBE2H;UBE2H	N	-1.29	0.39	0.00107	-0.36	0.36	0.315	-0.23	0.38	0.552	NA	NA	NA	NA	NA	NA
cg17695625	chr2	97303368	KIAA1310;KIAA1310	N	-0.23	0.07	0.00107	-0.23	0.06	0.000521	-0.19	0.07	0.00669	NA	NA	NA	NA	NA	NA
cg24938881	chr2	91937035		N	3.71	1.12	0.00107	1.56	1.03	0.13	1.68	1.09	0.122	NA	NA	NA	NA	NA	NA
cg25720128	chr4	154349775		Y	3.64	1.1	0.00107	2.38	1.01	0.0186	1.81	1.07	0.0898	NA	NA	NA	NA	NA	NA
cg27234129	chr1	111683960	DRAM2;CEPT1;CEPT1	N	-8.16	2.47	0.00107	-4.23	2.26	0.0622	-1.13	2.39	0.638	NA	NA	NA	NA	NA	NA
cg01999701	chr3	184456165		N	-3.94	1.19	0.00108	-3.46	1.09	0.00168	-3.88	1.16	0.00087	NA	NA	NA	NA	NA	NA
cg03742214	chr12	107487383	CRY1;CRY1	N	-0.3	0.09	0.00108	-0.21	0.08	0.00929	-0.23	0.09	0.00821	NA	NA	NA	NA	NA	NA
cg05551217	chr17	47754245	SPOP;SPOP;SPOP;SPOP;SPOP;SPOP	Y	-5.21	1.58	0.00108	-1.84	1.44	0.202	-0.98	1.53	0.522	NA	NA	NA	NA	NA	NA
cg05786053	chr1	118473064	GDAP2;GDAP2;WDR3	N	-3.06	0.93	0.00108	-1.74	0.85	0.0412	-2.05	0.9	0.023	NA	NA	NA	NA	NA	NA
cg06802630	chr5	322735	AHRR	N	-9.45	2.87	0.00108	-7.8	2.62	0.00311	-5.13	2.77	0.0653	1.05	0.34	1.78e-03	NA	NA	NA
cg07845764	chrX	69282293	OTUD6A	N	3.98	1.21	0.00108	0.64	1.1	0.559	1.87	1.17	0.11	NA	NA	NA	NA	NA	NA
cg07876733	chr19	38909239	RASGRP4;RASGRP4;RASGRP4;RASGRP4;RASGRP4;RASGRP4;RASGRP4	N	-6.93	2.1	0.00108	-2.87	1.92	0.136	-3.56	2.03	0.0809	NA	NA	NA	NA	NA	NA
cg11391828	chr2	223915522	KCNE4	N	-4.9	1.49	0.00108	-3.32	1.36	0.0148	-2.56	1.44	0.076	NA	NA	NA	NA	NA	NA
cg13977235	chr19	33172072		Y	-6.26	1.9	0.00108	-3.03	1.73	0.0811	-1.53	1.84	0.404	NA	NA	NA	NA	NA	NA
cg16537028	chr16	84853380	CRISPLD2	N	2.98	0.9	0.00108	0.93	0.83	0.258	1.4	0.87	0.11	NA	NA	NA	NA	NA	NA
cg19490917	chrX	150251074		N	-5.52	1.68	0.00108	-1.98	1.53	0.196	-3.39	1.62	0.0374	NA	NA	NA	NA	NA	NA
cg00936435	chrX	55187903	FAM104B;FAM104B;FAM104B;FAM104B;FAM104B;FAM104B;FAM104B;FAM104B	N	-5.06	1.54	0.00109	-3.62	1.4	0.0103	-2.9	1.49	0.0519	NA	NA	NA	NA	NA	NA
cg02055351	chr11	373894	B4GALNT4	N	3.37	1.02	0.00109	2.6	0.94	0.00582	2.53	0.99	0.0111	NA	NA	NA	NA	NA	NA
cg08553913	chr17	37028977	LASP1	N	5.28	1.6	0.00109	3.45	1.47	0.0192	4.37	1.55	0.00512	NA	NA	NA	-0.45	0.1	9.5e-06
cg10868293	chrX	142716477	SLITRK4	N	7.82	2.38	0.00109	2.59	2.17	0.233	5	2.3	0.0304	NA	NA	NA	NA	NA	NA
cg12416033	chr19	36484731	SDHAF1	N	-5.96	1.81	0.00109	-2.28	1.65	0.169	-3.63	1.75	0.039	NA	NA	NA	NA	NA	NA
cg16162970	chr14	105779952	PACS2;PACS2	Y	-4.95	1.5	0.00109	-1.77	1.37	0.199	-1.79	1.45	0.219	0.48	0.13	1.59e-04	NA	NA	NA
cg19340625	chr12	123319981	HIP1R	N	-0.35	0.11	0.00109	-0.09	0.1	0.374	-0.12	0.1	0.252	NA	NA	NA	NA	NA	NA
cg21076935	chr2	10861602	ATP6V1C2;ATP6V1C2	Y	4.76	1.44	0.00109	1.93	1.32	0.144	1.58	1.4	0.26	NA	NA	NA	NA	NA	NA
cg21341592	chr12	6438930	TNFRSF1A	N	-4.02	1.22	0.00109	-3.9	1.11	0.000533	-3.85	1.18	0.00119	NA	NA	NA	NA	NA	NA
cg27361577	chr2	234662759	UGT1A10;UGT1A6;UGT1A8;UGT1A4;UGT1A3;UGT1A6;UGT1A9;UGT1A7;UGT1A5	N	8.37	2.54	0.00109	7.07	2.32	0.00251	7.71	2.46	0.00186	NA	NA	NA	NA	NA	NA
cg01279632	chr6	31760767	VARS	N	-5.25	1.59	0.0011	-3.55	1.46	0.0153	-3.19	1.54	0.0396	NA	NA	NA	NA	NA	NA
cg03535284	chr6	169653959	THBS2	N	8	2.43	0.0011	7.05	2.22	0.00164	4.89	2.35	0.0382	NA	NA	NA	NA	NA	NA
cg05031521	chr16	1030561	SOX8	N	-7.2	2.19	0.0011	-7.32	2	0.00029	-6.07	2.12	0.00437	NA	NA	NA	NA	NA	NA
cg13598111	chr7	55147374	EGFR;EGFR;EGFR;EGFR	N	4.27	1.3	0.0011	2.84	1.18	0.0169	2.63	1.25	0.0364	NA	NA	NA	NA	NA	NA
cg18036235	chr19	2721669	DIRAS1	N	-3.65	1.11	0.0011	-3.95	1.01	0.000116	-3.92	1.07	3e-04	NA	NA	NA	NA	NA	NA
cg19041137	chrX	106046437	TBC1D8B;TBC1D8B	N	-3.45	1.05	0.0011	-1.61	0.96	0.0928	-2.58	1.01	0.0115	NA	NA	NA	NA	NA	NA
cg25546428	chr15	62535512		N	-5.88	1.79	0.0011	-4.53	1.63	0.00582	-2.13	1.73	0.218	NA	NA	NA	NA	NA	NA
cg27527503	chr4	108909664	HADH	N	8.22	2.5	0.0011	6.74	2.28	0.00335	5.34	2.42	0.0277	NA	NA	NA	NA	NA	NA
cg02855981	chr2	26204237	KIF3C	Y	-5.62	1.71	0.00111	-2.74	1.56	0.0805	-1.57	1.65	0.342	NA	NA	NA	NA	NA	NA
cg06438942	chr6	31805329	C6orf48;C6orf48	N	-7.33	2.23	0.00111	-4.38	2.04	0.0323	-2.77	2.16	0.2	NA	NA	NA	NA	NA	NA
cg07854251	chr12	129467222	GLT1D1	N	3.98	1.21	0.00111	3.5	1.11	0.00169	2.84	1.17	0.0159	NA	NA	NA	NA	NA	NA
cg10816127	chr6	30685626	MDC1	N	-0.61	0.19	0.00111	-0.09	0.17	0.599	-0.25	0.18	0.17	NA	NA	NA	NA	NA	NA
cg11814667	chr10	105156270	PDCD11;USMG5	N	-0.16	0.05	0.00111	-0.1	0.05	0.0253	-0.1	0.05	0.0449	NA	NA	NA	NA	NA	NA
cg12064531	chrX	55515952	USP51	Y	-2.96	0.9	0.00111	-2.1	0.82	0.0114	-2.33	0.87	0.00796	NA	NA	NA	NA	NA	NA
cg16445708	chr16	1822320	NME3;MRPS34;EME2	N	-1.2	0.36	0.00111	-1.03	0.33	0.00205	-0.77	0.35	0.0302	NA	NA	NA	NA	NA	NA
cg24519393	chr1	38470540	FHL3	Y	-6.62	2.01	0.00111	-3.44	1.84	0.0619	-2.36	1.95	0.226	NA	NA	NA	NA	NA	NA
cg25191304	chr1	42097792	HIVEP3;HIVEP3	N	-6.35	1.93	0.00111	-5.18	1.77	0.00356	-3.47	1.87	0.0638	NA	NA	NA	NA	NA	NA
cg26214742	chr5	134735914	H2AFY;H2AFY;H2AFY;H2AFY	N	-5.24	1.59	0.00111	-3.18	1.46	0.0297	-1.24	1.54	0.422	NA	NA	NA	NA	NA	NA
cg27514275	chr13	22203182		N	2.97	0.9	0.00111	1.43	0.83	0.0834	0.89	0.87	0.308	NA	NA	NA	NA	NA	NA
cg04833017	chr1	201951399	RNPEP	N	3.22	0.98	0.00112	3	0.9	0.00089	1.37	0.95	0.15	NA	NA	NA	NA	NA	NA
cg05384198	chr9	101016191	TBC1D2	N	-5.94	1.81	0.00112	-3.87	1.65	0.0197	-4.84	1.75	0.00594	NA	NA	NA	NA	NA	NA
cg09831081	chr21	47647568	LSS;LSS;LSS;LSS	N	-6.88	2.09	0.00112	-2.03	1.91	0.288	-1.59	2.02	0.433	NA	NA	NA	NA	NA	NA
cg11208869	chr5	153667063	GALNT10	N	4.64	1.41	0.00112	1.18	1.29	0.361	0.78	1.37	0.568	NA	NA	NA	NA	NA	NA
cg14002781	chrX	153051367	IDH3G;IDH3G	N	1.51	0.46	0.00112	1.1	0.42	0.00963	1.18	0.45	0.00827	NA	NA	NA	NA	NA	NA
cg15226428	chr5	172269	PLEKHG4B	N	3.28	1	0.00112	2.54	0.91	0.00576	4.69	0.97	1.84e-06	NA	NA	NA	NA	NA	NA
cg15584401	chr2	75426367	TACR1;TACR1;TACR1;TACR1	N	5.64	1.72	0.00112	5.14	1.57	0.00118	2.89	1.66	0.083	NA	NA	NA	NA	NA	NA
cg18206017	chr6	84563387	RIPPLY2	N	-7.88	2.4	0.00112	-5.8	2.19	0.00848	-5.11	2.32	0.0283	NA	NA	NA	NA	NA	NA
cg22407942	chr7	22894828	SNORD93	N	-6.33	1.93	0.00112	-2.77	1.76	0.116	-2.71	1.86	0.147	-1.83	0.17	6.82e-27	NA	NA	NA
cg23663533	chr17	68128754	KCNJ16;KCNJ16;KCNJ16	N	6.86	2.09	0.00112	4.81	1.91	0.012	3.61	2.02	0.0744	NA	NA	NA	NA	NA	NA
cg03091590	chr19	42700573		Y	-2.18	0.66	0.00113	-0.56	0.61	0.36	-0.98	0.64	0.128	NA	NA	NA	NA	NA	NA
cg06902071	chr5	134879326		N	-7.26	2.21	0.00113	-5.8	2.02	0.00435	-5.2	2.14	0.0157	NA	NA	NA	NA	NA	NA
cg07433499	chr12	133351687	GOLGA3	N	1.46	0.44	0.00113	1.31	0.41	0.00138	1.58	0.43	0.000257	NA	NA	NA	NA	NA	NA
cg09256716	chr17	70451947		N	6.2	1.89	0.00113	5.46	1.73	0.0017	5.05	1.83	0.00603	NA	NA	NA	NA	NA	NA
cg09359349	chr3	48282293	ZNF589	N	-3.81	1.16	0.00113	-1.59	1.06	0.133	-0.61	1.12	0.588	NA	NA	NA	NA	NA	NA
cg10378735	chr7	142558305	EPHB6	N	-7.41	2.26	0.00113	-5.03	2.06	0.0151	-1.53	2.18	0.484	NA	NA	NA	NA	NA	NA
cg11342764	chr15	29428738	FAM189A1	N	4.52	1.38	0.00113	4.18	1.26	0.000981	4.01	1.33	0.00278	0.46	0.12	1.44e-04	NA	NA	NA
cg12066840	chr1	204098334		N	0.63	0.19	0.00113	0.47	0.18	0.007	0.36	0.19	0.0521	NA	NA	NA	NA	NA	NA
cg12166899	chr14	105617173	JAG2;JAG2	Y	3.52	1.07	0.00113	2.75	0.98	0.00517	2.67	1.04	0.0103	NA	NA	NA	NA	NA	NA
cg17879133	chr1	81609133		Y	8.8	2.68	0.00113	4.04	2.45	0.1	4.78	2.59	0.0662	NA	NA	NA	NA	NA	NA
cg18442362	chr7	44677772	OGDH;OGDH;OGDH	N	-7.3	2.22	0.00113	-4.52	2.03	0.0267	-4.36	2.15	0.0432	NA	NA	NA	NA	NA	NA
cg27615938	chr17	16344574	NCRNA00188;NCRNA00188;NCRNA00188;NCRNA00188;NCRNA00188;NCRNA00188;NCRNA00188;NCRNA00188;NCRNA00188;NCRNA00188;NCRNA00188;NCRNA00188;NCRNA00188;NCRNA00188;NCRNA00188;NCRNA00188;NCRNA00188;NCRNA00188;SNORD65;NCRNA00188;NCRNA00188;NCRNA00188;NCRNA00188	N	-6.94	2.11	0.00113	-4.26	1.93	0.0279	-3.27	2.04	0.11	NA	NA	NA	NA	NA	NA
ch.11.1000958R	chr11	47762775	FNBP4	N	0.65	0.2	0.00113	0.34	0.18	0.0597	0.42	0.19	0.0278	NA	NA	NA	NA	NA	NA
cg04018738	chr6	31760616	VARS	N	-6.5	1.98	0.00114	-4.28	1.81	0.0187	-4.68	1.92	0.015	1.56	0.24	1.17e-10	NA	NA	NA
cg04671914	chr13	45153489		N	-5.07	1.54	0.00114	-1.54	1.41	0.275	-3.23	1.49	0.0311	NA	NA	NA	NA	NA	NA
cg05982859	chr17	58164726	LOC645638	N	-8.55	2.61	0.00114	-5.81	2.38	0.0152	-5.12	2.52	0.0429	NA	NA	NA	NA	NA	NA
cg17907525	chr7	2594000	C7orf27	N	-4.77	1.46	0.00114	-3.75	1.33	0.00504	-2.52	1.41	0.074	NA	NA	NA	NA	NA	NA
cg18403548	chr4	2820786	SH3BP2;SH3BP2;SH3BP2;SH3BP2;SH3BP2	N	-5.67	1.73	0.00114	-3.35	1.58	0.0347	-2.96	1.67	0.0771	0.19	0.06	1.12e-03	NA	NA	NA
cg18483976	chr19	33571768	GPATCH1	N	-0.32	0.1	0.00114	-0.11	0.09	0.213	-0.18	0.1	0.0623	NA	NA	NA	NA	NA	NA
cg18691565	chr10	27531362	ACBD5;ACBD5	N	-1.37	0.42	0.00114	-0.62	0.38	0.105	-0.66	0.41	0.104	NA	NA	NA	NA	NA	NA
cg20433952	chr17	55607898	MSI2;MSI2	N	5.46	1.66	0.00114	4.42	1.52	0.00388	2.69	1.61	0.0953	0.81	0.15	7.80e-08	NA	NA	NA
cg23970546	chr5	87205266		N	8.76	2.67	0.00114	3.34	2.44	0.172	3.62	2.58	0.163	NA	NA	NA	NA	NA	NA
cg24621362	chr12	6492890	LTBR	N	-3.02	0.92	0.00114	-1.35	0.84	0.11	-0.72	0.89	0.421	NA	NA	NA	NA	NA	NA
cg00157359	chr11	66233183	PELI3;PELI3	N	-6.54	2	0.00115	-6.72	1.82	0.000263	-7.75	1.93	7.21e-05	NA	NA	NA	NA	NA	NA
cg03478630	chr10	10436568		N	8.04	2.45	0.00115	8.37	2.24	0.000219	8.27	2.37	0.000552	NA	NA	NA	NA	NA	NA
cg04415451	chr2	57765322		N	3.98	1.22	0.00115	1.95	1.11	0.0799	2.05	1.18	0.0819	NA	NA	NA	NA	NA	NA
cg13537915	chr11	43603214		N	-7.55	2.3	0.00115	-5.96	2.1	0.00489	-4.95	2.23	0.027	NA	NA	NA	NA	NA	NA
cg16596440	chr4	140684596	MAML3	N	-5.95	1.81	0.00115	-2.86	1.66	0.0851	-3.43	1.76	0.0518	NA	NA	NA	NA	NA	NA
cg24981833	chr14	29235894	FOXG1	Y	7.21	2.2	0.00115	4.49	2.01	0.0262	3.54	2.13	0.097	NA	NA	NA	NA	NA	NA
cg25637966	chr11	117950329	TMPRSS4;TMPRSS4	N	6.24	1.9	0.00115	3.97	1.74	0.0229	3.27	1.84	0.0768	NA	NA	NA	NA	NA	NA
cg27312775	chr5	97892898		N	6.05	1.84	0.00115	2.79	1.69	0.0987	2.4	1.78	0.18	NA	NA	NA	NA	NA	NA
cg00370022	chr15	75015192	CYP1A1	N	-4.58	1.4	0.00116	-3.89	1.28	0.00254	-4.02	1.35	0.00316	NA	NA	NA	NA	NA	NA
cg10471944	chr7	157345246	PTPRN2;PTPRN2;PTPRN2	N	-6.66	2.03	0.00116	-4.45	1.86	0.0172	-2.97	1.97	0.132	NA	NA	NA	NA	NA	NA
cg12835270	chr7	44365361	CAMK2B;CAMK2B;CAMK2B;CAMK2B;CAMK2B;CAMK2B;CAMK2B;CAMK2B	N	6.5	1.98	0.00116	4.38	1.81	0.0161	4.21	1.92	0.029	NA	NA	NA	NA	NA	NA
cg12836610	chr11	47663538	MTCH2	N	-0.42	0.13	0.00116	-0.28	0.12	0.0162	-0.15	0.12	0.222	NA	NA	NA	NA	NA	NA
cg15444149	chr7	8029589	GLCCI1	N	8.22	2.51	0.00116	5.72	2.29	0.013	6.16	2.43	0.0115	NA	NA	NA	NA	NA	NA
cg15977798	chr19	30862847	ZNF536	N	3.09	0.94	0.00116	1.26	0.86	0.146	1.26	0.91	0.168	NA	NA	NA	NA	NA	NA
cg20738996	chr2	171849666	TLK1;TLK1;TLK1	N	1.49	0.46	0.00116	1.18	0.42	0.0048	1.65	0.44	0.000213	NA	NA	NA	NA	NA	NA
cg27508002	chr13	37454023	SMAD9;SMAD9	N	-7.28	2.22	0.00116	-4.58	2.03	0.0246	-3.23	2.15	0.134	NA	NA	NA	NA	NA	NA
cg06820586	chr14	60337013	RTN1	N	6.54	2	0.00117	3.57	1.83	0.0516	1.36	1.93	0.481	NA	NA	NA	NA	NA	NA
cg06913349	chr16	89137942		N	-5.02	1.54	0.00117	-2.48	1.4	0.0781	-1.68	1.49	0.258	NA	NA	NA	NA	NA	NA
cg10142848	chr1	155224769	FAM189B;FAM189B;FAM189B;FAM189B	N	-2.04	0.62	0.00117	-1.23	0.57	0.0314	-0.96	0.6	0.114	NA	NA	NA	NA	NA	NA
cg10215330	chr20	62046270	KCNQ2;KCNQ2;KCNQ2;KCNQ2	N	-4.29	1.31	0.00117	-4.03	1.2	0.000866	-4.24	1.27	0.000917	NA	NA	NA	NA	NA	NA
cg12976310	chrX	113865129	SNORA35;HTR2C	N	6.55	2	0.00117	5.68	1.83	0.00206	3.68	1.94	0.0581	NA	NA	NA	NA	NA	NA
cg13320538	chr8	2419822		N	5.78	1.77	0.00117	0.59	1.61	0.713	1.56	1.71	0.363	NA	NA	NA	NA	NA	NA
cg13433694	chr1	43637239	WDR65;WDR65;EBNA1BP2;EBNA1BP2;WDR65;WDR65	N	-7.42	2.27	0.00117	-5.11	2.07	0.014	-3.46	2.19	0.115	NA	NA	NA	NA	NA	NA
cg14417760	chr15	27111749	GABRA5;GABRA5	N	7.01	2.14	0.00117	5.61	1.96	0.00441	4.59	2.07	0.0273	NA	NA	NA	NA	NA	NA
cg15101633	chr14	101293726	MEG3;MEG3;MEG3	N	4.51	1.38	0.00117	2.89	1.26	0.022	5.02	1.33	0.000192	NA	NA	NA	NA	NA	NA
cg15986668	chr1	41156730	NFYC;NFYC;NFYC;LOC100130557;NFYC;NFYC	N	-9.47	2.89	0.00117	-6.04	2.64	0.023	-4.36	2.8	0.12	-0.9	0.24	1.93e-04	-1.31	0.22	2.56e-09
cg16928313	chr2	120578956	PTPN4	N	2.04	0.62	0.00117	0.56	0.57	0.326	-0.24	0.6	0.694	NA	NA	NA	NA	NA	NA
cg17478749	chr6	31589365	SNORA38;BAT2	Y	-6.12	1.87	0.00117	-4.06	1.71	0.018	-2.79	1.81	0.124	-1.08	0.2	4.25e-08	NA	NA	NA
cg18973515	chr15	65713476	IGDCC4	N	-5.9	1.8	0.00117	-0.54	1.65	0.741	-2.44	1.74	0.163	NA	NA	NA	NA	NA	NA
cg22248750	chr2	38294160	FAM82A1	N	-3.49	1.07	0.00117	-1.46	0.98	0.135	-2.39	1.03	0.0213	NA	NA	NA	NA	NA	NA
cg23304605	chr14	91866373	CCDC88C	N	8	2.45	0.00117	6.76	2.23	0.00266	4.2	2.37	0.0763	NA	NA	NA	NA	NA	NA
cg24196814	chr1	231665086	TSNAX-DISC1;TSNAX-DISC1;TSNAX-DISC1;TSNAX;TSNAX-DISC1;TSNAX-DISC1;TSNAX-DISC1;TSNAX-DISC1;TSNAX-DISC1	Y	-4.21	1.29	0.00117	-2.08	1.18	0.0785	0.11	1.25	0.931	NA	NA	NA	NA	NA	NA
cg00533827	chr2	86163827		N	-7.42	2.27	0.00118	-7	2.07	0.000811	-5.96	2.2	0.00694	NA	NA	NA	0.51	0.14	0.0002144
cg06661924	chr1	65613383	AK3L1;AK3L1;AK3L1	Y	3.09	0.95	0.00118	0.9	0.86	0.299	0.94	0.91	0.305	NA	NA	NA	NA	NA	NA
cg18868540	chr11	46740032	F2	N	6.02	1.84	0.00118	4.61	1.68	0.00637	2.45	1.78	0.17	NA	NA	NA	NA	NA	NA
cg19683410	chr21	46129392	C21orf29	N	6.68	2.04	0.00118	3.9	1.87	0.0372	1.8	1.98	0.362	NA	NA	NA	NA	NA	NA
cg21684588	chr1	67600265		N	-4.65	1.42	0.00118	-1.2	1.3	0.355	0.03	1.38	0.98	NA	NA	NA	NA	NA	NA
cg23537305	chr3	29355071	RBMS3;RBMS3;RBMS3	N	3.5	1.07	0.00118	3.05	0.98	0.00197	2.66	1.04	0.0106	NA	NA	NA	NA	NA	NA
cg24195878	chr19	18221573	MAST3	N	-4.77	1.46	0.00118	-3.02	1.33	0.0242	-3.39	1.41	0.0169	NA	NA	NA	NA	NA	NA
cg24572400	chr7	3074642	CARD11	Y	3.21	0.98	0.00118	2.58	0.9	0.00427	2.64	0.95	0.00568	NA	NA	NA	NA	NA	NA
cg25193319	chr15	41060014		Y	2.3	0.7	0.00118	2.35	0.64	0.000293	1.17	0.68	0.0861	NA	NA	NA	NA	NA	NA
cg26137103	chr4	40193114		N	8.06	2.47	0.00118	6.22	2.25	0.00604	3.68	2.39	0.124	NA	NA	NA	NA	NA	NA
ch.10.2094808R	chr10	100007499	LOXL4	N	-1.09	0.33	0.00118	-0.76	0.3	0.0124	-0.67	0.32	0.0385	NA	NA	NA	NA	NA	NA
cg01439670	chr11	76381165	LRRC32;LRRC32	N	-5.15	1.57	0.00119	-3.36	1.44	0.0201	-4.4	1.52	0.00406	-0.87	0.16	4.65e-08	NA	NA	NA
cg01744130	chr2	86667850	KDM3A;KDM3A	N	-0.72	0.22	0.00119	-0.47	0.2	0.02	-0.32	0.21	0.134	NA	NA	NA	NA	NA	NA
cg01813139	chr9	139580970	AGPAT2;AGPAT2	N	-3.27	1	0.00119	-0.46	0.91	0.615	-1.26	0.97	0.193	NA	NA	NA	NA	NA	NA
cg01933228	chr1	100316637	AGL;AGL;AGL;AGL;AGL;AGL	N	-6.73	2.06	0.00119	-2.42	1.88	0.198	-1.41	1.99	0.48	NA	NA	NA	NA	NA	NA
cg03186425	chr2	176036476		N	1.2	0.37	0.00119	0.77	0.33	0.0218	0.87	0.35	0.0141	NA	NA	NA	NA	NA	NA
cg04242464	chr14	100068637	CCDC85C	N	-4.44	1.36	0.00119	-1.59	1.24	0.201	-0.92	1.32	0.483	NA	NA	NA	NA	NA	NA
cg10179669	chr14	88788973	KCNK10;KCNK10	N	4.87	1.49	0.00119	4.21	1.36	0.00213	3.26	1.44	0.0242	NA	NA	NA	NA	NA	NA
cg11140086	chr12	49783072	SPATS2	N	-2.7	0.83	0.00119	-2.57	0.76	0.000754	-2.12	0.8	0.00846	-0.44	0.14	1.77e-03	NA	NA	NA
cg12958046	chr4	38019409	TBC1D1	N	-5.58	1.71	0.00119	-2.5	1.56	0.11	-2.2	1.65	0.185	NA	NA	NA	NA	NA	NA
cg17113936	chr5	38259135	EGFLAM	N	5.99	1.83	0.00119	4.17	1.67	0.0132	2.16	1.77	0.224	NA	NA	NA	NA	NA	NA
cg00598664	chrX	152938750	PNCK;PNCK	Y	-5.04	1.55	0.0012	-1.27	1.41	0.369	-3.1	1.49	0.0386	NA	NA	NA	NA	NA	NA
cg00808648	chr14	105779910	PACS2;PACS2	N	-4.17	1.28	0.0012	-1.01	1.17	0.386	-0.6	1.24	0.63	0.65	0.11	6.11e-10	NA	NA	NA
cg02951711	chr3	136002143	PCCB	N	-1.47	0.45	0.0012	-0.8	0.41	0.0513	-0.41	0.43	0.34	NA	NA	NA	NA	NA	NA
cg03702686	chr6	33244172	B3GALT4;RPS18	N	-6.33	1.94	0.0012	-5.89	1.77	0.000982	-4.35	1.87	0.0209	-0.66	0.15	6.44e-06	NA	NA	NA
cg04952622	chr3	188067331	LPP;LPP;LPP	N	1.52	0.47	0.0012	1.3	0.43	0.00248	0.95	0.45	0.0356	NA	NA	NA	NA	NA	NA
cg14557554	chr9	136217171	SNORD36C;SNORD36A;RPL7A	N	-5.97	1.83	0.0012	-6.99	1.67	3.59e-05	-3.64	1.77	0.0401	NA	NA	NA	NA	NA	NA
cg18477001	chr12	116109829		N	-6.58	2.01	0.0012	-3.33	1.84	0.071	-4.08	1.95	0.0371	NA	NA	NA	NA	NA	NA
cg20041612	chr7	55146373	EGFR;EGFR;EGFR;EGFR	N	8.05	2.47	0.0012	7.34	2.25	0.00123	6.67	2.38	0.00548	NA	NA	NA	NA	NA	NA
cg27663031	chr5	105791135		Y	4.93	1.51	0.0012	2.02	1.38	0.143	3.06	1.46	0.0372	NA	NA	NA	NA	NA	NA
cg00769470	chr20	207338	DEFB129	N	-4.18	1.28	0.00121	-0.63	1.17	0.59	-0.9	1.24	0.468	NA	NA	NA	NA	NA	NA
cg02799934	chr17	68046849		N	8.55	2.62	0.00121	7.74	2.39	0.00134	4.75	2.54	0.0618	NA	NA	NA	NA	NA	NA
cg05513908	chr22	24989248	C22orf36;GGT1	N	-1.46	0.45	0.00121	-0.99	0.41	0.0164	-0.9	0.43	0.038	NA	NA	NA	NA	NA	NA
cg10105149	chr16	77233012	SYCE1L;MON1B	N	-2.23	0.68	0.00121	-0.29	0.62	0.648	-0.29	0.66	0.661	NA	NA	NA	NA	NA	NA
cg10573553	chr21	47918580	DIP2A;DIP2A;DIP2A;DIP2A;DIP2A;DIP2A;DIP2A	N	-5.65	1.73	0.00121	-3.76	1.58	0.0182	-3.17	1.68	0.0591	NA	NA	NA	NA	NA	NA
cg22608655	chr1	154933512	PYGO2	N	-4.93	1.51	0.00121	-3	1.38	0.0303	-1.42	1.46	0.331	-0.26	0.08	7.71e-04	NA	NA	NA
cg24641829	chr4	126662821		Y	5.54	1.7	0.00121	1.26	1.55	0.416	2.19	1.64	0.183	NA	NA	NA	NA	NA	NA
cg01586116	chr2	134326017	NCKAP5;NCKAP5;NCKAP5;NCKAP5	N	7.55	2.32	0.00122	6.58	2.12	0.00202	3.32	2.24	0.139	NA	NA	NA	NA	NA	NA
cg02250680	chr11	58346542	LPXN;ZFP91-CNTF;ZFP91	N	-0.92	0.28	0.00122	-0.33	0.26	0.209	-0.74	0.27	0.00703	NA	NA	NA	NA	NA	NA
cg02820309	chr1	241802556	OPN3	N	-5.98	1.83	0.00122	-3.99	1.68	0.0177	-2.49	1.77	0.161	NA	NA	NA	NA	NA	NA
cg03175768	chr16	88368467		Y	5.34	1.64	0.00122	3.03	1.5	0.0438	3.66	1.58	0.0215	NA	NA	NA	NA	NA	NA
cg03855656	chr22	42896105	SERHL	N	6.25	1.92	0.00122	3.75	1.75	0.033	3.26	1.85	0.0796	NA	NA	NA	NA	NA	NA
cg05773958	chr4	168004573	SPOCK3;SPOCK3	N	7.79	2.39	0.00122	3.29	2.18	0.133	5.15	2.31	0.0265	NA	NA	NA	NA	NA	NA
cg06875832	chr5	178980927	RUFY1	N	-8.37	2.57	0.00122	-4.52	2.34	0.0548	-6.85	2.48	0.00609	NA	NA	NA	NA	NA	NA
cg10591652	chr5	167956414	FBLL1	N	-6.68	2.05	0.00122	-5.25	1.87	0.00532	-3.03	1.98	0.128	NA	NA	NA	NA	NA	NA
cg16601832	chr7	1514361	INTS1	Y	3.64	1.11	0.00122	2.36	1.02	0.021	1.99	1.08	0.0655	NA	NA	NA	NA	NA	NA
cg18989057	chrX	48660440	HDAC6	N	-5.24	1.61	0.00122	-2.85	1.47	0.0531	-2.84	1.56	0.0689	NA	NA	NA	NA	NA	NA
cg21442419	chr1	2182373	SKI	N	8.2	2.51	0.00122	8	2.3	0.000564	5.33	2.43	0.0292	NA	NA	NA	NA	NA	NA
cg27463141	chr16	56689112		N	5.26	1.61	0.00122	3.55	1.47	0.0164	2.09	1.56	0.18	NA	NA	NA	NA	NA	NA
cg01978213	chr4	41866309		Y	-5.67	1.74	0.00123	-1.66	1.59	0.298	-1.64	1.68	0.332	NA	NA	NA	NA	NA	NA
cg02019574	chr2	45228640		N	7.58	2.33	0.00123	7.24	2.13	0.000739	7.24	2.25	0.00141	NA	NA	NA	NA	NA	NA
cg04769798	chr16	87714169	JPH3	N	-6.3	1.93	0.00123	-4.49	1.77	0.0114	-3.18	1.87	0.0898	NA	NA	NA	NA	NA	NA
cg06350853	chr1	168890140		N	8.59	2.64	0.00123	2.21	2.41	0.359	3.5	2.55	0.171	NA	NA	NA	NA	NA	NA
cg07900259	chr19	39264646	LGALS7	N	-2.81	0.86	0.00123	-0.93	0.79	0.235	-1.01	0.83	0.224	NA	NA	NA	NA	NA	NA
cg12753804	chr3	187895003	LPP;FLJ42393	N	0.86	0.27	0.00123	0.75	0.24	0.00209	0.59	0.26	0.0228	NA	NA	NA	NA	NA	NA
cg13181969	chrX	30330472		N	7.86	2.41	0.00123	3.44	2.2	0.119	5.48	2.33	0.0194	NA	NA	NA	NA	NA	NA
cg13814975	chrX	30264853	MAGEB1;MAGEB1;MAGEB1	N	6.03	1.85	0.00123	3.82	1.69	0.0242	4.34	1.79	0.0157	NA	NA	NA	NA	NA	NA
cg14169799	chr6	33373978	KIFC1	N	-0.98	0.3	0.00123	-0.23	0.28	0.396	-0.37	0.29	0.207	NA	NA	NA	NA	NA	NA
cg14361409	chr14	104584098		N	-5.05	1.55	0.00123	-4.84	1.42	0.000712	-5.19	1.5	0.000612	NA	NA	NA	NA	NA	NA
cg15471388	chr14	49360792		N	7.14	2.19	0.00123	2.81	2	0.162	3.01	2.12	0.157	NA	NA	NA	NA	NA	NA
cg19888017	chr6	170589483		N	3.45	1.06	0.00123	1.35	0.97	0.165	1.65	1.02	0.108	NA	NA	NA	NA	NA	NA
cg01610113	chr4	117520758		Y	4.81	1.48	0.00124	2.17	1.35	0.109	2.93	1.43	0.0408	NA	NA	NA	NA	NA	NA
cg04100532	chr2	210636560	UNC80;UNC80	N	-8.13	2.5	0.00124	-3.75	2.28	0.101	-5.05	2.42	0.0372	NA	NA	NA	NA	NA	NA
cg05432017	chr15	42119684	JMJD7;MAPKBP1;MAPKBP1;JMJD7-PLA2G4B;JMJD7-PLA2G4B	N	-2.08	0.64	0.00124	-1.5	0.58	0.0103	-1.67	0.62	0.00707	NA	NA	NA	NA	NA	NA
cg06807018	chrX	119602917	LAMP2;LAMP2;LAMP2	Y	-3.55	1.09	0.00124	-2.27	1	0.0233	-2.33	1.06	0.0282	NA	NA	NA	NA	NA	NA
cg07640800	chr2	80529315	LRRTM1;CTNNA2;CTNNA2	Y	5.44	1.67	0.00124	4.09	1.53	0.00778	4.47	1.62	0.00597	NA	NA	NA	NA	NA	NA
cg07896984	chr16	676138	RAB40C	N	1.75	0.54	0.00124	1.33	0.49	0.00681	1.51	0.52	0.00395	NA	NA	NA	NA	NA	NA
cg10536276	chr2	113956344	PSD4;LOC440839	N	-2.75	0.84	0.00124	-1.29	0.77	0.0957	-1.32	0.82	0.107	NA	NA	NA	0.79	0.19	5.18e-05
cg10965749	chr1	54619895	CDCP2	N	4.65	1.43	0.00124	3.62	1.3	0.00584	5.3	1.38	0.000148	NA	NA	NA	NA	NA	NA
cg11668419	chr1	68025026		N	-7.36	2.26	0.00124	-6.62	2.06	0.00146	-5.14	2.19	0.0193	NA	NA	NA	NA	NA	NA
cg12232222	chr13	98825268	FARP1;FARP1	N	7.23	2.22	0.00124	8.77	2.03	2.02e-05	7.23	2.15	0.000843	NA	NA	NA	NA	NA	NA
cg12898512	chr1	161007634	TSTD1;TSTD1;TSTD1	N	-7.88	2.42	0.00124	-3.01	2.21	0.175	-2.03	2.34	0.386	NA	NA	NA	NA	NA	NA
cg13560136	chr9	35657497	CCDC107	N	-0.25	0.08	0.00124	-0.1	0.07	0.164	-0.1	0.07	0.177	NA	NA	NA	NA	NA	NA
cg15306060	chr22	39712956	RPL3;RNU86;RPL3	N	-6.78	2.08	0.00124	-6.08	1.9	0.00154	-3.5	2.02	0.0831	-0.68	0.18	1.69e-04	NA	NA	NA
cg17000128	chr10	43904791	HNRNPF;HNRNPF;HNRNPF;HNRNPF	N	-1	0.31	0.00124	-0.7	0.28	0.0132	-0.81	0.3	0.00717	NA	NA	NA	NA	NA	NA
cg20592378	chr7	92861504	CCDC132;CCDC132	N	-0.32	0.1	0.00124	-0.26	0.09	0.00324	-0.3	0.09	0.00168	NA	NA	NA	NA	NA	NA
cg22842836	chr17	7141561	PHF23	N	-0.33	0.1	0.00124	-0.09	0.09	0.312	-0.15	0.1	0.115	NA	NA	NA	NA	NA	NA
cg24186939	chr19	45542486	SFRS16	N	-0.84	0.26	0.00124	-0.16	0.24	0.497	-0.49	0.25	0.048	NA	NA	NA	NA	NA	NA
cg24826867	chr16	85932853	IRF8	N	9.68	2.97	0.00124	7.68	2.72	0.00497	8.71	2.88	0.00265	NA	NA	NA	NA	NA	NA
cg24915592	chr13	110319578		N	-6.01	1.85	0.00124	-1.55	1.69	0.358	-2.42	1.79	0.177	NA	NA	NA	NA	NA	NA
cg01644741	chr20	47896888	MIR1259;SNORD12B;C20orf199;C20orf199;SNORD12;C20orf199	N	-7.89	2.43	0.00125	-6.44	2.22	0.00393	-3.66	2.35	0.12	NA	NA	NA	NA	NA	NA
cg05306745	chr17	76921845	TIMP2	N	-14.22	4.37	0.00125	-5.17	3.99	0.196	-6.82	4.23	0.108	NA	NA	NA	NA	NA	NA
cg08159444	chrX	152160229	PNMA5;PNMA5;PNMA5	N	6.07	1.87	0.00125	1.13	1.71	0.506	1.52	1.81	0.4	NA	NA	NA	NA	NA	NA
cg09851765	chr5	131611035		N	3.26	1	0.00125	1.68	0.92	0.0669	1.01	0.97	0.299	NA	NA	NA	NA	NA	NA
cg10832495	chr1	92952103	GFI1;GFI1	N	6.94	2.13	0.00125	2.7	1.95	0.167	4.39	2.06	0.0341	NA	NA	NA	NA	NA	NA
cg11209218	chr8	92086451	OTUD6B	N	0.69	0.21	0.00125	0.5	0.19	0.0103	0.62	0.2	0.00236	NA	NA	NA	NA	NA	NA
cg11276914	chrX	30247101	MAGEB3	N	6.92	2.13	0.00125	3.63	1.94	0.0623	2.67	2.06	0.195	NA	NA	NA	NA	NA	NA
cg11337388	chr1	44446092	B4GALT2;B4GALT2	N	-4.71	1.45	0.00125	-2.52	1.32	0.058	-1.91	1.4	0.174	NA	NA	NA	NA	NA	NA
cg11516680	chrX	29332163	IL1RAPL1	Y	4.24	1.3	0.00125	0.15	1.19	0.897	0.49	1.26	0.698	NA	NA	NA	NA	NA	NA
cg11551560	chr15	70528789		N	-3.61	1.11	0.00125	-1.25	1.01	0.219	-0.99	1.07	0.358	NA	NA	NA	NA	NA	NA
cg15089567	chr7	1957317	MAD1L1;MAD1L1;MAD1L1	N	-6.16	1.89	0.00125	-4.69	1.73	0.00711	-2.35	1.83	0.2	NA	NA	NA	NA	NA	NA
cg19162333	chr4	16084676	PROM1;PROM1	N	4.85	1.49	0.00125	2.81	1.36	0.0394	2.69	1.44	0.0627	NA	NA	NA	NA	NA	NA
cg25315400	chr10	72433218	ADAMTS14;ADAMTS14	N	-4.91	1.51	0.00125	-3.53	1.38	0.0108	-3.49	1.46	0.0172	NA	NA	NA	NA	NA	NA
cg01241986	chr14	100704344	YY1	N	-1.6	0.49	0.00126	-1.35	0.45	0.00295	-1.28	0.48	0.00767	NA	NA	NA	NA	NA	NA
cg02298831	chr13	36421884	MIR548F5;DCLK1	N	2.97	0.91	0.00126	2.11	0.84	0.0119	2.21	0.88	0.013	NA	NA	NA	NA	NA	NA
cg03055499	chr17	64298048	PRKCA	N	-0.69	0.21	0.00126	-0.16	0.19	0.411	-0.17	0.21	0.42	NA	NA	NA	NA	NA	NA
cg06191390	chr2	73299285	SFXN5	N	-2.92	0.9	0.00126	-1.7	0.82	0.0397	-1.85	0.87	0.0337	NA	NA	NA	NA	NA	NA
cg08134301	chr20	46415506	SULF2;SULF2;SULF2	Y	5.32	1.64	0.00126	6.27	1.5	3.47e-05	3.35	1.58	0.0351	NA	NA	NA	NA	NA	NA
cg13632959	chr10	90751623	FAS;FAS;FAS;FAS;ACTA2;FAS;FAS;FAS	N	-0.66	0.2	0.00126	-0.34	0.19	0.0684	-0.41	0.2	0.0407	NA	NA	NA	NA	NA	NA
cg14118839	chr10	36711931		Y	8.82	2.71	0.00126	7.25	2.48	0.00366	5.83	2.62	0.0269	NA	NA	NA	NA	NA	NA
cg15580684	chr1	4770711	AJAP1;AJAP1	N	5.21	1.6	0.00126	4.2	1.46	0.0044	4.08	1.55	0.0088	NA	NA	NA	NA	NA	NA
cg24056954	chr11	67926217	SUV420H1	N	-2.16	0.66	0.00126	-1.46	0.61	0.0166	-0.33	0.64	0.606	NA	NA	NA	NA	NA	NA
cg24908882	chr5	179780563	GFPT2	N	-4.05	1.25	0.00126	-2.57	1.14	0.0247	-1.74	1.21	0.149	NA	NA	NA	NA	NA	NA
cg26840726	chr18	47018253	SNORD58A;RPL17;SNORD58B;RPL17	N	-0.42	0.13	0.00126	-0.31	0.12	0.00793	-0.29	0.12	0.0191	NA	NA	NA	NA	NA	NA
cg02012300	chr4	141263852	SCOC;SCOC;SCOC;SCOC;SCOC	N	7.18	2.21	0.00127	3.27	2.02	0.106	2.88	2.14	0.178	NA	NA	NA	NA	NA	NA
cg08450982	chr19	41195910	NUMBL	N	-6.15	1.89	0.00127	-3.87	1.73	0.0257	-4.45	1.83	0.0156	NA	NA	NA	NA	NA	NA
cg13470462	chr3	112965787	BOC	N	-5.79	1.78	0.00127	-1.48	1.63	0.364	-2.54	1.72	0.141	NA	NA	NA	0.31	0.09	0.0005203
cg15210999	chr6	15663538	DTNBP1;DTNBP1;DTNBP1	N	-6.57	2.02	0.00127	-2.38	1.85	0.199	-3.62	1.96	0.0648	NA	NA	NA	0.67	0.16	2.12e-05
cg15759721	chr17	57918630	MIR21	N	4.95	1.52	0.00127	1.59	1.39	0.255	0.53	1.47	0.721	NA	NA	NA	NA	NA	NA
cg02433979	chr7	128824829		N	-5.52	1.7	0.00128	-4.32	1.56	0.00575	-3.09	1.65	0.0617	NA	NA	NA	NA	NA	NA
cg04541146	chr6	15906515		N	-7.28	2.24	0.00128	-3.27	2.05	0.112	-1.89	2.17	0.385	NA	NA	NA	NA	NA	NA
cg04659729	chr6	31762688	VARS	N	-2.54	0.78	0.00128	-2.11	0.72	0.00343	-1.53	0.76	0.0446	-0.65	0.13	7.10e-07	NA	NA	NA
cg17137063	chr1	6554877	PLEKHG5;PLEKHG5	N	5.26	1.62	0.00128	2.7	1.48	0.0685	4.94	1.57	0.00175	NA	NA	NA	NA	NA	NA
cg20268689	chr2	20431435		N	-3.01	0.93	0.00128	-1.14	0.85	0.18	-1.2	0.9	0.181	NA	NA	NA	NA	NA	NA
cg20270653	chr7	70962720	WBSCR17	N	-7.27	2.24	0.00128	-2.84	2.05	0.166	-2.27	2.17	0.295	-0.44	0.14	1.56e-03	NA	NA	NA
cg00240205	chr2	69450115	ANTXR1	N	-7.81	2.41	0.00129	-4.1	2.2	0.063	-4.79	2.33	0.0404	NA	NA	NA	NA	NA	NA
cg01192869	chr4	24470951		N	-6.12	1.89	0.00129	-2.24	1.72	0.194	-4.27	1.83	0.02	NA	NA	NA	NA	NA	NA
cg04021127	chr10	133747926	PPP2R2D;PPP2R2D;PPP2R2D	N	2.29	0.71	0.00129	1.7	0.65	0.00894	1.95	0.68	0.0046	NA	NA	NA	NA	NA	NA
cg06621919	chr1	208309239	PLXNA2	Y	10.72	3.31	0.00129	5.66	3.02	0.0615	5.28	3.2	0.0998	NA	NA	NA	NA	NA	NA
cg08843039	chr8	99076813	C8orf47;C8orf47;C8orf47;C8orf47	N	5.77	1.78	0.00129	6.07	1.62	0.000218	5.66	1.72	0.0011	NA	NA	NA	NA	NA	NA
cg13147822	chr3	168864313	MECOM;MECOM;MECOM;MECOM;MECOM;MECOM;MECOM	Y	1.8	0.55	0.00129	0.37	0.51	0.469	0.36	0.54	0.505	NA	NA	NA	NA	NA	NA
cg19811994	chr3	50373641	RASSF1;RASSF1;RASSF1;RASSF1	N	-6.37	1.96	0.00129	-2.35	1.79	0.191	-0.64	1.9	0.737	NA	NA	NA	NA	NA	NA
cg22250382	chr21	46696976	POFUT2;POFUT2;POFUT2	N	-0.57	0.18	0.00129	-0.25	0.16	0.119	-0.43	0.17	0.0132	NA	NA	NA	NA	NA	NA
cg25029998	chr17	77147396	HRNBP3	N	-4.83	1.49	0.00129	-4.5	1.36	0.00104	-1.5	1.44	0.298	NA	NA	NA	NA	NA	NA
cg03721454	chr21	46961395	SLC19A1	N	-7.09	2.19	0.0013	-5.09	2	0.0114	-2.09	2.12	0.325	NA	NA	NA	NA	NA	NA
cg04620298	chr5	175236870	CPLX2	N	3.46	1.07	0.0013	1.32	0.98	0.176	0.66	1.03	0.522	NA	NA	NA	NA	NA	NA
cg11263617	chr8	144852778		N	-7.35	2.27	0.0013	-3.46	2.07	0.096	-4.14	2.19	0.0598	NA	NA	NA	NA	NA	NA
cg11879741	chr13	104535504		N	-2.24	0.69	0.0013	-0.59	0.63	0.35	-1.04	0.67	0.121	NA	NA	NA	NA	NA	NA
cg13212400	chr12	56661093	COQ10A;COQ10A;COQ10A	N	-1.33	0.41	0.0013	-1.05	0.37	0.00518	-1.02	0.4	0.0105	NA	NA	NA	NA	NA	NA
cg13288906	chr2	114656403	ACTR3	N	5.62	1.73	0.0013	5.45	1.58	0.000637	4.78	1.68	0.00459	NA	NA	NA	NA	NA	NA
cg14540913	chr9	132458514	PRRX2	N	5.36	1.65	0.0013	3.97	1.51	0.00899	1.69	1.6	0.292	NA	NA	NA	1.03	0.16	3.89e-10
cg24082174	chr3	186503643	SNORA63;MIR1248;EIF4A2;SNORA81	N	-7.45	2.3	0.0013	-5.85	2.1	0.00561	-1.63	2.22	0.463	NA	NA	NA	NA	NA	NA
cg25031040	chr20	271432	C20orf96	N	-0.71	0.22	0.0013	-0.55	0.2	0.00582	-0.47	0.21	0.0249	NA	NA	NA	NA	NA	NA
cg25280418	chr13	113516304	ATP11A;ATP11A	N	2.24	0.69	0.0013	1.04	0.63	0.0999	1.23	0.67	0.0664	NA	NA	NA	NA	NA	NA
cg00021855	chr8	144690956	PYCRL	N	-6.16	1.9	0.00131	-3.61	1.74	0.0385	-3.39	1.84	0.0663	NA	NA	NA	NA	NA	NA
cg00486604	chr3	43739515	ABHD5	Y	2.76	0.85	0.00131	2.17	0.78	0.0055	1.86	0.82	0.0245	NA	NA	NA	NA	NA	NA
cg01119585	chr2	10571959		N	-6.28	1.94	0.00131	-0.92	1.77	0.605	-1.69	1.87	0.368	NA	NA	NA	NA	NA	NA
cg03686959	chr6	30520989	GNL1	N	-1.74	0.54	0.00131	-0.43	0.49	0.384	-0.2	0.52	0.704	NA	NA	NA	NA	NA	NA
cg03950354	chr1	149368226	FCGR1C	N	-4.57	1.41	0.00131	-4.35	1.29	0.000831	-5.68	1.37	4.01e-05	NA	NA	NA	NA	NA	NA
cg11016745	chrX	23926314	CXorf58;CXorf58;CXorf58;APOO;CXorf58;APOO	N	-3.55	1.09	0.00131	-1.79	1	0.0746	-2.26	1.06	0.0339	NA	NA	NA	NA	NA	NA
cg11256387	chr5	178017879	COL23A1	N	-7.77	2.4	0.00131	-2.64	2.19	0.228	-3.18	2.32	0.171	NA	NA	NA	NA	NA	NA
cg11839415	chr1	43814764	MPL	N	-4.61	1.42	0.00131	-1.65	1.3	0.207	-2.4	1.38	0.0822	NA	NA	NA	NA	NA	NA
cg14458292	chr6	124236421	NKAIN2	N	6.23	1.92	0.00131	1.91	1.76	0.278	2.96	1.86	0.113	NA	NA	NA	NA	NA	NA
cg14495054	chrX	139590253		N	-4.4	1.36	0.00131	-2.65	1.24	0.0333	-4.64	1.31	0.00046	NA	NA	NA	NA	NA	NA
cg15647861	chr19	50320776	MED25	N	-0.25	0.08	0.00131	-0.21	0.07	0.00299	-0.18	0.07	0.0164	NA	NA	NA	NA	NA	NA
cg16306654	chr1	6419767	ACOT7;ACOT7;ACOT7;ACOT7	N	6.7	2.07	0.00131	7.64	1.89	6.43e-05	5.59	2	0.00543	NA	NA	NA	NA	NA	NA
cg20919730	chr11	105477191		N	7.13	2.2	0.00131	5.06	2.01	0.0123	4.54	2.13	0.0336	NA	NA	NA	NA	NA	NA
ch.18.546433R	chr18	27424749		N	-0.31	0.1	0.00131	-0.27	0.09	0.0027	-0.28	0.09	0.00276	NA	NA	NA	NA	NA	NA
cg00978783	chr14	100788291	C14orf68	N	-3.72	1.15	0.00132	-0.89	1.05	0.399	-0.92	1.11	0.411	NA	NA	NA	NA	NA	NA
cg12161182	chr12	727334	NINJ2	N	11.34	3.5	0.00132	9.55	3.2	0.00303	12.51	3.39	0.000254	NA	NA	NA	NA	NA	NA
cg13612207	chr6	41604752	MDFI	N	-2.23	0.69	0.00132	-1.26	0.63	0.047	-1.2	0.67	0.0721	NA	NA	NA	0.58	0.14	2.06e-05
cg14300636	chr2	74374279	BOLA3;BOLA3	N	-5.62	1.74	0.00132	-0.52	1.59	0.742	-0.88	1.68	0.6	NA	NA	NA	NA	NA	NA
cg14691971	chr8	102300350		N	-7.52	2.32	0.00132	-3.83	2.12	0.0717	-3.1	2.25	0.168	NA	NA	NA	NA	NA	NA
cg17299331	chr2	69438494	ANTXR1	N	-4.61	1.42	0.00132	-2.66	1.3	0.0414	-2.53	1.38	0.0671	NA	NA	NA	NA	NA	NA
cg18294332	chr5	56148274	MAP3K1	N	9.07	2.8	0.00132	8.84	2.56	0.00062	5.16	2.71	0.0577	NA	NA	NA	NA	NA	NA
cg21126943	chr19	42259395	CEACAM6	N	-3.38	1.05	0.00132	-1.47	0.96	0.124	-1.48	1.01	0.145	NA	NA	NA	NA	NA	NA
cg23669276	chr2	241815194	AGXT	Y	2.78	0.86	0.00132	1.12	0.78	0.154	1.98	0.83	0.0178	NA	NA	NA	NA	NA	NA
cg23968286	chr17	44835681		N	5.83	1.8	0.00132	2.9	1.64	0.0788	4.42	1.74	0.0116	NA	NA	NA	NA	NA	NA
cg25097436	chr14	60336972	RTN1	N	5.83	1.8	0.00132	3.21	1.65	0.0516	1.01	1.74	0.561	NA	NA	NA	NA	NA	NA
cg27145096	chr18	19477995		N	2.3	0.71	0.00132	1.39	0.65	0.0325	1.05	0.69	0.127	NA	NA	NA	NA	NA	NA
cg02199397	chr16	3068315	CLDN6	N	6.05	1.87	0.00133	3.58	1.71	0.037	1.01	1.81	0.575	NA	NA	NA	NA	NA	NA
cg07865580	chrX	47518238	LOC100133957;LOC100133957;UXT;UXT	N	-4.69	1.45	0.00133	-2.15	1.32	0.106	-2.67	1.4	0.058	NA	NA	NA	NA	NA	NA
cg11688376	chr5	132082633	CCNI2	N	2.45	0.76	0.00133	1.4	0.69	0.0436	1.27	0.73	0.0839	NA	NA	NA	NA	NA	NA
cg14558358	chr6	14282817		Y	-4.7	1.45	0.00133	-2.06	1.33	0.122	-2.09	1.41	0.139	NA	NA	NA	NA	NA	NA
cg15747884	chr19	58980654	ZNF324	N	-1.47	0.46	0.00133	-0.74	0.42	0.0782	-0.5	0.44	0.262	NA	NA	NA	NA	NA	NA
cg17240157	chr1	164816968	PBX1	N	-6.71	2.07	0.00133	-5.04	1.9	0.00823	-6.24	2.01	0.00202	NA	NA	NA	NA	NA	NA
cg18513023	chr6	44009266		N	-6.95	2.15	0.00133	-3.35	1.96	0.0886	-3.45	2.08	0.0977	NA	NA	NA	NA	NA	NA
cg20555040	chr5	110404682		N	5.93	1.83	0.00133	2.64	1.68	0.116	2.01	1.77	0.257	NA	NA	NA	NA	NA	NA
cg25591260	chr19	38866635	PSMD8	N	-6.06	1.87	0.00133	-2.4	1.71	0.162	-1.33	1.81	0.463	NA	NA	NA	NA	NA	NA
cg26032489	chr1	40974934	DEM1	N	-3.48	1.08	0.00133	-2.57	0.98	0.00929	-2.34	1.04	0.0252	NA	NA	NA	NA	NA	NA
cg00460818	chr14	105453021	C14orf79	N	-5.45	1.69	0.00134	-2.18	1.54	0.158	-2.26	1.63	0.168	NA	NA	NA	NA	NA	NA
cg02074763	chr10	11825795		N	-6.62	2.05	0.00134	-3.71	1.87	0.0482	-4.12	1.98	0.0382	NA	NA	NA	NA	NA	NA
cg02145319	chr16	339492	AXIN1;AXIN1	N	1.68	0.52	0.00134	1.2	0.47	0.012	1.18	0.5	0.0194	NA	NA	NA	NA	NA	NA
cg02198144	chr16	85462102		N	7.93	2.45	0.00134	2.87	2.24	0.201	6.82	2.37	0.00429	NA	NA	NA	NA	NA	NA
cg04177132	chr2	113956531	PSD4;LOC440839	N	-2.23	0.69	0.00134	-0.55	0.63	0.387	-0.93	0.67	0.164	NA	NA	NA	NA	NA	NA
cg14795163	chr1	74620779	LRRIQ3	N	5.74	1.78	0.00134	2.9	1.62	0.0744	5.22	1.72	0.00257	NA	NA	NA	NA	NA	NA
cg16907154	chr2	175869415	CHN1;CHN1	N	4.02	1.24	0.00134	1.95	1.14	0.0863	1.61	1.2	0.182	NA	NA	NA	NA	NA	NA
cg20246113	chr15	79104481	ADAMTS7	N	-6.53	2.02	0.00134	-1.56	1.85	0.398	-3.83	1.96	0.051	NA	NA	NA	NA	NA	NA
cg23484208	chrX	11776853	MSL3;MSL3;MSL3;MSL3	N	-3.41	1.05	0.00134	-1.77	0.96	0.0661	-2.88	1.02	0.00498	NA	NA	NA	NA	NA	NA
cg26004268	chr6	41758316		N	-1.36	0.42	0.00134	-0.72	0.39	0.0607	-0.57	0.41	0.166	NA	NA	NA	NA	NA	NA
cg26809968	chrX	153409414	OPN1LW	N	4.17	1.29	0.00134	1.4	1.18	0.237	2.91	1.25	0.0202	NA	NA	NA	NA	NA	NA
cg01142302	chr3	9988590	PRRT3	N	-3.92	1.21	0.00135	-1.74	1.11	0.117	-2.66	1.17	0.0243	-0.84	0.15	1.70e-08	NA	NA	NA
cg06373470	chr10	88731875	AGAP11	N	-7.08	2.19	0.00135	-6.41	2	0.0015	-9.36	2.12	1.35e-05	NA	NA	NA	NA	NA	NA
cg17578131	chr11	49128127		N	3.55	1.1	0.00135	3.18	1.01	0.00167	2.9	1.06	0.00671	NA	NA	NA	NA	NA	NA
cg23157419	chr15	75835738	PTPN9	Y	3.4	1.05	0.00135	1.48	0.96	0.125	1.53	1.02	0.135	NA	NA	NA	NA	NA	NA
cg23837438	chr10	135132457		N	3.42	1.06	0.00135	1.42	0.97	0.143	1.08	1.02	0.292	NA	NA	NA	NA	NA	NA
cg25717917	chr3	9989555	PRRT3	N	-7.43	2.3	0.00135	-4.49	2.1	0.0335	-4.49	2.23	0.0444	NA	NA	NA	NA	NA	NA
cg27072813	chr5	1093066	SLC12A7	N	-2.37	0.73	0.00135	-2.03	0.67	0.0026	-1.34	0.71	0.0592	NA	NA	NA	NA	NA	NA
cg03334425	chr16	21675455		N	6.95	2.15	0.00136	8.22	1.97	3.71e-05	6.05	2.08	0.00391	NA	NA	NA	NA	NA	NA
cg08441455	chr5	74811445	POLK	Y	3.51	1.09	0.00136	2.08	0.99	0.037	3.08	1.05	0.00361	NA	NA	NA	NA	NA	NA
cg10219771	chr6	168782923		N	-5.48	1.7	0.00136	-3.54	1.55	0.0231	-1.26	1.64	0.444	NA	NA	NA	NA	NA	NA
cg10266524	chr19	37711193		N	2.25	0.7	0.00136	1.01	0.64	0.112	1.92	0.67	0.00464	NA	NA	NA	NA	NA	NA
cg15407900	chr14	46283117		N	2.94	0.91	0.00136	1.36	0.83	0.102	1.55	0.88	0.08	NA	NA	NA	NA	NA	NA
cg17610755	chr21	44845927	SIK1	N	-3.4	1.05	0.00136	-2.35	0.96	0.0153	-2.6	1.02	0.0113	NA	NA	NA	NA	NA	NA
cg23123361	chr11	9119437		N	2.71	0.84	0.00136	1.68	0.77	0.0289	2.24	0.81	0.00616	NA	NA	NA	NA	NA	NA
cg27103343	chr7	10819051		Y	5.72	1.77	0.00136	3.2	1.62	0.049	5.61	1.71	0.00115	NA	NA	NA	NA	NA	NA
cg06636195	chr2	109533679	EDAR	N	-5.99	1.86	0.00137	-2.62	1.7	0.124	-3.66	1.8	0.0422	NA	NA	NA	NA	NA	NA
cg08078058	chr19	41307140	EGLN2;EGLN2	N	-7.03	2.18	0.00137	-3.84	1.99	0.0543	-3.06	2.11	0.148	NA	NA	NA	NA	NA	NA
cg13927605	chr1	179199424	ABL2;ABL2;ABL2;ABL2;ABL2	N	-6.37	1.97	0.00137	-2.62	1.8	0.148	-4.2	1.91	0.0285	NA	NA	NA	NA	NA	NA
cg14010472	chr9	33045505	SMU1	N	0.93	0.29	0.00137	0.62	0.26	0.0193	0.51	0.28	0.0688	NA	NA	NA	NA	NA	NA
cg16005564	chr11	68853957	TPCN2	N	-2.73	0.85	0.00137	-0.85	0.77	0.274	-0.7	0.82	0.393	NA	NA	NA	NA	NA	NA
cg17644208	chr2	25142391	ADCY3	N	-2.33	0.72	0.00137	-1.47	0.66	0.0264	-1.07	0.7	0.128	NA	NA	NA	NA	NA	NA
cg17840178	chr6	30709803	FLOT1	N	-4.69	1.45	0.00137	-2	1.33	0.133	-1.4	1.41	0.319	NA	NA	NA	NA	NA	NA
cg19628469	chr19	856107	ELANE	N	-4.66	1.44	0.00137	-2.82	1.32	0.0332	-2.55	1.4	0.0685	NA	NA	NA	NA	NA	NA
cg21562071	chr17	4938686	GPR172B;GPR172B;GPR172B;GPR172B	N	-2.98	0.92	0.00137	-1.55	0.84	0.0666	-1.39	0.89	0.12	NA	NA	NA	NA	NA	NA
cg24470298	chr10	729001	DIP2C	N	-6.04	1.87	0.00137	-2.04	1.71	0.234	-0.7	1.81	0.699	NA	NA	NA	NA	NA	NA
cg25764131	chr19	24311037	ZNF254	N	2	0.62	0.00137	0.4	0.57	0.475	0.76	0.6	0.206	NA	NA	NA	NA	NA	NA
cg04761267	chr11	65621144	SNX32	N	2.43	0.75	0.00138	1.23	0.69	0.0751	0.98	0.73	0.182	NA	NA	NA	NA	NA	NA
cg06667703	chrX	105854952	CXorf57	N	-2.8	0.87	0.00138	-1.69	0.79	0.0344	-1.22	0.84	0.149	NA	NA	NA	NA	NA	NA
cg06751366	chr16	50280723		N	-6.23	1.93	0.00138	-6.5	1.76	0.000263	-6.05	1.87	0.00131	NA	NA	NA	NA	NA	NA
cg07846297	chr4	174439990		N	4.7	1.46	0.00138	2.18	1.33	0.103	2.99	1.41	0.0343	0.23	0.06	4.65e-04	NA	NA	NA
cg12538248	chr8	61194072	CA8	N	5.08	1.57	0.00138	4.19	1.44	0.00383	3.82	1.52	0.0126	NA	NA	NA	NA	NA	NA
cg14126392	chr9	138985942	NACC2	N	-4.37	1.36	0.00138	-2.25	1.24	0.0694	-1.19	1.31	0.363	NA	NA	NA	-0.42	0.12	0.0002638
cg16308286	chr8	53490251		N	-6.4	1.98	0.00138	-2.46	1.81	0.176	-3.98	1.92	0.0387	NA	NA	NA	NA	NA	NA
cg19609644	chr8	125213448		N	-5.97	1.85	0.00138	-2.82	1.69	0.0966	-3.41	1.79	0.0576	NA	NA	NA	NA	NA	NA
cg19872237	chr10	127589098	FANK1	Y	3.11	0.96	0.00138	1.96	0.88	0.0264	1.79	0.93	0.056	NA	NA	NA	NA	NA	NA
cg21602768	chr20	25371852	ABHD12;ABHD12	N	-0.73	0.23	0.00138	-0.61	0.21	0.00344	-0.61	0.22	0.00508	NA	NA	NA	NA	NA	NA
cg23836174	chr22	24097035	VPREB3	N	0.92	0.28	0.00138	0.52	0.26	0.0446	0.52	0.28	0.0604	NA	NA	NA	NA	NA	NA
cg00138641	chr16	14397074	MIR193B	N	-6.18	1.92	0.00139	-3.44	1.75	0.0504	-4.32	1.85	0.0204	NA	NA	NA	NA	NA	NA
cg01077846	chr19	18499128	GDF15	N	9.49	2.94	0.00139	6.71	2.69	0.0131	5.19	2.85	0.0691	NA	NA	NA	NA	NA	NA
cg01087392	chr10	104005670	GBF1	N	-0.37	0.11	0.00139	-0.16	0.1	0.128	-0.2	0.11	0.0678	NA	NA	NA	NA	NA	NA
cg05704524	chrX	119378521	CXorf42	Y	-2.46	0.77	0.00139	-0.49	0.7	0.479	-1.53	0.74	0.0396	NA	NA	NA	NA	NA	NA
cg05940236	chrY	15017297	DDX3Y;DDX3Y	N	-3.02	0.94	0.00139	-0.84	0.86	0.326	-0.42	0.91	0.64	NA	NA	NA	NA	NA	NA
cg05978988	chr12	49393244	DDN	N	-1.28	0.4	0.00139	-1.38	0.36	0.000162	-1.56	0.38	5.69e-05	NA	NA	NA	NA	NA	NA
cg08736225	chr2	18654908		N	-4.71	1.46	0.00139	-4.05	1.34	0.00262	-2.49	1.41	0.0792	NA	NA	NA	NA	NA	NA
cg10174170	chr17	33473881	UNC45B;UNC45B	Y	-6.2	1.93	0.00139	-4.49	1.76	0.0111	-5.98	1.86	0.00145	NA	NA	NA	NA	NA	NA
cg11990296	chr19	8651775	ADAMTS10	N	4.64	1.44	0.00139	4.75	1.32	0.000359	2.72	1.39	0.0522	NA	NA	NA	NA	NA	NA
cg13748267	chrX	47483418		N	-6.44	2	0.00139	-2.09	1.83	0.252	-3.04	1.93	0.117	NA	NA	NA	NA	NA	NA
cg14319893	chr8	107284222	OXR1	N	-8.54	2.65	0.00139	-4.36	2.42	0.0725	-2.6	2.56	0.312	NA	NA	NA	NA	NA	NA
cg14504697	chr2	177190235	MTX2;MTX2	N	2.18	0.68	0.00139	1.46	0.62	0.019	1.65	0.66	0.0125	NA	NA	NA	NA	NA	NA
cg14923157	chr19	17138063	CPAMD8	N	-8.9	2.76	0.00139	-4.02	2.52	0.112	-8.21	2.67	0.00228	NA	NA	NA	NA	NA	NA
cg24425628	chr17	29625626	OMG;NF1;NF1	N	4.71	1.46	0.00139	1.48	1.34	0.268	2.75	1.41	0.0523	NA	NA	NA	NA	NA	NA
cg27239754	chr11	66041303	RAB1B	N	-2.96	0.92	0.00139	-2.48	0.84	0.00332	-1.32	0.89	0.138	0.37	0.12	1.75e-03	NA	NA	NA
cg00352360	chr17	37009309	RPL23;SNORA21	N	-1.47	0.46	0.0014	-1.1	0.42	0.00866	-0.65	0.44	0.141	NA	NA	NA	NA	NA	NA
cg03012544	chr8	24773268	NEFM;NEFM	N	-7.34	2.28	0.0014	-4.42	2.08	0.0347	-3.66	2.21	0.0982	NA	NA	NA	NA	NA	NA
cg06672922	chr2	204190887		Y	6.9	2.14	0.0014	4.91	1.96	0.0127	6.42	2.07	0.00213	NA	NA	NA	NA	NA	NA
cg06723492	chr1	161135296	PPOX;USP21;PPOX;USP21	N	-3.99	1.24	0.0014	-1.26	1.13	0.267	-0.76	1.2	0.524	NA	NA	NA	NA	NA	NA
cg13201322	chrX	30261225	MAGEB1;MAGEB1;MAGEB4	Y	5.94	1.84	0.0014	4.62	1.68	0.00647	4.38	1.78	0.0146	NA	NA	NA	NA	NA	NA
cg13445199	chr4	10459132	ZNF518B	N	-9.36	2.91	0.0014	-7.22	2.65	0.00686	-3.77	2.81	0.18	NA	NA	NA	NA	NA	NA
cg14642696	chr9	129386671	LMX1B	N	-5.29	1.64	0.0014	-3.6	1.5	0.017	-2.88	1.59	0.0705	NA	NA	NA	NA	NA	NA
cg15205568	chr19	15292616	NOTCH3	N	6.31	1.96	0.0014	7.85	1.79	1.55e-05	6.63	1.9	0.000536	NA	NA	NA	NA	NA	NA
cg15297628	chr11	69240844		Y	5.52	1.71	0.0014	2.87	1.56	0.0677	3.05	1.66	0.0663	NA	NA	NA	NA	NA	NA
cg15815084	chr17	54912870	DGKE	N	-8.71	2.7	0.0014	-4.85	2.47	0.0504	-3.03	2.61	0.247	-2.41	0.45	1.09e-07	NA	NA	NA
cg16288354	chr18	77312882		N	-3.93	1.22	0.0014	-2.55	1.11	0.0229	-0.97	1.18	0.413	NA	NA	NA	NA	NA	NA
cg18023504	chr7	115137115		N	7.23	2.24	0.0014	2.73	2.05	0.184	1.73	2.17	0.427	NA	NA	NA	NA	NA	NA
cg25834869	chrX	110924347	ALG13;ALG13;ALG13;ALG13;ALG13;ALG13;ALG13;ALG13;ALG13;ALG13;ALG13;ALG13;ALG13;ALG13;ALG13;ALG13	N	-3.39	1.05	0.0014	-1.12	0.96	0.246	-3.1	1.02	0.00247	NA	NA	NA	NA	NA	NA
cg02793451	chr16	52582072	TOX3;TOX3	N	8.85	2.75	0.00141	7.59	2.51	0.00272	3.8	2.66	0.154	NA	NA	NA	NA	NA	NA
cg04490290	chrX	45709881		N	-4.92	1.53	0.00141	-2.53	1.4	0.0712	-2.36	1.48	0.112	NA	NA	NA	NA	NA	NA
cg05576245	chr7	138719784	ZC3HAV1L	N	-6.09	1.89	0.00141	-1.87	1.73	0.282	-2.64	1.83	0.15	-0.47	0.15	1.72e-03	-0.49	0.14	0.0005285
cg08324796	chrX	48979771	GPKOW	N	-2.12	0.66	0.00141	-2.05	0.6	0.000747	-1.93	0.64	0.00263	NA	NA	NA	NA	NA	NA
cg11743829	chr1	145714124	CD160	N	-6.89	2.14	0.00141	-3.2	1.96	0.103	-4.16	2.07	0.0454	NA	NA	NA	NA	NA	NA
cg11849673	chrX	45022008	CXorf36;CXorf36	N	6.22	1.93	0.00141	4.68	1.76	0.00832	3.39	1.87	0.0703	NA	NA	NA	NA	NA	NA
cg18115766	chr3	23960290	RPL15	N	-7.4	2.3	0.00141	-7.03	2.1	0.000901	-2.55	2.22	0.252	-0.43	0.13	7.83e-04	NA	NA	NA
cg00423453	chr11	5372944	OR51B6	N	5.13	1.6	0.00142	1.2	1.46	0.411	2.58	1.54	0.0959	NA	NA	NA	NA	NA	NA
cg01789980	chr5	167743144	WWC1;WWC1;WWC1	N	3.73	1.16	0.00142	2.41	1.06	0.0234	2.97	1.12	0.00859	NA	NA	NA	NA	NA	NA
cg04576764	chr14	101292149	MEG3;MEG3;MEG3	N	4.8	1.49	0.00142	3.33	1.36	0.0151	5.07	1.44	0.000503	NA	NA	NA	NA	NA	NA
cg05693715	chr12	12209164		N	1.55	0.48	0.00142	0.97	0.44	0.0283	1.07	0.47	0.022	NA	NA	NA	NA	NA	NA
cg06209143	chr10	131448811	MGMT	N	1.05	0.33	0.00142	0.37	0.3	0.212	0.08	0.32	0.809	NA	NA	NA	NA	NA	NA
cg12449162	chr6	45983587	CLIC5;CLIC5;CLIC5	Y	2.69	0.84	0.00142	0.13	0.76	0.864	-0.02	0.81	0.98	NA	NA	NA	NA	NA	NA
cg14152811	chr14	106153129		N	3.9	1.21	0.00142	1.14	1.11	0.303	2.09	1.17	0.0749	NA	NA	NA	NA	NA	NA
cg15445958	chr6	110266125		N	4.47	1.39	0.00142	2.77	1.27	0.0302	2.79	1.35	0.0387	NA	NA	NA	NA	NA	NA
cg20310749	chr15	49256375	SHC4	Y	4.23	1.32	0.00142	2.7	1.2	0.0252	1.35	1.27	0.291	NA	NA	NA	NA	NA	NA
cg20511832	chr15	78934280	CHRNB4	N	-4.76	1.48	0.00142	-2.84	1.35	0.0363	-3.76	1.43	0.00888	NA	NA	NA	NA	NA	NA
cg22111118	chr18	77438300	CTDP1;CTDP1	N	-6.88	2.14	0.00142	-3.02	1.95	0.122	-1.34	2.07	0.516	-0.2	0.05	6.87e-05	NA	NA	NA
cg24073161	chr17	34900233	GGNBP2	Y	-2.95	0.92	0.00142	-2.96	0.84	0.00045	-2.58	0.89	0.00385	NA	NA	NA	NA	NA	NA
cg00311768	chr8	144698857	TSTA3	Y	-4.82	1.5	0.00143	-2.5	1.37	0.069	0.31	1.45	0.832	NA	NA	NA	NA	NA	NA
cg00919280	chr12	41370320	CNTN1;CNTN1	Y	2.94	0.92	0.00143	0.58	0.84	0.492	1.01	0.89	0.256	NA	NA	NA	NA	NA	NA
cg01182865	chr8	11559334		N	-5.04	1.57	0.00143	-5.01	1.43	0.000531	-3.53	1.52	0.0207	NA	NA	NA	NA	NA	NA
cg02492740	chrX	56590362	UBQLN2	N	-4.02	1.25	0.00143	-2.03	1.14	0.0764	-1.83	1.21	0.131	NA	NA	NA	NA	NA	NA
cg04727071	chr19	4061359	ZBTB7A	N	-3.62	1.13	0.00143	-2.4	1.03	0.0206	-1.88	1.09	0.0861	NA	NA	NA	NA	NA	NA
cg08410028	chr6	42018435	TAF8	N	0.51	0.16	0.00143	0.24	0.14	0.102	0.36	0.15	0.0207	NA	NA	NA	NA	NA	NA
cg11449344	chr6	31919727	CFB	N	-1.09	0.34	0.00143	-0.32	0.31	0.306	-0.14	0.33	0.668	NA	NA	NA	NA	NA	NA
cg13465631	chr2	170680977	METTL5	N	-0.81	0.25	0.00143	-0.63	0.23	0.00628	-0.55	0.24	0.0257	NA	NA	NA	NA	NA	NA
cg16170495	chr6	30042626	RNF39;RNF39	N	-4.81	1.5	0.00143	-2.61	1.37	0.057	-2.51	1.45	0.0839	NA	NA	NA	NA	NA	NA
cg18043078	chr13	114898210	RASA3	Y	6.19	1.92	0.00143	4.39	1.76	0.0129	2.33	1.86	0.212	NA	NA	NA	NA	NA	NA
cg18462916	chr13	113918539	CUL4A;CUL4A	N	2.05	0.64	0.00143	1.36	0.58	0.0205	0.95	0.62	0.124	NA	NA	NA	NA	NA	NA
cg21959619	chr8	145581006	FBXL6;GPR172A;FBXL6	N	-4.95	1.54	0.00143	-2.55	1.41	0.0711	-1.36	1.49	0.362	NA	NA	NA	NA	NA	NA
cg23575644	chrX	135424318	GPR112	N	6.08	1.89	0.00143	2.63	1.73	0.128	2.95	1.83	0.107	NA	NA	NA	NA	NA	NA
cg24631716	chr6	31781967	HSPA1L;HSPA1A	N	-3.3	1.03	0.00143	-1.34	0.94	0.155	-2.62	0.99	0.0087	NA	NA	NA	NA	NA	NA
cg01675694	chr7	157227015		N	-6.64	2.07	0.00144	-3.72	1.89	0.0493	-4.45	2	0.0266	NA	NA	NA	NA	NA	NA
cg02673114	chr1	95509099	ALG14	N	-0.48	0.15	0.00144	-0.4	0.14	0.00381	-0.21	0.14	0.143	NA	NA	NA	NA	NA	NA
cg06635871	chr12	7863853	DPPA3	Y	4.94	1.54	0.00144	3.37	1.41	0.0171	2.42	1.49	0.106	NA	NA	NA	NA	NA	NA
cg09994773	chr1	9212514	MIR34A	N	4.82	1.5	0.00144	4.35	1.37	0.00164	5.12	1.45	0.000484	NA	NA	NA	NA	NA	NA
cg12519135	chr22	50722871	PLXNB2	N	2.97	0.93	0.00144	1.97	0.85	0.0207	2.22	0.9	0.0135	NA	NA	NA	NA	NA	NA
cg13131501	chr1	145508262	RBM8A	Y	-5.43	1.69	0.00144	-3.62	1.54	0.0198	-2.67	1.64	0.103	-0.73	0.13	1.20e-08	-0.56	0.12	1.75e-06
cg14927126	chr11	116860925	SIK3	N	5.53	1.72	0.00144	5.17	1.57	0.00111	4.39	1.66	0.00865	NA	NA	NA	NA	NA	NA
cg19081885	chr17	21825355	FAM27L	N	3.78	1.18	0.00144	2.24	1.08	0.0382	2.71	1.14	0.018	NA	NA	NA	NA	NA	NA
cg22834096	chr2	10861593	ATP6V1C2;ATP6V1C2	Y	4.23	1.32	0.00144	1.54	1.2	0.203	1.55	1.28	0.225	NA	NA	NA	NA	NA	NA
cg23288103	chr2	242499464	BOK	N	-3.78	1.18	0.00144	-1.95	1.07	0.0697	-1	1.14	0.378	NA	NA	NA	NA	NA	NA
cg23928726	chr1	2344998	PEX10;PEX10	N	-3.03	0.94	0.00144	-1.56	0.86	0.0718	-1.76	0.91	0.0544	-0.98	0.18	9.98e-08	-0.47	0.12	0.0001461
cg00363811	chr10	103113695	BTRC;BTRC	N	-0.31	0.1	0.00145	-0.13	0.09	0.145	-0.25	0.09	0.00729	NA	NA	NA	NA	NA	NA
cg00747849	chr22	19165386	SLC25A1	N	-2.47	0.77	0.00145	-1.25	0.7	0.0766	-2.07	0.75	0.00569	-0.38	0.11	3.42e-04	NA	NA	NA
cg02735733	chr11	119995687	TRIM29	N	-5.91	1.84	0.00145	-6.18	1.68	0.000272	-5.04	1.78	0.00491	NA	NA	NA	NA	NA	NA
cg03508212	chr2	3623692	RPS7	Y	-1.87	0.58	0.00145	-1.52	0.53	0.00471	-1.16	0.56	0.0404	-0.43	0.08	3.75e-07	NA	NA	NA
cg06403673	chr19	17303807	MYO9B;MYO9B	N	0.91	0.28	0.00145	0.6	0.26	0.0214	0.61	0.27	0.0259	NA	NA	NA	NA	NA	NA
cg17426969	chr13	28803434	PAN3;PAN3	N	3.21	1	0.00145	1.35	0.91	0.141	1.89	0.97	0.0518	NA	NA	NA	NA	NA	NA
cg17578539	chr5	175104957	HRH2	N	5.58	1.74	0.00145	5.8	1.59	0.000296	2.36	1.68	0.162	NA	NA	NA	NA	NA	NA
cg20865048	chr2	196570925	SLC39A10;SLC39A10	N	3.8	1.18	0.00145	2.82	1.08	0.00952	2.24	1.15	0.0514	NA	NA	NA	NA	NA	NA
cg20876987	chr6	28553998	SCAND3	N	-6.13	1.91	0.00145	-1.9	1.75	0.278	-1.67	1.85	0.368	NA	NA	NA	NA	NA	NA
cg24935631	chr17	74583470	ST6GALNAC2	N	-2.48	0.77	0.00145	-1.24	0.71	0.079	-1.09	0.75	0.145	NA	NA	NA	NA	NA	NA
cg26954197	chr5	436816	AHRR	N	5.34	1.66	0.00145	5.72	1.52	0.000199	5.99	1.61	0.000233	0.71	0.08	5.55e-18	0.63	0.1	5.08e-10
cg00904726	chr10	73373599	CDH23;CDH23	Y	6.11	1.9	0.00146	3.93	1.74	0.0244	1.11	1.84	0.546	NA	NA	NA	NA	NA	NA
cg02014416	chr1	231376203	GNPAT;C1orf131	N	-5.31	1.65	0.00146	-2.74	1.51	0.0707	-1.49	1.6	0.354	-0.55	0.17	1.77e-03	NA	NA	NA
cg02527527	chr22	38303310	MICALL1	N	-6.07	1.89	0.00146	-2.56	1.73	0.139	-1.89	1.83	0.302	NA	NA	NA	NA	NA	NA
cg06721573	chrX	24483234	PDK3;PDK3	Y	-3.46	1.08	0.00146	-1.61	0.99	0.103	-2.77	1.04	0.00831	NA	NA	NA	NA	NA	NA
cg08360820	chr10	11652640	USP6NL	N	-3.62	1.13	0.00146	-2.44	1.03	0.0186	-1.26	1.09	0.25	NA	NA	NA	NA	NA	NA
[truncated: 454,280 more rows]
