# Supplementary material for: DNA methylation signature of smoking in lung cancer is enriched for exposure signatures in newborn and adult blood
Source: Sci Rep. 2019 Mar 14;9:4576. doi: 10.1038/s41598-019-40963-2 (PMC6418160; doi:10.1038/s41598-019-40963-2)
Supplement: Supplementary file 4 — Supplementary Dataset 2 [file 41598_2019_40963_MOESM4_ESM.zip]

Archive with 1 entries (1 files):
- Supplementary Dataset 2.csv
