# Supplementary material for: DNA methylation signature of smoking in lung cancer is enriched for exposure signatures in newborn and adult blood
Source: Sci Rep. 2019 Mar 14;9:4576. doi: 10.1038/s41598-019-40963-2 (PMC6418160; doi:10.1038/s41598-019-40963-2)
Supplement: Supplementary file 4 — Supplementary Dataset 2 [file 41598_2019_40963_MOESM4_ESM.zip › Supplementary Dataset 2.csv]

CpG	chr	pos	gene	Current.Smoker.Effect	Current.Smoker.SE	Current.Smoker.P	Quit.Lte15yrs.Effect	Quit.Lte15yrs.SE	Quit.Lte15yrs.P	Quit.Gt15yrs.Effect	Quit.Gt15yrs.SE	Quit.Gt15yrs.P
cg04701937	chr17	78992246		9.95	1.99	8.86e-07	3.1	2.13	0.146	7.02	1.91	0.000284
cg07891080	chr18	76693954		7.25	1.49	1.9e-06	7.35	1.6	6.32e-06	2.77	1.44	0.0548
cg11445764	chr5	147773164	FBXO38;FBXO38	8.53	1.79	2.76e-06	3.25	1.92	0.0908	5.91	1.72	0.000674
cg25942691	chr19	36705733	ZNF565;ZNF146;ZNF146;ZNF146;ZNF146;ZNF146;ZNF565;ZNF146	-0.47	0.1	7.63e-06	-0.21	0.11	0.0537	-0.33	0.1	0.00103
cg22340747	chr15	45683210		6.85	1.51	8.31e-06	2.82	1.62	0.0826	4.68	1.46	0.00144
cg17813221	chr2	147344944	PABPC1P2	5.13	1.16	1.25e-05	3.16	1.24	0.0112	1.15	1.11	0.303
cg10877979	chr12	131569407	GPR133	7.6	1.72	1.36e-05	2	1.85	0.28	-0.21	1.66	0.897
cg26269511	chr18	37419201		7.1	1.61	1.42e-05	3.5	1.73	0.0434	1.47	1.55	0.345
cg03028106	chr22	39269216	CBX6	5.25	1.19	1.46e-05	0.53	1.28	0.68	-0.09	1.15	0.94
cg13609973	chr2	147345085	PABPC1P2	6.13	1.41	1.86e-05	5.1	1.51	0.000844	1.45	1.36	0.288
cg18899952	chr3	157823363	SHOX2;SHOX2;SHOX2	-8.14	1.88	1.99e-05	-3.3	2.02	0.103	-2.79	1.81	0.124
cg15571896	chr6	56548600	DST;DST;DST;DST	6.46	1.5	2.23e-05	2.56	1.61	0.113	3.57	1.45	0.014
cg05152751	chr1	54305131	TMEM48;TMEM48;TMEM48	6.96	1.62	2.31e-05	4.44	1.74	0.011	1.91	1.56	0.221
cg21434440	chr6	47446198	CD2AP	-0.51	0.12	2.56e-05	-0.18	0.13	0.166	-0.24	0.11	0.0367
cg13624528	chr6	101846409	GRIK2;GRIK2;GRIK2	10.91	2.56	2.67e-05	9.09	2.75	0.00104	5.27	2.47	0.0334
cg14878913	chr12	25094089	BCAT1	9.83	2.31	2.8e-05	5.68	2.48	0.0228	6.61	2.23	0.00324
cg25759507	chr11	12008553	DKK3;DKK3;DKK3	4.97	1.17	2.93e-05	4.2	1.26	0.000927	2.87	1.13	0.0114
cg04727614	chr7	123248691	ASB15	7.77	1.84	3.16e-05	4.68	1.97	0.0183	4.23	1.77	0.0177
cg02810967	chr4	17813558	NCAPG;DCAF16	-7.68	1.82	3.23e-05	-2.91	1.95	0.138	-4.07	1.76	0.0211
cg19860752	chr18	37332566	LOC647946	10.15	2.43	3.85e-05	5.5	2.61	0.0358	5.2	2.34	0.0271
cg21961694	chr11	62947565	SLC22A25	-9.21	2.21	3.9e-05	-3.12	2.37	0.188	-3.11	2.13	0.145
cg05483388	chr3	149192609	TM4SF4;TM4SF4	7.84	1.89	4.34e-05	4.91	2.03	0.016	4.42	1.82	0.0156
cg26536863	chr7	158807979	LOC154822	-5.55	1.34	4.36e-05	-1.11	1.44	0.439	-3.53	1.29	0.00645
cg07167132	chr2	147344418	PABPC1P2	6.26	1.52	5.02e-05	2.2	1.63	0.18	2.44	1.47	0.0975
cg25369058	chr6	32052596	TNXB	-8.2	2	5.19e-05	-4.56	2.14	0.034	-4.21	1.93	0.0295
cg07826431	chr7	156182208		7.17	1.75	5.41e-05	5.61	1.88	0.00305	3.56	1.69	0.0355
cg04230735	chr5	10077400		6.99	1.71	5.49e-05	6.74	1.83	0.000275	4.24	1.65	0.0105
cg18419070	chr3	122645440	SEMA5B	6	1.47	5.53e-05	4.21	1.58	0.00793	3.64	1.42	0.0105
cg05069244	chr6	119471072	FAM184A	5.18	1.27	5.61e-05	1.85	1.36	0.175	1.41	1.22	0.248
cg25214346	chr1	161207966	NR1I3;NR1I3;NR1I3;NR1I3;NR1I3;NR1I3;NR1I3;NR1I3;NR1I3;NR1I3;NR1I3;NR1I3;NR1I3;NR1I3;NR1I3;NR1I3;NR1I3;NR1I3;NR1I3;NR1I3;NR1I3;NR1I3;NR1I3;NR1I3;NR1I3;NR1I3;NR1I3;NR1I3;NR1I3;NR1I3	5.72	1.41	5.94e-05	4.34	1.51	0.00432	3.43	1.36	0.012
cg21470947	chr6	32909493	HLA-DMB	5.88	1.45	6.06e-05	3.8	1.55	0.0147	4.32	1.39	0.00208
cg23856293	chr20	62795341	MYT1	9.06	2.24	6.42e-05	3.65	2.4	0.13	2.15	2.16	0.318
cg08531890	chr5	136112615		7.66	1.9	6.74e-05	2.4	2.03	0.24	5.09	1.83	0.00568
cg00028251	chr6	119397402	FAM184A;FAM184A	5.68	1.41	7.17e-05	0.58	1.51	0.7	2.62	1.36	0.0553
cg09500196	chr16	8963749	CARHSP1	7.17	1.78	7.21e-05	3.78	1.91	0.049	2.45	1.72	0.155
cg26514578	chr4	5892628	CRMP1	-5.66	1.41	7.4e-05	-1.96	1.51	0.196	-0.96	1.36	0.481
cg26529712	chr19	35399253		-7.43	1.85	7.57e-05	-4.49	1.99	0.0246	-1.42	1.79	0.429
cg13421041	chr1	4121820		5.65	1.41	7.95e-05	-0.29	1.52	0.847	1.55	1.36	0.256
cg25806743	chr2	43999986	DYNC2LI1;DYNC2LI1;DYNC2LI1	6.64	1.67	8.32e-05	5.49	1.79	0.00227	1.62	1.6	0.314
cg13335341	chr17	7083413	ASGR1	-4.84	1.22	8.45e-05	-1.58	1.3	0.225	-1.88	1.17	0.109
cg07452098	chr3	173457176	NLGN1	8.05	2.03	8.7e-05	4.68	2.17	0.0318	5.09	1.95	0.00952
cg12764611	chr6	90635163		7.65	1.93	8.72e-05	4.29	2.07	0.0383	3.89	1.85	0.0368
cg12564648	chr8	91993547		6.63	1.67	9.07e-05	6.01	1.8	0.000911	3.84	1.61	0.0177
cg22702443	chr17	60831205	MARCH10;MARCH10	4.35	1.11	0.000101	3.97	1.19	0.000904	3.75	1.06	0.000492
cg11083416	chr3	128417359		11.85	3.01	0.000102	11.28	3.23	0.000544	6.53	2.9	0.0251
cg20893919	chr4	122854168	TRPC3;TRPC3	6.89	1.76	0.000109	2.04	1.89	0.281	2.17	1.69	0.202
cg22163812	chr12	132914075		6.08	1.55	0.00011	3.14	1.67	0.0605	2.93	1.5	0.0513
cg08162465	chr1	87668671		9.76	2.5	0.000114	6.07	2.68	0.0242	4.98	2.41	0.0393
cg13282208	chr8	124291191		2.98	0.76	0.000115	2.49	0.82	0.00249	1.58	0.73	0.0317
cg07364781	chr12	26221695	RASSF8;RASSF8;RASSF8;RASSF8	4.02	1.03	0.000115	2.38	1.1	0.0317	0.98	0.99	0.322
cg15835852	chr22	38299584		7.94	2.04	0.000118	5.75	2.19	0.00889	4.66	1.96	0.0183
cg05375309	chr6	79621517		7	1.8	0.000121	7.32	1.93	0.000173	3.52	1.73	0.043
cg06384865	chr4	114879375	ARSJ	6	1.54	0.000121	1.65	1.65	0.319	3.81	1.48	0.0107
cg24830730	chr7	150653195	KCNH2;KCNH2;KCNH2	-11.69	3.01	0.000123	-5.04	3.22	0.119	-5.76	2.9	0.0477
cg08419567	chr4	1495770		7.07	1.82	0.000126	2.34	1.95	0.232	1.86	1.76	0.291
cg04835925	chr5	157107153	C5orf52	2.88	0.74	0.000126	-0.54	0.79	0.498	0.72	0.71	0.315
cg26111757	chr20	31642120	C20orf185	-6.85	1.77	0.000127	-2.49	1.89	0.189	-2.23	1.7	0.191
cg16387550	chr4	30278499		10.99	2.84	0.00013	3.91	3.04	0.2	2.72	2.73	0.32
cg09827902	chr10	45475610	C10orf10;RASSF4	6.77	1.75	0.000132	2.21	1.88	0.241	1.54	1.69	0.363
cg17653493	chrX	152742748		-5.67	1.47	0.000133	-3.58	1.57	0.0234	-2.95	1.41	0.0373
cg21639401	chr17	41050668	LOC388387	6.71	1.74	0.000135	4.11	1.86	0.0281	3.2	1.67	0.0565
cg16016960	chr8	98883226	MATN2;MATN2	5.66	1.47	0.000135	2.81	1.57	0.0744	4.67	1.41	0.00104
cg15433164	chr3	25824899	NGLY1;NGLY1;NGLY1;NGLY1;NGLY1;NGLY1;NGLY1	-1.35	0.35	0.000138	-0.55	0.37	0.143	-0.87	0.34	0.0104
cg10177359	chr5	3024946		6.36	1.65	0.000141	3.62	1.77	0.0414	0.72	1.59	0.649
cg10714492	chr19	51321395		-5.85	1.52	0.000142	-2.37	1.63	0.147	-0.87	1.46	0.553
cg17713912	chr7	103449893	RELN;RELN	5.86	1.52	0.000144	6.28	1.63	0.000144	3.43	1.47	0.0202
cg00994924	chr20	25388641	GINS1	0.26	0.07	0.000144	0.05	0.07	0.53	-0.04	0.07	0.525
cg01028364	chr15	55543264	RAB27A;RAB27A;RAB27A;RAB27A	7.83	2.04	0.000147	4	2.19	0.0681	2.86	1.96	0.147
cg10194884	chr16	2863919		-5.71	1.49	0.000147	-2.11	1.6	0.187	-2.68	1.43	0.0623
cg06913501	chr5	180101143		-8.69	2.26	0.000147	-4.71	2.43	0.0533	-0.48	2.18	0.825
cg08619533	chr7	66367204		0.51	0.13	0.000148	0.34	0.14	0.0175	0.35	0.13	0.00654
cg15973369	chr2	147344230	PABPC1P2	6.69	1.74	0.00015	2.45	1.87	0.191	2.37	1.68	0.16
cg15601807	chr10	45495677	C10orf25;ZNF22	8.48	2.21	0.000151	4.28	2.37	0.0716	3.95	2.13	0.0644
cg13130274	chr12	3030602	TULP3;TULP3	4	1.04	0.000151	1.37	1.12	0.221	1.48	1.01	0.142
cg08477594	chr11	86383466	ME3;ME3;ME3;ME3	5.61	1.46	0.000151	-0.23	1.57	0.886	1.9	1.41	0.178
cg11923920	chr4	176987009	WDR17;WDR17;WDR17;WDR17	-12.06	3.16	0.000159	-9.24	3.38	0.00665	-8.28	3.04	0.00682
cg18323710	chr12	67660403		2.68	0.7	0.000159	1.85	0.75	0.0146	1.45	0.68	0.0326
cg18204158	chr2	42329760		7.49	1.96	0.000162	5.22	2.1	0.0136	2.42	1.89	0.202
cg01169151	chr2	240415698		6.31	1.65	0.000162	4.25	1.77	0.0169	3.96	1.59	0.0133
cg16267059	chr15	44117132	MFAP1	1.79	0.47	0.000164	0.33	0.5	0.509	-0.49	0.45	0.282
cg17504765	chr4	96300958	UNC5C	5.52	1.45	0.000164	2.86	1.55	0.0665	1.62	1.39	0.246
cg10545768	chr15	63115265	MIR190;TLN2	2.83	0.74	0.00017	1.89	0.8	0.0183	2.43	0.72	8e-04
cg12433561	chr4	175527947		3.78	0.99	0.000171	4.81	1.06	8.58e-06	2.83	0.96	0.00334
cg09727944	chr6	119390712	FAM184A;FAM184A;MIR548B	4.45	1.17	0.000171	3.12	1.26	0.0135	2.97	1.13	0.00895
cg03991477	chr7	44181092	MYL7	-4.69	1.23	0.000172	-1.27	1.32	0.337	-2.93	1.19	0.0142
cg25884550	chr2	147344914	PABPC1P2	6.17	1.62	0.000173	1.86	1.74	0.287	1.57	1.56	0.316
cg24536782	chr8	216659		-12.7	3.35	0.000179	-5.41	3.59	0.133	-7.59	3.23	0.0194
cg00670552	chr12	131750193		7.15	1.89	0.00018	2.48	2.02	0.222	0.38	1.82	0.837
cg07206827	chr1	151778404	LINGO4	-5.53	1.46	0.000183	-1.21	1.57	0.442	-1.39	1.41	0.323
cg18045108	chr11	118530628	TREH	3.56	0.94	0.000184	1.84	1.01	0.0692	1.21	0.91	0.185
cg17367439	chr12	25070931	DAD1L;BCAT1	8.38	2.22	0.000186	0.8	2.38	0.735	1.28	2.14	0.549
cg02903525	chr19	47813489	C5AR1	-6.06	1.61	0.000189	-2.22	1.72	0.198	-1.63	1.55	0.291
cg11766283	chr13	24525070		4.83	1.28	0.00019	3	1.37	0.0293	1.28	1.23	0.3
cg01690872	chr7	132250373	PLXNA4;PLXNA4;PLXNA4	5.51	1.46	0.000192	5.15	1.57	0.00112	3.11	1.41	0.0277
cg26127113	chr15	57799854	CGNL1	6.7	1.78	0.000193	4.47	1.91	0.0195	5.51	1.71	0.00142
cg00945238	chr4	134069409	PCDH10;PCDH10	-7.83	2.08	0.000194	-6.35	2.23	0.00462	-7.05	2	0.000492
cg01465323	chr3	13609994	FBLN2;FBLN2;FBLN2	-5.66	1.5	0.000195	-3.12	1.61	0.0539	-1.3	1.45	0.37
cg11504081	chr1	214725800	PTPN14	0.68	0.18	0.000195	0.19	0.19	0.32	-0.18	0.17	0.305
cg03659519	chr18	74961966	GALR1	-8.3	2.21	0.000198	-2.79	2.36	0.238	-5.47	2.12	0.0105
cg03023900	chr17	62085236	ICAM2;ICAM2;ICAM2;ICAM2;ICAM2	3.52	0.94	0.000201	3.28	1.01	0.00122	2.26	0.9	0.0127
cg19656415	chr8	41176850		6.58	1.75	0.000203	2.11	1.88	0.263	3.47	1.69	0.0407
cg13856825	chr9	80765076		5.84	1.55	0.000204	3.7	1.67	0.0272	0.55	1.5	0.713
cg24340795	chr13	109538972	MYO16	-8.17	2.18	0.000206	-5.32	2.33	0.0234	-5.86	2.1	0.00548
cg11145461	chr1	201475451	CSRP1;CSRP1	-9.52	2.54	0.000211	-3.97	2.72	0.146	-7.97	2.45	0.00124
cg03937440	chr6	129660428	LAMA2;LAMA2	7.34	1.96	0.000214	4.39	2.1	0.0375	2.43	1.89	0.199
cg24112713	chr14	21494093	NDRG2;NDRG2;NDRG2;NDRG2;NDRG2;NDRG2;NDRG2;NDRG2	6.58	1.76	0.000215	2.23	1.88	0.238	2.42	1.69	0.154
cg03041109	chr4	109057004	LEF1;LEF1;LEF1;LEF1	-6.75	1.8	0.000216	-0.28	1.93	0.883	-2.61	1.74	0.134
cg01428750	chr8	22222451		3.63	0.97	0.000217	1.8	1.04	0.0847	2.14	0.94	0.0226
cg25551714	chr11	116452003		9.87	2.64	0.00022	1.97	2.83	0.486	3.34	2.54	0.19
cg03349504	chr18	43359344		6.99	1.87	0.000223	3.3	2.01	0.102	1.55	1.8	0.392
cg23946499	chrX	15518992	BMX;BMX	12.35	3.31	0.000223	5.37	3.55	0.131	4.73	3.19	0.138
cg11274527	chr3	62384401	CADPS;CADPS;CADPS	3.31	0.89	0.000223	2.05	0.95	0.0314	1.85	0.85	0.0313
cg05175540	chr6	2890674	SERPINB9	3.91	1.05	0.000224	1.57	1.12	0.162	-0.02	1.01	0.986
cg08662766	chr19	4536321	PLIN5	6.61	1.77	0.000224	4.97	1.9	0.00923	4.59	1.71	0.00746
cg24458917	chr13	112334205		6.72	1.81	0.000232	2.26	1.94	0.244	2.64	1.74	0.131
cg10160397	chr11	86383464	ME3;ME3;ME3;ME3	5.47	1.47	0.000232	0.04	1.58	0.982	2.05	1.41	0.148
cg05976325	chr22	36030660		2.28	0.61	0.000232	0.43	0.66	0.517	1.56	0.59	0.00879
cg02765496	chr9	71393662	FAM122A;PIP5K1B	5.3	1.42	0.000233	0.35	1.53	0.816	1.05	1.37	0.443
cg21534774	chr17	45863706		-6.63	1.78	0.000234	1.91	1.91	0.319	-1.76	1.72	0.305
cg18803147	chr5	2743124		8.34	2.24	0.000235	6.69	2.4	0.00569	4.77	2.16	0.0278
cg25273027	chr2	139482205	NXPH2	7.17	1.93	0.000244	6.43	2.07	0.00208	3.44	1.86	0.0658
cg24789467	chr5	132159003	SHROOM1	-3.92	1.06	0.000248	-2.05	1.14	0.0724	-0.21	1.02	0.837
cg08349931	chr12	131498999	GPR133	6.1	1.65	0.000252	2.47	1.77	0.163	1.61	1.59	0.313
cg16703882	chr3	157823479	SHOX2;SHOX2;SHOX2	-10.86	2.93	0.000252	-4.49	3.15	0.155	-3.52	2.83	0.213
cg27060355	chr2	40590871	SLC8A1;SLC8A1;SLC8A1;SLC8A1	9.09	2.46	0.000253	5.54	2.64	0.0364	6.1	2.37	0.0104
cg03953500	chr11	86383478	ME3;ME3;ME3;ME3	5.13	1.39	0.000254	0.27	1.49	0.855	2.45	1.34	0.068
cg07729130	chr11	45167493	PRDM11	10.27	2.78	0.000254	-0.16	2.98	0.958	4.65	2.68	0.0829
cg16129526	chr14	69968273	FLJ44817	-5.07	1.37	0.000255	-1.57	1.47	0.285	-3.63	1.32	0.0062
cg24480227	chr10	114489426	VTI1A	1.64	0.44	0.000259	0.79	0.48	0.0996	0.45	0.43	0.294
cg11832870	chr1	81001617		8.35	2.26	0.000263	4.08	2.43	0.0934	1.89	2.18	0.388
cg02498579	chr7	99292361		8.02	2.17	0.000263	4.56	2.33	0.0511	3.62	2.09	0.0847
cg23436819	chr18	8366955	LOC100192426;PTPRM;PTPRM	7.22	1.96	0.000263	4.23	2.1	0.0447	3.9	1.89	0.0393
cg09174032	chr2	183988000	NUP35	4.53	1.23	0.000266	1.29	1.32	0.328	1.21	1.18	0.309
cg14400246	chr14	51171483		2.02	0.55	0.000267	0.33	0.59	0.569	0.55	0.53	0.299
cg11268739	chr14	48145588		-9.06	2.46	0.000268	-3.78	2.63	0.153	-5.95	2.37	0.0124
cg01049068	chr1	64504189	ROR1;ROR1	4.78	1.3	0.000268	2.29	1.39	0.101	1.71	1.25	0.172
cg07443932	chr17	48845064	C17orf73	3.42	0.93	0.000271	3.31	1	0.000992	1.1	0.89	0.218
cg00709966	chr7	27253143		3.7	1	0.000271	2.41	1.08	0.026	2.43	0.97	0.0125
cg26848157	chr18	37333000	LOC647946	7.77	2.11	0.000272	2.42	2.26	0.285	1.93	2.03	0.343
cg01647795	chr15	44969244	PATL2	6	1.63	0.000277	3.52	1.75	0.0452	2.05	1.57	0.193
cg09744068	chr10	125732787		6.89	1.87	0.000278	4.29	2.01	0.0336	3.25	1.8	0.0724
cg02292948	chr7	36191388	EEPD1	6.15	1.67	0.000281	4.52	1.8	0.0123	1.23	1.61	0.446
cg12525675	chr13	62274647		9.22	2.52	0.000288	3	2.7	0.267	2.85	2.42	0.241
cg15259031	chr17	10707843		9.19	2.51	0.000288	6.33	2.69	0.0191	3.05	2.41	0.207
cg00682007	chr5	140344745	PCDHA7;PCDHAC2;PCDHA12;PCDHA6;PCDHA10;PCDHA4;PCDHA11;PCDHA8;PCDHA6;PCDHA1;PCDHA2;PCDHA1;PCDHA9;PCDHA13;PCDHA5;PCDHAC1;PCDHA3;PCDHA10	-4.74	1.29	0.000293	-2.17	1.39	0.119	-2.6	1.25	0.038
cg25601481	chr6	149522472		3.95	1.08	0.000294	2.99	1.16	0.0102	1.33	1.04	0.201
cg26053073	chr8	131455383		-1.95	0.53	0.000295	-0.82	0.57	0.154	-0.63	0.51	0.223
cg00097518	chr6	139115476		3.48	0.95	0.000296	1.95	1.02	0.057	0.67	0.92	0.464
cg12699648	chr13	24758155	SPATA13;SPATA13	6.7	1.83	0.000297	4.34	1.97	0.0279	3.47	1.77	0.0503
cg10502206	chr2	145182344	ZEB2;ZEB2	7.83	2.14	0.000298	4.8	2.3	0.0373	5.09	2.06	0.014
cg20402079	chr5	95066792	RHOBTB3	-3.16	0.87	0.000299	-1.84	0.93	0.0479	-1.14	0.83	0.173
cg18264789	chr1	115258650	NRAS	-9.57	2.62	0.000305	-6.42	2.81	0.023	-6.28	2.53	0.0133
cg11567723	chr7	152163944		7.21	1.98	0.000306	2.44	2.12	0.251	1.66	1.9	0.384
cg26767387	chr16	31408867	ITGAD	-5.85	1.6	0.000306	-3.83	1.72	0.0264	-4.48	1.54	0.00393
cg22881499	chr5	81263579		3.01	0.83	0.000308	2.11	0.89	0.018	1.32	0.8	0.0979
cg24527434	chr17	71544677	SDK2	-6.44	1.77	0.00031	-3.39	1.89	0.0746	-5.5	1.7	0.00136
cg08707786	chr1	210406599	SERTAD4;C1orf133	1.23	0.34	0.00031	0.02	0.36	0.95	-0.32	0.32	0.324
cg15094117	chr5	147184031		8.71	2.39	0.00031	2.34	2.56	0.361	4.57	2.3	0.0479
cg01260308	chr14	50233662	KLHDC2	7.41	2.04	0.000314	1.13	2.18	0.605	2.53	1.96	0.197
cg10661191	chr3	128417196		9.44	2.59	0.000315	7.88	2.78	0.00488	4.85	2.5	0.0531
cg13665300	chr5	146616603	STK32A;STK32A	7.03	1.93	0.000316	0.84	2.07	0.685	0	1.86	0.999
cg26907473	chr11	61956860	SCGB1D1	-7.16	1.97	0.000318	-3.44	2.11	0.104	-2.56	1.89	0.177
cg13188915	chr12	25622615		6.54	1.8	0.000318	3.93	1.93	0.0426	6.3	1.73	0.000318
cg08111922	chr14	105287408	MGC23270	8.01	2.2	0.000319	-1.48	2.36	0.532	2.12	2.12	0.319
cg19778647	chr12	24974720	BCAT1	9.9	2.72	0.000321	1.01	2.92	0.73	3.53	2.62	0.179
cg03541853	chr3	129408948	TMCC1;TMCC1;TMCC1	4.15	1.14	0.000324	5.15	1.23	3.41e-05	3.03	1.1	0.00633
cg24493834	chr6	129251011	LAMA2;LAMA2	6.52	1.8	0.000324	3.02	1.93	0.118	1.37	1.73	0.429
cg05421677	chr8	40237170		7.26	2	0.000327	3.52	2.14	0.101	1.9	1.93	0.325
cg26656751	chr17	43910226	CRHR1;CRHR1;CRHR1;CRHR1	-6.96	1.92	0.000327	-2.23	2.05	0.278	-3.43	1.85	0.0642
cg10291105	chr10	3465814		10.94	3.01	0.00033	5.83	3.23	0.0723	5.66	2.9	0.0522
cg05735590	chr6	36627451		9.32	2.57	0.000331	2.74	2.75	0.32	3.85	2.47	0.12
cg01654824	chr4	76943946	ART3;CXCL10	5.56	1.53	0.000334	7.19	1.64	1.63e-05	5.83	1.48	9.47e-05
cg09627567	chr16	86457327		7.31	2.02	0.000338	3.8	2.16	0.0798	0.91	1.94	0.64
cg00450651	chr5	139485902		4.94	1.37	0.000342	2.65	1.46	0.0708	1.63	1.31	0.216
cg14178541	chr1	165436588		6.87	1.9	0.000343	1.68	2.04	0.411	5.9	1.83	0.0014
cg15215077	chr6	119561839	MAN1A1	6.76	1.87	0.000344	5.23	2.01	0.00954	5.61	1.8	0.002
cg04837455	chr7	90764817	CDK14	5.78	1.6	0.00035	3.46	1.71	0.0445	4.88	1.54	0.00167
cg20033619	chr15	39523161		3.57	0.99	0.000351	2.65	1.06	0.0128	1.77	0.95	0.0632
cg03301026	chr3	124482260	ITGB5	2.09	0.58	0.000353	1.36	0.62	0.0291	1.61	0.56	0.00422
cg10525432	chr5	9540960	SEMA5A	8.42	2.33	0.000354	3.16	2.5	0.207	4.77	2.25	0.0346
cg17911318	chr18	74962000	GALR1	-8.87	2.46	0.000357	-2.26	2.64	0.393	-3.45	2.37	0.146
cg14059963	chr12	12815026	GPR19	3.56	0.99	0.000358	1.22	1.06	0.25	0.59	0.95	0.536
cg10829004	chr14	60179825	RTN1;RTN1	-6.95	1.93	0.000358	-2.99	2.07	0.149	-2.56	1.86	0.168
cg03073003	chr12	100556734	GOLGA2L1	4.33	1.2	0.000359	4.93	1.29	0.000152	3.39	1.16	0.00356
cg18063486	chr4	1512966		-6.83	1.89	0.000361	-1.29	2.03	0.525	-3.84	1.82	0.0361
cg06900164	chr5	132158840	SHROOM1	-4.05	1.12	0.000361	-2.81	1.2	0.0203	-0.34	1.08	0.752
cg08900106	chr2	173099800		7.03	1.95	0.000363	4.08	2.09	0.0517	3.59	1.88	0.057
cg05805236	chr11	65401703	PCNXL3	1.02	0.28	0.000367	0.36	0.3	0.232	-0.08	0.27	0.778
cg05280131	chr2	132248998	FAM128A;LOC150776	-4.78	1.33	0.000371	1.39	1.43	0.329	-0.9	1.28	0.484
cg26353192	chr12	25059891	BCAT1	8.42	2.34	0.000371	2.87	2.51	0.254	1.55	2.25	0.492
cg23886755	chr1	33841166	PHC2;PHC2	1.54	0.43	0.000375	1.36	0.46	0.00331	1.06	0.41	0.0105
cg10935550	chr1	203274660	BTG2	0.41	0.11	0.000376	0.26	0.12	0.0383	0.12	0.11	0.279
cg26903222	chr5	37378229	WDR70	1.88	0.52	0.000377	1.55	0.56	0.00607	1.54	0.5	0.00243
cg14117874	chr5	81684364		6.78	1.89	0.000378	5.6	2.02	0.00602	4.74	1.82	0.00949
cg09406856	chr3	66491863	LRIG1	-4.91	1.37	0.000381	-2.58	1.47	0.0797	-1.07	1.32	0.416
cg13856652	chr2	3889311		6.01	1.67	0.000382	0.03	1.8	0.986	3.68	1.61	0.0233
cg14287565	chr9	127630689	ARPC5L	-2.58	0.72	0.000382	0.4	0.77	0.606	-1.45	0.69	0.0373
cg09142843	chr6	129641671	LAMA2;LAMA2	7.3	2.04	0.000385	3.17	2.18	0.148	2.56	1.96	0.192
cg11742268	chr12	60673288		8.78	2.45	0.000386	-3.06	2.62	0.244	0.65	2.36	0.783
cg18554868	chr20	62117537		-7.5	2.09	0.000388	-2.71	2.24	0.228	-4.36	2.02	0.0311
cg13792714	chr3	114103345	ZBTB20;ZBTB20;ZBTB20;ZBTB20;ZBTB20;ZBTB20;ZBTB20	9.62	2.68	0.000389	3.72	2.88	0.197	4.25	2.58	0.101
cg21731345	chr19	7554201	PEX11G	1.13	0.31	0.00039	0.38	0.34	0.256	0.49	0.3	0.104
cg00664093	chr8	142984321		5.68	1.58	0.000391	2.91	1.7	0.0878	4.1	1.53	0.00763
cg03935359	chr1	68363156		6.93	1.93	0.000392	0.34	2.07	0.871	1.48	1.86	0.426
cg09992387	chr1	55331285	DHCR24	4.25	1.19	0.000394	3.19	1.27	0.0127	3.55	1.14	0.00208
cg24699146	chr1	24152579	HMGCL;HMGCL	9.09	2.54	0.000395	6.23	2.72	0.0228	3.52	2.44	0.15
cg27124512	chr16	31225350	TRIM72;TRIM72	-4.34	1.21	0.000396	-0.66	1.3	0.614	-2.12	1.17	0.0704
cg15412181	chr14	62299023		3.72	1.04	0.000396	3.06	1.11	0.00633	2.42	1	0.0162
cg12356118	chr5	143974787		4.55	1.27	0.000399	1.12	1.36	0.411	1.83	1.23	0.136
cg04467334	chr11	6291927	CCKBR	-5.76	1.61	0.000399	-1.16	1.73	0.502	-1.31	1.55	0.399
cg21533897	chr11	64377229	NRXN2;NRXN2;NRXN2	-4.52	1.26	0.000401	0.76	1.35	0.576	-1.62	1.22	0.183
cg01883540	chr4	120646965		7.71	2.16	0.000404	4.85	2.31	0.0366	3.84	2.08	0.0653
cg09567511	chr4	6155914	JAKMIP1;JAKMIP1	7.03	1.97	0.000405	1.84	2.11	0.383	0	1.9	0.998
cg03438773	chr2	219974186	NHEJ1	6.63	1.86	0.000406	4.24	1.99	0.0341	5.31	1.79	0.00318
cg12878812	chr12	119419696	SRRM4	-6.45	1.81	0.000407	0.73	1.94	0.706	0.89	1.74	0.609
cg16811875	chr7	132192823	PLXNA4;PLXNA4;PLXNA4	5.58	1.56	0.000407	5.2	1.67	0.00205	0.99	1.5	0.509
cg10856972	chr2	163040992	FAP	5.86	1.64	0.000409	2.16	1.76	0.22	3.02	1.58	0.0572
cg19377230	chr2	241295512		-6.35	1.78	0.000409	-2.09	1.91	0.273	-5.42	1.71	0.00171
cg06156376	chr3	157823814	SHOX2;SHOX2;SHOX2;SHOX2;SHOX2;SHOX2	-10.29	2.88	0.00041	-3.42	3.09	0.269	-3.78	2.78	0.175
cg15765497	chr8	91863566	NECAB1	5.46	1.53	0.000413	2.94	1.64	0.0742	2.45	1.47	0.098
cg11476317	chr13	24476792		1.88	0.53	0.000417	1.22	0.57	0.0324	0.8	0.51	0.116
cg19691778	chr8	97157756	GDF6	6.48	1.82	0.000419	6.19	1.95	0.00165	3.3	1.75	0.0603
cg01234248	chr12	26150045	RASSF8;RASSF8;RASSF8	7.26	2.04	0.00042	4.42	2.19	0.0438	2.8	1.96	0.155
cg04785391	chr1	165040606		6.18	1.73	0.00042	6.77	1.86	0.000311	6.36	1.67	0.000164
cg16185386	chr13	29077350		-5.77	1.62	0.000423	-2.77	1.74	0.111	-2.49	1.56	0.111
cg00395501	chr1	93296860	RPL5	5.28	1.48	0.000423	3.32	1.59	0.0378	4.1	1.43	0.00432
cg14037250	chr9	136918894	BRD3	-1.1	0.31	0.000424	0.3	0.33	0.367	-0.05	0.3	0.859
cg07222861	chr1	32355084		5.13	1.44	0.000427	1.89	1.54	0.221	3.29	1.39	0.0183
cg12968701	chr12	57881178	MARS	7.62	2.14	0.000427	5.21	2.3	0.0238	3.47	2.06	0.093
cg03175305	chr3	179754483	PEX5L;PEX5L	-7.68	2.16	0.000428	-2.31	2.31	0.318	-4.5	2.08	0.031
cg26565120	chr8	29635776		5.65	1.59	0.000429	3.18	1.7	0.0629	3.23	1.53	0.0356
cg16923982	chr2	233369610		-5.5	1.55	0.000429	-1.53	1.66	0.356	-1.92	1.49	0.197
cg20309339	chr13	60912242		8.34	2.35	0.000431	0.98	2.52	0.698	2.94	2.26	0.194
cg14777341	chr17	78992323		5.76	1.62	0.000433	2.62	1.74	0.132	4.29	1.56	0.00626
cg19463518	chr19	634035	POLRMT	-1.7	0.48	0.000434	-1.22	0.51	0.0179	-1.04	0.46	0.024
cg26486702	chr1	161129448	USP21;USP21;USP21;USP21	-0.63	0.18	0.000435	-0.59	0.19	0.00191	-0.6	0.17	0.000482
cg07277864	chr17	36707708	SRCIN1	2.99	0.84	0.000436	0.95	0.9	0.295	0.28	0.81	0.729
cg26929161	chr20	50701266	ZFP64	3.3	0.93	0.000437	2.58	0.99	0.00985	1.4	0.89	0.117
cg25975689	chr12	54330354		-6.89	1.94	0.000438	-0.9	2.08	0.667	1.11	1.87	0.552
cg24522384	chr4	96761264	PDHA2;PDHA2	6.29	1.77	0.000439	4.27	1.9	0.0254	2.92	1.71	0.0884
cg19913291	chr6	30295432	HCG18;TRIM39;TRIM39;HCG18;TRIM39	-3.72	1.05	0.00044	0.4	1.12	0.725	-1.71	1.01	0.0908
cg15671725	chr13	67434423	PCDH9;PCDH9	9.42	2.65	0.000442	3.31	2.85	0.246	0.93	2.56	0.717
cg04068844	chr10	102563245	PAX2;PAX2;PAX2;PAX2;PAX2	-6.08	1.71	0.000445	-3.48	1.84	0.0595	-2.31	1.65	0.162
cg05081614	chr14	31494237	STRN3;STRN3;AP4S1;AP4S1	-3.74	1.05	0.000448	1.01	1.13	0.372	-1.31	1.01	0.198
cg26636398	chr5	31682503		6.16	1.74	0.000451	1.68	1.86	0.368	3.53	1.67	0.0357
cg17848515	chr2	130940706	SMPD4;SMPD4;SMPD4;SMPD4;SMPD4;SMPD4;SMPD4;FAM128B	-6.78	1.91	0.000452	2.55	2.05	0.215	-1.49	1.84	0.42
cg01426903	chr20	3667841	SIGLEC1	-6.34	1.79	0.000453	-1.12	1.92	0.56	-2.35	1.72	0.175
cg03778373	chr5	37378360	WDR70	2.62	0.74	0.000454	1.9	0.79	0.0171	2.15	0.71	0.00277
cg09715499	chr7	100818038	C7orf52	-3.5	0.99	0.000459	-1.85	1.06	0.0815	-0.65	0.95	0.496
cg13847998	chr12	6590163		5.62	1.59	0.00046	6.93	1.7	5.92e-05	3.45	1.53	0.0247
cg26235489	chr6	64042706		5.71	1.61	0.00046	6.31	1.73	0.000311	1.55	1.55	0.32
cg24158437	chr6	97439763	KLHL32	7.4	2.09	0.000461	-2.89	2.24	0.199	1.45	2.01	0.472
cg18849025	chr11	1242710		8.84	2.5	0.000461	5.54	2.68	0.0393	1.91	2.41	0.427
cg25242423	chr19	12940950	RTBDN;RTBDN	-6.72	1.9	0.000464	0.21	2.04	0.919	-1.11	1.83	0.544
cg04573475	chr1	227127449	CABC1	0.9	0.25	0.000468	0.14	0.27	0.609	-0.1	0.24	0.682
cg23766996	chr7	86272023	GRM3	9.03	2.56	0.000469	4.74	2.74	0.0847	4.32	2.46	0.0802
cg14656329	chr1	5508741		5.26	1.49	0.000469	1.78	1.6	0.266	0.72	1.43	0.615
cg14683490	chr10	72297097	KIAA1274	-6.2	1.76	0.000474	-3.24	1.88	0.0862	-4.77	1.69	0.00507
cg02690256	chr2	10953520	PDIA6	4.87	1.38	0.000474	1.9	1.48	0.201	-0.46	1.33	0.727
cg10062065	chr2	220308747	SPEG	-5.98	1.69	0.000475	-3.84	1.82	0.0351	-2.9	1.63	0.0763
cg00058009	chr4	122853693	TRPC3;TRPC3	5.37	1.52	0.00048	-0.18	1.63	0.91	1.64	1.47	0.265
cg19414780	chr7	150733014	ABCB8	1.21	0.34	0.000483	0.9	0.37	0.0156	0.49	0.33	0.138
cg05842620	chr17	74985055		4.84	1.37	0.000485	2.3	1.47	0.12	1.1	1.32	0.406
cg09183072	chr2	178128650	NFE2L2;NFE2L2;NFE2L2	0.45	0.13	0.000485	0.13	0.14	0.364	0.06	0.12	0.647
cg23469990	chr20	34655665		5.08	1.44	0.000488	3.54	1.55	0.0229	2.44	1.39	0.0804
cg12167452	chr17	47969440		-6.18	1.75	0.000489	-2.08	1.88	0.268	-1.59	1.69	0.346
cg12235260	chr17	48845052	C17orf73	3.03	0.86	0.00049	2.42	0.92	0.00915	1.57	0.83	0.0588
cg12688781	chr12	125570079	AACS	-1.25	0.36	0.000502	-0.83	0.38	0.0311	-0.27	0.34	0.429
cg09503596	chr11	94883722		4.63	1.32	0.000503	0.74	1.41	0.602	1.59	1.27	0.21
cg24623196	chr12	49076058	C12orf41	0.47	0.13	0.000506	0.43	0.14	0.00296	0.17	0.13	0.186
cg05343453	chr7	129847153	C7orf45	4.13	1.18	0.000507	2.95	1.26	0.02	2.24	1.13	0.0484
cg19056008	chrX	32175072	DMD;DMD;DMD;DMD;DMD;DMD;DMD;DMD;DMD;DMD;DMD;DMD	8.28	2.36	0.000508	1.56	2.53	0.537	4.75	2.27	0.0371
cg05823823	chr12	26493991	ITPR2	6.88	1.96	0.000509	4.31	2.1	0.041	0.85	1.89	0.653
cg10045909	chr16	31075842	ZNF668	2.7	0.77	0.000509	1.53	0.83	0.0646	1.63	0.74	0.0287
cg18855030	chr2	143886940	ARHGAP15;ARHGAP15	9.48	2.7	0.000511	5.99	2.89	0.0393	7.51	2.6	0.00416
cg23301925	chr14	91294322		3.12	0.89	0.000515	1.87	0.95	0.0503	0.27	0.86	0.756
cg04761231	chr9	127623571	RPL35	-1.61	0.46	0.000517	-0.23	0.49	0.645	-1.06	0.44	0.017
cg11476907	chr8	102480147		10.47	2.99	0.000518	4.84	3.2	0.132	7.68	2.88	0.008
cg06522879	chr11	64358276	SLC22A12;SLC22A12	-6.68	1.91	0.00052	-1.16	2.04	0.571	-5.4	1.84	0.00351
cg20479688	chr12	53046513	KRT2	-8.95	2.56	0.000522	-3.01	2.74	0.273	-0.2	2.46	0.937
cg16631022	chr6	139318540		3.38	0.96	0.000522	1.37	1.03	0.186	1.89	0.93	0.0427
cg21036162	chr6	31649728		8.29	2.37	0.000524	4.89	2.54	0.0546	3.19	2.28	0.162
cg08426891	chr11	4686966		-7.72	2.2	0.000524	-1.31	2.36	0.579	-2.75	2.12	0.196
cg01467503	chr1	16692150	C1orf144;C1orf144	6.07	1.73	0.000526	2.82	1.86	0.13	1.46	1.67	0.383
cg23973899	chr10	31130953		3.93	1.12	0.000526	2.27	1.2	0.0598	2.71	1.08	0.0127
cg18629270	chr5	171881583	SH3PXD2B	-1.14	0.33	0.000527	-0.7	0.35	0.0472	-0.45	0.31	0.151
cg03687096	chr4	3713209		6	1.72	0.000528	-0.43	1.84	0.814	2.41	1.65	0.146
cg23192749	chr5	40570344		9.27	2.65	0.000529	6.09	2.84	0.0328	4.78	2.55	0.0616
cg05245170	chr2	558220		5.53	1.58	0.000531	3.65	1.69	0.0322	2.26	1.52	0.139
cg25953350	chr11	45167368	PRDM11	9.34	2.67	0.000534	1.53	2.86	0.594	3.89	2.57	0.131
cg10823322	chr2	208989579	CRYGD	8.28	2.37	0.000534	7	2.54	0.00614	2.89	2.28	0.206
cg26686009	chr10	45495739	C10orf25;ZNF22	8.82	2.52	0.000534	2.43	2.7	0.37	2.02	2.43	0.405
cg01720742	chr1	22351395	HSPC157;HSPC157	8.7	2.49	0.000542	2.76	2.67	0.302	3.91	2.4	0.104
cg21467717	chr18	77623409	KCNG2	4.88	1.4	0.000543	3.63	1.5	0.0158	2.76	1.34	0.0409
cg11732492	chr17	47652515	NXPH3	-5.88	1.68	0.000545	-0.62	1.81	0.731	-2.58	1.62	0.112
cg08939082	chr3	87101679		7.61	2.18	0.000546	2.33	2.34	0.319	3.13	2.1	0.136
cg15607152	chr5	17358665		8.38	2.4	0.000546	9.25	2.57	0.000374	4.5	2.31	0.0525
cg19875375	chr11	46740666	F2	6.52	1.87	0.000547	2.1	2	0.295	1.88	1.8	0.297
cg06537372	chr1	244923979		-5.61	1.61	0.000549	-2.88	1.72	0.0957	-2.36	1.55	0.128
cg12974733	chr2	162273524	TBR1	-5.16	1.48	0.000551	-1.24	1.59	0.433	-1.1	1.43	0.441
cg23564700	chr18	5544169	EPB41L3	-9.39	2.69	0.000554	-5.62	2.89	0.0523	-5.07	2.59	0.0515
cg20334849	chr11	86383300	ME3;ME3;ME3	6.12	1.75	0.000557	-0.56	1.88	0.764	2.1	1.69	0.214
cg05363938	chr17	61043072		3.72	1.07	0.000561	1.22	1.14	0.289	0.45	1.03	0.665
cg02370222	chr6	38580256	BTBD9;BTBD9	6.04	1.73	0.000562	4.29	1.86	0.0217	2.9	1.67	0.083
cg08244382	chr14	101348158	MIR127;MIR433;RTL1	5.67	1.63	0.000565	7.97	1.75	7.11e-06	3.78	1.57	0.0166
cg15949845	chr14	68002903	PLEKHH1	4.05	1.16	0.000567	1.59	1.25	0.204	1.72	1.12	0.125
cg05634218	chr6	3762048		9.97	2.86	0.000568	10.34	3.07	0.000852	2.18	2.76	0.43
cg25249293	chr19	51130408	SYT3;SYT3;SYT3	-4.54	1.31	0.000568	0.13	1.4	0.928	-2.05	1.26	0.105
cg00491927	chr3	120003642		8.38	2.41	0.00057	5.52	2.58	0.0334	3.15	2.32	0.175
cg12154980	chr12	51722300	CELA1	1.99	0.57	0.000574	1.08	0.61	0.0799	1.3	0.55	0.0191
cg03486974	chr16	2199702	RAB26	-4.93	1.42	0.000574	-0.02	1.52	0.987	-1.71	1.37	0.212
cg25520960	chr2	219863984		-5.88	1.69	0.000575	-3.82	1.81	0.036	-3.07	1.63	0.0603
cg06507678	chr5	114919500	TMED7-TICAM2;TICAM2;TMED7-TICAM2	3.87	1.11	0.000576	2.24	1.19	0.0608	1.39	1.07	0.197
cg24588148	chr10	92913016	NUDT9P1	-6.29	1.81	0.000576	-3.06	1.94	0.116	-3.97	1.74	0.0235
cg12375561	chr3	176351898		7.76	2.23	0.000576	0.17	2.39	0.944	2.21	2.15	0.304
cg04373205	chr6	37137071	PIM1	-0.61	0.18	0.000577	-0.45	0.19	0.0178	-0.38	0.17	0.0248
cg05506448	chr22	44355332	SAMM50	-1.57	0.45	0.000577	-0.21	0.48	0.663	-0.5	0.44	0.248
cg06464781	chr11	64509084	RASGRP2;RASGRP2;RASGRP2	-6.22	1.79	0.000579	-1.68	1.92	0.382	-1.96	1.72	0.258
cg13391116	chr11	86383236	ME3;ME3;ME3;ME3	4.98	1.43	0.000581	-0.99	1.54	0.519	1.33	1.38	0.337
cg08776855	chr13	43804299	ENOX1;ENOX1	4.04	1.16	0.000584	0.71	1.25	0.568	1.62	1.12	0.148
cg01059398	chr3	172235808	TNFSF10	6.35	1.83	0.000585	3.3	1.96	0.0932	4.08	1.76	0.0214
cg15853028	chr4	114325990		4.44	1.28	0.000586	2.47	1.37	0.0721	2.42	1.23	0.0503
cg27440050	chr17	19280802	MAPK7;MAPK7;MAPK7;MAPK7	2.85	0.82	0.000586	0.57	0.88	0.519	1.5	0.79	0.0587
cg06933384	chr5	74808293	COL4A3BP;COL4A3BP;COL4A3BP;POLK	-6.43	1.86	0.000597	-1.38	1.99	0.489	-1.34	1.79	0.454
cg26267259	chr7	157407820	PTPRN2;PTPRN2;PTPRN2	5.8	1.67	0.000598	2.58	1.79	0.151	1	1.61	0.537
cg01433189	chr15	45544230	SLC28A2	5.5	1.59	0.000601	3.19	1.7	0.0616	0.87	1.53	0.569
cg10759957	chr7	94294847	PEG10;PEG10	2.09	0.6	0.000602	0.69	0.65	0.29	1.14	0.58	0.0494
cg02096792	chr2	1377754		6.89	1.99	0.000606	4.53	2.13	0.0346	3.15	1.92	0.101
cg02602182	chrX	40026844	BCOR;BCOR	8.9	2.57	0.000608	-1.57	2.76	0.569	3.36	2.48	0.176
cg24601559	chr2	43328536		7.33	2.12	0.000611	6.28	2.27	0.00601	7.19	2.04	0.000484
cg03712965	chr6	153280770		5.93	1.71	0.000616	6.04	1.84	0.00112	4.08	1.65	0.0139
cg23664192	chr6	34725288	SNRPC;SNRPC;SNRPC	0.4	0.12	0.000617	0.02	0.12	0.856	-0.03	0.11	0.78
cg06374807	chr12	131606857	GPR133	5.29	1.53	0.000618	3.25	1.64	0.0488	3.47	1.47	0.0192
cg07912147	chr12	26138851	RASSF8;RASSF8;RASSF8	6.46	1.87	0.000619	5.9	2	0.00343	5.96	1.8	0.00103
cg14750269	chr19	46975180	PNMAL1;PNMAL1	-7.21	2.09	0.000622	-2.02	2.24	0.367	-2.94	2.01	0.145
cg03723715	chr19	47937352	SLC8A2	-4.44	1.29	0.000623	1.51	1.38	0.273	-1.66	1.24	0.18
cg15782311	chr12	113494031		-5.72	1.65	0.000624	-2.36	1.77	0.185	-1.64	1.59	0.305
cg04331813	chr3	87810762		4.39	1.27	0.000625	3.73	1.36	0.00648	2.96	1.22	0.0161
cg12732390	chr3	79189311	ROBO1	8.16	2.36	0.000628	2.52	2.53	0.32	5.19	2.28	0.0234
cg06692974	chr5	148700400	AFAP1L1;AFAP1L1	7.79	2.26	0.000631	5.11	2.42	0.0355	3.67	2.18	0.0928
cg13014394	chr14	23504787	PSMB5;PSMB5;PSMB5	5.71	1.66	0.000635	2.67	1.77	0.133	4.2	1.59	0.00889
cg15928347	chr2	64837018		8.41	2.44	0.000635	5.98	2.62	0.0228	1.96	2.35	0.405
cg00955808	chr6	21754525	FLJ22536	6.8	1.97	0.00064	4.6	2.12	0.0306	4.45	1.9	0.0198
cg05170040	chr2	65422256		2.74	0.79	0.000642	2.14	0.85	0.0124	1.79	0.76	0.0199
cg07043361	chr12	114404971	RBM19;RBM19;RBM19	6.58	1.91	0.000643	2.93	2.05	0.154	2.96	1.84	0.109
cg05534427	chr19	46001550	RTN2;FLJ40125;RTN2	5.78	1.68	0.000646	3.28	1.8	0.0695	2.11	1.62	0.193
cg06296570	chr7	130792605	FLJ43663;FLJ43663	1.96	0.57	0.000647	0.32	0.61	0.595	0.1	0.55	0.86
cg04364230	chr1	110750033		-7.92	2.3	0.000654	0.66	2.47	0.789	0.76	2.22	0.733
cg09761040	chr19	13209981	LYL1	9.41	2.73	0.000655	8.4	2.93	0.00446	5.44	2.63	0.0398
cg24076537	chr4	139858980		6.98	2.03	0.000655	5.6	2.18	0.0105	2.88	1.95	0.142
cg05569767	chr18	76638494		6.05	1.76	0.000656	3.27	1.88	0.0833	-0.06	1.69	0.974
cg16639713	chr3	16646904	DAZL;DAZL	1.37	0.4	0.000657	0.48	0.43	0.258	0.46	0.38	0.231
cg26241462	chr11	6677965	DCHS1	-8.05	2.34	0.000658	-4.19	2.51	0.0956	-4.13	2.25	0.0679
cg25380791	chr10	3544639		4.48	1.3	0.000664	2.83	1.4	0.0437	2.23	1.25	0.0768
cg22191665	chr5	127761982	FBN2	7.95	2.31	0.000666	-0.26	2.48	0.917	3.36	2.23	0.133
cg13221074	chr11	64051814	GPR137;BAD;BAD;GPR137;GPR137	-1.08	0.32	0.000671	0.52	0.34	0.123	-0.63	0.3	0.0401
cg06492545	chr20	62442660		-6.07	1.77	0.000671	-2.82	1.9	0.137	-3.26	1.7	0.0565
cg08772684	chrX	76198371		8.5	2.48	0.000672	6.2	2.65	0.0201	4.1	2.38	0.0867
cg14881618	chr11	86383241	ME3;ME3;ME3	4.82	1.4	0.000672	-0.59	1.51	0.695	1.44	1.35	0.289
cg08931835	chr3	121899556		-7.86	2.29	0.000674	-3.42	2.46	0.164	-1.63	2.21	0.46
cg26140961	chr14	21121353		-7.36	2.15	0.000675	-2.27	2.3	0.325	-3.34	2.07	0.107
cg26523866	chr1	189722103		6.37	1.85	0.000675	3.34	1.99	0.0944	3.33	1.79	0.0629
cg14096569	chr6	33283064	ZBTB22;TAPBP;TAPBP;TAPBP;ZBTB22	5.92	1.73	0.000677	1.1	1.85	0.554	1.61	1.66	0.334
cg20679906	chr20	44333712	WFDC10B;WFDC13;WFDC10B	5.01	1.46	0.000683	2.23	1.57	0.157	2.73	1.41	0.0536
cg14617608	chr9	33078216		6.02	1.76	0.000684	3.33	1.88	0.0777	0.5	1.69	0.766
cg20234007	chr18	74535840	ZNF236	-8.25	2.41	0.000685	0.17	2.58	0.948	-4.99	2.32	0.032
cg18858517	chr20	57979326		-6.36	1.86	0.000687	-5.14	1.99	0.0103	-2.67	1.79	0.136
cg06609197	chr8	80524611	STMN2	-8.89	2.59	0.000687	-1.92	2.78	0.492	-4.83	2.5	0.0543
cg13728115	chrX	40030819	BCOR;BCOR	10.18	2.97	0.000687	3.74	3.18	0.242	3.13	2.86	0.274
cg16177922	chr2	158102245		6.21	1.81	0.000695	1.52	1.94	0.435	3.31	1.75	0.0587
cg16538604	chr4	2010703	WHSC2	-0.7	0.2	0.000695	-0.55	0.22	0.0128	-0.52	0.2	0.00868
cg19282952	chr6	139312528		3.36	0.98	0.000696	2.52	1.05	0.0173	3.29	0.94	0.000557
cg06089463	chr4	121988066	C4orf31	5.71	1.67	0.000702	3.71	1.79	0.0391	3.43	1.61	0.0336
cg25096582	chr14	35183928	CFL2;CFL2;CFL2;CFL2;CFL2;CFL2	-0.92	0.27	0.000704	-0.43	0.29	0.143	-0.76	0.26	0.00375
cg08508745	chr10	4378624		7.72	2.26	0.000704	5.1	2.42	0.0359	5.44	2.18	0.0128
cg13690703	chr3	88030644	HTR1F	3.62	1.06	0.000706	2.36	1.14	0.0383	1.45	1.02	0.157
cg14152268	chr14	105287427	MGC23270	8.21	2.4	0.000708	-1.77	2.57	0.492	2.13	2.31	0.358
cg13175159	chr1	79472643	ELTD1	7.51	2.2	0.000709	6.53	2.36	0.00591	4.51	2.12	0.0339
cg23034014	chr3	115485166		5.51	1.61	0.00071	7.2	1.73	3.98e-05	3.49	1.55	0.0251
cg07010486	chr1	204301350	PLEKHA6	6.03	1.77	0.000712	1.44	1.89	0.446	1.88	1.7	0.27
cg00047185	chr19	54196849	MIR526B	-6.36	1.86	0.000713	0.44	2	0.824	-3.49	1.79	0.0527
cg24527880	chr11	108906099		4.34	1.27	0.000715	2.08	1.36	0.127	0.85	1.22	0.485
cg14021550	chr2	469727		7.25	2.12	0.000717	6.3	2.28	0.00601	4.98	2.05	0.0155
cg11835219	chr7	114463802		3.3	0.97	0.000719	3.03	1.04	0.00367	2.02	0.93	0.0306
cg01140247	chr10	77784369	C10orf11	-7.22	2.12	0.000719	-1.49	2.27	0.512	-4.78	2.04	0.0195
cg03317811	chr2	42329494		9.32	2.73	0.000722	5.66	2.93	0.0541	2.8	2.63	0.288
cg09980058	chr19	18898325	COMP	-9.51	2.79	0.000724	-2.57	2.99	0.389	-1.56	2.68	0.561
cg00730857	chr4	1994281	WHSC2	8.22	2.41	0.000724	7.99	2.58	0.00214	3.56	2.32	0.126
cg00339740	chr2	144664540		6.57	1.93	0.000726	0.15	2.06	0.943	3.14	1.85	0.0919
cg23434459	chr7	107220583	BCAP29;BCAP29;BCAP29;BCAP29	0.5	0.15	0.000727	0.11	0.16	0.48	0.11	0.14	0.428
cg18809039	chr5	2702863		7.7	2.26	0.000729	1.22	2.42	0.613	4.81	2.17	0.0275
cg07560096	chr11	86383182	ME3;ME3;ME3;ME3	3.95	1.16	0.000733	-0.65	1.24	0.601	1.15	1.11	0.302
cg17516837	chr12	93975417		6.91	2.03	0.000734	-1.2	2.17	0.583	-1.66	1.95	0.395
cg00578363	chr1	53925053	DMRTB1	3.83	1.12	0.000735	1.28	1.21	0.29	-0.07	1.08	0.949
cg05970033	chr5	78441950		5.9	1.73	0.000737	4.18	1.86	0.025	4.5	1.67	0.00728
cg15161171	chr2	38634397		5.6	1.64	0.000738	3.56	1.76	0.0442	2.28	1.58	0.15
cg21064333	chr15	63613902		10.06	2.95	0.000741	-0.86	3.17	0.786	3.41	2.85	0.232
cg12516669	chr4	91045103		4.54	1.33	0.000741	3.64	1.43	0.0114	3.06	1.29	0.0177
cg07006920	chr1	54305115	TMEM48;TMEM48;TMEM48	6	1.76	0.000742	2.74	1.89	0.148	1.46	1.7	0.39
cg01341655	chr4	62202294		7.45	2.19	0.000743	3.37	2.35	0.152	3.15	2.11	0.136
cg07475117	chr3	174095077		4.76	1.4	0.000744	3.17	1.5	0.035	1.96	1.35	0.146
cg04391232	chr16	1591854	IFT140;TMEM204	1.63	0.48	0.000753	1.42	0.52	0.00623	1.09	0.46	0.0191
cg25977493	chr3	157823817	SHOX2;SHOX2;SHOX2;SHOX2;SHOX2;SHOX2	-9.23	2.71	0.000754	-3.49	2.91	0.232	-3.79	2.61	0.148
cg10120657	chr17	77786354		6.21	1.83	0.000756	1.86	1.96	0.343	5.11	1.76	0.00394
cg19442920	chr19	6371790	ALKBH7	5.96	1.75	0.000757	0.61	1.88	0.744	1.68	1.69	0.32
cg24056730	chr4	76995386	ART3;ART3;ART3	2.88	0.85	0.000759	2.37	0.91	0.00953	1.63	0.82	0.0465
cg09473613	chr1	24152604	HMGCL;HMGCL	9.01	2.65	0.00076	6.9	2.84	0.0158	5.21	2.55	0.0422
cg03215422	chr5	135266509	FBXL21	-6.42	1.89	0.000762	-3.71	2.03	0.0679	-5.45	1.82	0.00296
cg23538322	chr19	8664145	ADAMTS10	5.75	1.69	0.000764	-0.84	1.81	0.643	3.35	1.63	0.0406
cg19561607	chr12	25103173	BCAT1	7.31	2.15	0.000764	3.7	2.31	0.109	4.02	2.07	0.0532
cg06513818	chr1	43907433	KIAA0467	1.19	0.35	0.000764	0.9	0.38	0.0167	0.9	0.34	0.00818
cg19999705	chr6	34026903	GRM4	-5.79	1.7	0.000765	-3.24	1.83	0.0768	-3.88	1.64	0.0185
cg17405253	chr1	212965100	TATDN3;TATDN3;NSL1;NSL1;TATDN3;TATDN3;TATDN3	0.57	0.17	0.000766	0.16	0.18	0.372	0.1	0.16	0.536
cg19382019	chr19	48796188		-5.76	1.7	0.000773	-0.7	1.82	0.7	-1.17	1.64	0.475
cg09811183	chr1	115631515	TSPAN2	-2.6	0.77	0.000774	-0.51	0.82	0.534	-1.16	0.74	0.116
cg02084214	chr6	15243923		3.78	1.11	0.000775	3.22	1.19	0.00737	1.94	1.07	0.0708
cg13089729	chr6	36530494		5.35	1.58	0.000778	2.72	1.69	0.108	1.57	1.52	0.303
cg03625415	chr5	172662741	NKX2-5;NKX2-5;NKX2-5	-7.9	2.33	0.000781	-8.26	2.5	0.00105	-4.16	2.24	0.0646
cg16533379	chr12	129570738	TMEM132D	6.53	1.93	0.000782	3.11	2.07	0.133	3.78	1.86	0.0424
cg23882724	chr8	22223971	SLC39A14;SLC39A14;SLC39A14;SLC39A14	5.08	1.5	0.000782	2.19	1.61	0.173	1.89	1.44	0.19
cg08387285	chr11	86383252	ME3;ME3;ME3	6.19	1.82	0.000782	-0.84	1.96	0.669	1.98	1.76	0.26
cg21633042	chr3	167980097	C3orf50	5	1.48	0.000784	3.58	1.58	0.0244	2.82	1.42	0.0482
cg10852154	chr6	42421757		5.2	1.53	0.000784	0.63	1.64	0.704	0.6	1.48	0.684
cg17034036	chr11	34461028	CAT	-1.69	0.5	0.000785	-0.56	0.53	0.295	-1.35	0.48	0.00535
cg05444994	chrX	21392324	CNKSR2;CNKSR2;CNKSR2;CNKSR2	-8.9	2.63	0.000785	-5.45	2.82	0.0538	-8.79	2.53	0.000579
cg26785499	chr1	2820433		3.38	1	0.000786	1.47	1.07	0.17	0.11	0.96	0.913
cg18210619	chr17	8178743		5.2	1.53	0.000789	2.56	1.65	0.121	4.47	1.48	0.00268
cg24328844	chr12	26122271	RASSF8;RASSF8	5.83	1.72	0.000791	4.32	1.84	0.0198	1.94	1.66	0.241
cg00404400	chr3	186078568	DGKG;DGKG;DGKG	-4.58	1.35	0.000792	-3.12	1.45	0.0321	-3.93	1.3	0.00274
cg26517140	chr12	69261713	CPM;CPM;CPM	4.88	1.44	0.000793	2.6	1.54	0.0928	2.44	1.39	0.0792
cg08022502	chr15	91479023	UNC45A;UNC45A	-2.11	0.62	0.000793	0.43	0.67	0.518	-0.34	0.6	0.57
cg23805470	chr6	32056820	TNXB	-6.03	1.78	0.000794	-5.03	1.91	0.00889	-3.76	1.72	0.0289
cg01466011	chr3	156837590		8.34	2.46	0.000794	7.35	2.64	0.00571	5.66	2.37	0.0176
cg07318204	chr4	145566441	HHIP	-6.92	2.05	0.000795	-2.81	2.19	0.201	-3.35	1.97	0.0899
cg14855841	chr4	76945459	CXCL10;ART3	6.48	1.91	0.000796	5.84	2.05	0.00472	3.21	1.84	0.0821
cg07245868	chr6	33283055	ZBTB22;TAPBP;TAPBP;TAPBP;ZBTB22	5.81	1.72	0.000797	1.41	1.84	0.445	2.05	1.65	0.217
cg00447632	chr1	935861	HES4;HES4	-0.33	0.1	0.000799	-0.25	0.1	0.0184	-0.08	0.09	0.405
cg15428453	chr8	92038766	TMEM55A	6.56	1.94	0.000802	2.09	2.08	0.315	3.37	1.87	0.0725
cg04837412	chr17	61459442	TANC2	2.79	0.83	0.000807	2.2	0.88	0.0134	1.85	0.79	0.0206
cg09592958	chr20	207161	DEFB129	-6.91	2.04	0.000807	-0.41	2.19	0.85	-0.12	1.97	0.953
cg02748624	chr18	76553325		4.32	1.28	0.000809	1.91	1.37	0.164	1.19	1.23	0.335
cg09550293	chr1	38456531	SF3A3	7.61	2.25	0.00081	3.77	2.41	0.12	0.69	2.17	0.751
cg10134156	chr14	77732494	MIR1260;NGB	-5.95	1.76	0.000811	-1.67	1.89	0.378	-2.63	1.7	0.122
cg23339291	chr6	64734868	EYS	6.83	2.02	0.000819	3.42	2.17	0.116	2.57	1.95	0.188
cg24002887	chr7	64407743		10.26	3.04	0.000825	8.95	3.26	0.00637	6.08	2.93	0.0387
cg21062347	chr11	62783543	SLC22A8	-4.45	1.32	0.000825	0.82	1.41	0.561	-2.59	1.27	0.0421
cg02920546	chr12	131569289	GPR133	4.98	1.48	0.000829	1.09	1.58	0.493	0.33	1.42	0.817
cg10930101	chr17	62085466	ICAM2;ICAM2;ICAM2;ICAM2;ICAM2	5.5	1.63	0.00083	6.32	1.75	0.000344	4.29	1.57	0.00655
cg01035422	chr15	90222555	PLIN1;PLIN1;PLIN1;PLIN1	2.32	0.69	0.000832	0.83	0.74	0.263	0.65	0.66	0.326
cg26781303	chr16	4233131		2.24	0.66	0.000836	2.13	0.71	0.003	0.44	0.64	0.492
cg09038347	chrX	74148762		-7.35	2.18	0.000836	0.74	2.34	0.753	-1.57	2.1	0.455
cg16876461	chr17	6983401	CLEC10A;CLEC10A;CLEC10A;CLEC10A	-3.24	0.96	0.000837	-1.38	1.03	0.183	-1.6	0.93	0.0844
cg00303335	chr7	101385620		-4.91	1.46	0.000837	1.25	1.56	0.426	-1.26	1.4	0.37
cg11620689	chr3	105244696	ALCAM	4.38	1.3	0.000838	2.63	1.39	0.0601	3.69	1.25	0.00344
cg05452742	chr11	34070756		4.77	1.41	0.000838	0.21	1.52	0.892	2.9	1.36	0.0343
cg09728607	chr16	51190065		-6.4	1.9	0.000842	-3.75	2.04	0.0666	-5.15	1.83	0.0051
cg06716698	chr11	12707595	TEAD1	5.8	1.72	0.000844	5.33	1.85	0.00415	3.89	1.66	0.0197
cg21789280	chr1	22351425	HSPC157;HSPC157	5.81	1.72	0.000847	1.91	1.85	0.303	2.67	1.66	0.109
cg27532676	chr10	11085864	CUGBP2;CUGBP2	4.28	1.27	0.000849	3.62	1.36	0.00821	2	1.22	0.103
cg15492982	chr6	116785892		4.18	1.24	0.00085	2.04	1.33	0.126	2.18	1.2	0.0696
cg13403462	chr20	32256071	NECAB3;NECAB3;C20orf134;C20orf134	9.38	2.79	0.000852	-1.59	2.99	0.595	4.06	2.68	0.131
cg19003733	chr17	40575462	PTRF	2.09	0.62	0.000853	0.62	0.67	0.352	0.69	0.6	0.246
cg20366986	chr3	137717580	CLDN18	7.4	2.2	0.000853	0.87	2.36	0.711	0.77	2.12	0.718
cg12113981	chr15	32383990	CHRNA7	-9.73	2.89	0.000854	-3.96	3.1	0.202	-1.27	2.79	0.648
cg16821867	chr8	142895787		5.26	1.56	0.000856	0.39	1.68	0.818	1.43	1.51	0.342
cg27238547	chr16	30029918		-5.55	1.65	0.000857	0.59	1.77	0.739	-0.82	1.59	0.604
cg17656608	chr5	139486020		7.43	2.21	0.00086	3.87	2.37	0.104	2.12	2.13	0.319
cg03114585	chr1	22351389	HSPC157;HSPC157	7.25	2.16	0.000862	2.79	2.31	0.229	3.84	2.08	0.0655
cg16592371	chr15	66640544	SCARNA14;TIPIN	-1.36	0.41	0.000865	-0.57	0.44	0.19	-0.9	0.39	0.0217
cg08026651	chr2	84743142	DNAH6	8.77	2.61	0.000867	3.75	2.8	0.181	5.97	2.51	0.0182
cg16669607	chr2	202965759		5.85	1.74	0.000868	3.14	1.87	0.093	3.14	1.68	0.0614
cg08271842	chr15	85427348	SLC28A1;SLC28A1	4.06	1.21	0.000869	2.76	1.3	0.0341	1.32	1.16	0.257
cg01368230	chr9	34628025	ARID3C	-5.83	1.74	0.000875	-4.09	1.86	0.0288	-0.93	1.67	0.579
cg05706027	chr7	85010774		6.87	2.05	0.000879	4.03	2.19	0.0668	1.41	1.97	0.473
cg12687767	chr20	19870109	RIN2	5.87	1.75	0.000882	7.09	1.88	0.000188	6.1	1.69	0.000342
cg18960389	chr13	112062791		5.4	1.61	0.000883	2.15	1.73	0.214	-0.3	1.55	0.848
cg02341571	chr15	44968935	PATL2	4.41	1.32	0.000884	1.94	1.41	0.169	2.6	1.27	0.041
cg24997659	chr5	177015777		2.2	0.66	0.000885	1.14	0.7	0.107	0.8	0.63	0.207
cg12055114	chr19	2457232	LMNB2	0.92	0.27	0.000887	0.35	0.29	0.239	0	0.26	0.999
cg11444332	chr10	8088904		-8.45	2.52	0.000888	-0.53	2.7	0.845	-4.02	2.43	0.0986
cg03220670	chr8	11197070	TDH	1.94	0.58	0.000893	2.18	0.62	0.000525	1.76	0.56	0.00178
cg03284879	chr3	193894498		8.4	2.5	0.000893	5.75	2.69	0.0329	4.45	2.41	0.0659
cg09812642	chr1	193087659		6.99	2.08	0.000897	6.33	2.24	0.0049	4.55	2.01	0.0243
cg07589077	chr3	170072950		2.18	0.65	0.000897	0.57	0.7	0.411	0.79	0.63	0.207
cg15221016	chr5	135913015		8.77	2.62	0.000898	5.48	2.8	0.0516	4.86	2.52	0.0547
cg01376665	chr15	40641810	PHGR1	5.59	1.67	0.000898	1.36	1.79	0.448	3.92	1.61	0.0152
cg12401953	chr5	136636409	SPOCK1	8.34	2.49	9e-04	3.65	2.67	0.172	1.95	2.4	0.417
cg05395998	chr1	38020899	SNIP1	5.15	1.54	0.000901	2.14	1.65	0.194	1.22	1.48	0.412
cg06697057	chr12	131057092		5.76	1.72	0.000911	2.92	1.84	0.115	-0.43	1.66	0.796
cg17276103	chr1	85902974	DDAH1;DDAH1	2.17	0.65	0.000911	0.62	0.7	0.369	1.14	0.62	0.0695
cg24748771	chr21	43300770	PRDM15;PRDM15	1.3	0.39	0.000911	0.66	0.42	0.113	1.07	0.37	0.00451
cg02207155	chr14	80854710		7.16	2.14	0.000917	5.79	2.29	0.0121	5.93	2.06	0.00429
cg21407906	chr20	61427925	C20orf20	-1.86	0.56	0.000919	-1.68	0.6	0.00527	-1.06	0.54	0.0495
cg10036402	chr14	77787255	POMT2;GSTZ1;GSTZ1;GSTZ1;GSTZ1;GSTZ1	-1.31	0.39	0.00092	-0.45	0.42	0.284	-1.05	0.38	0.0058
cg13478668	chr9	127710572	SCAI;SCAI	6.69	2	0.000923	3.76	2.15	0.0812	4.98	1.93	0.0103
cg26757472	chr16	86387131		5.19	1.55	0.000928	2.46	1.66	0.141	2.2	1.5	0.142
cg01471802	chr11	5619748	TRIM6-TRIM34;TRIM6;TRIM6	-5.28	1.58	0.000931	-0.59	1.69	0.728	-0.45	1.52	0.765
cg08766850	chr12	32112438	C12orf35	0.3	0.09	0.000933	0.02	0.1	0.807	0.13	0.09	0.13
cg02197938	chr17	65363257	PSMD12;PSMD12	7.83	2.34	0.000937	3.41	2.51	0.175	3.84	2.26	0.0901
cg26205698	chr7	20151424		7.37	2.21	0.000938	1.24	2.37	0.601	3.54	2.13	0.0966
cg23019565	chr1	54144343	GLIS1	-4.7	1.41	0.000938	0.52	1.51	0.732	-1.44	1.36	0.288
cg24631482	chr2	42329446		9.72	2.91	0.000939	5.52	3.12	0.0779	3.3	2.8	0.24
cg02235663	chr3	160825607		5.17	1.55	0.000942	2.57	1.66	0.123	3.6	1.49	0.0164
cg04555665	chr20	30540304	PDRG1	-8.26	2.47	0.000943	-1.7	2.65	0.521	-4.13	2.38	0.0838
cg11103310	chr14	36693238		5.68	1.7	0.000946	3.66	1.83	0.0458	1.26	1.64	0.443
cg05798637	chr3	101395078	ZBTB11;LOC100009676	1.44	0.43	0.000949	-0.05	0.46	0.906	0.51	0.41	0.224
cg06747330	chr19	50861923	NAPSA	-5.61	1.68	0.00095	1.31	1.8	0.47	-1.44	1.62	0.376
cg24654177	chr15	58791257	LIPC	7.13	2.14	0.000952	2.81	2.29	0.221	2.72	2.06	0.188
cg05986866	chr3	11313571	ATG7;ATG7;ATG7	4.19	1.26	0.000956	1.82	1.35	0.178	3.23	1.21	0.00798
cg21142075	chrX	115084903		5.89	1.77	0.000958	1.48	1.89	0.435	5.72	1.7	0.000871
cg25836955	chr22	39269159	CBX6	4.88	1.46	0.000959	1.87	1.57	0.234	1.16	1.41	0.412
cg18519902	chr5	95215417		5.75	1.73	0.000969	3.41	1.85	0.066	4.71	1.66	0.0049
cg18888403	chr1	24152774	HMGCL;HMGCL	7.22	2.17	0.00097	5.83	2.32	0.0126	2.95	2.09	0.158
cg16802159	chr16	86457719		8.01	2.41	0.00097	4.49	2.58	0.0832	1.31	2.32	0.572
cg11020468	chr15	59909007	GCNT3	7.32	2.2	0.000971	5	2.36	0.0347	6.71	2.12	0.00167
cg24555591	chr2	145149645	ZEB2;ZEB2	5.12	1.54	0.000972	1.63	1.65	0.324	1.93	1.48	0.193
cg06889975	chr8	22558722		-5.55	1.67	0.000972	-0.28	1.79	0.876	-1.33	1.61	0.407
cg10461261	chr15	78109450		-4.66	1.4	0.000976	-1.58	1.5	0.294	-2.96	1.35	0.0287
cg25518968	chr17	48845009	C17orf73	5.25	1.58	0.000977	4.77	1.69	0.00507	2.71	1.52	0.0748
cg04028570	chr1	248100427	OR2L13	-9.16	2.75	0.000979	0.79	2.95	0.79	-4.67	2.65	0.0791
cg20056914	chr14	23512055	PSMB11	4	1.2	0.00098	2.88	1.29	0.0263	1.7	1.16	0.142
cg16592586	chr4	175751001	GLRA3;GLRA3	-5.12	1.54	0.000981	-1.43	1.65	0.387	-2.49	1.48	0.0941
cg10364881	chr11	12010020	DKK3;DKK3;DKK3	4.78	1.44	0.000984	0.46	1.54	0.766	0.62	1.38	0.656
cg10784090	chr3	137717598	CLDN18	5.92	1.78	0.000985	-0.06	1.91	0.974	1.64	1.71	0.34
cg16674514	chr17	42145043	LSM12	5.26	1.58	0.000985	2.85	1.69	0.094	4.41	1.52	0.00402
cg27560690	chr2	48115263	FBXO11;FBXO11;FBXO11	-4.44	1.34	0.000985	-1.19	1.43	0.405	-2.02	1.29	0.117
cg21647752	chr6	17707081	NUP153	-0.87	0.26	0.000988	-0.74	0.28	0.00932	-0.65	0.25	0.0112
cg15292110	chr13	97488358	HS6ST3	6.6	1.99	0.000992	2.11	2.13	0.323	2.29	1.91	0.232
cg24708545	chr19	53662723	ZNF347	4.34	1.31	0.000994	0.51	1.4	0.717	1.54	1.26	0.223
cg10651669	chr15	101807394		6.48	1.95	0.000996	2.02	2.09	0.335	2.84	1.88	0.132
cg24558718	chr10	853215		-1.12	0.34	0.000996	-0.6	0.36	0.098	-0.45	0.32	0.163
cg12401058	chr13	23423130		5.25	1.58	0.000997	3.77	1.7	0.027	1.27	1.52	0.404
cg15067376	chr9	139257843	DNLZ	0.55	0.17	0.000999	0.09	0.18	0.628	0.12	0.16	0.458
cg10487904	chr17	48788023		3.65	1.1	0.001	2.32	1.18	0.0494	3.35	1.06	0.00167
cg13300710	chr11	45167419	PRDM11	6.03	1.82	0.001	0.17	1.95	0.932	2.42	1.75	0.167
cg00947744	chr22	50945565	NCAPH2;LMF2;NCAPH2	-4.27	1.29	0.001	0.41	1.38	0.767	-1.55	1.24	0.213
cg18259400	chr14	102780962		0.51	0.16	0.00101	0.24	0.17	0.147	0.12	0.15	0.405
cg12422351	chr1	95201226		6.3	1.9	0.00101	2.16	2.04	0.29	1.15	1.83	0.531
cg13581362	chr14	105287326	MGC23270	4.62	1.39	0.00101	-0.99	1.49	0.509	0.13	1.34	0.925
cg12037512	chr2	182932328	PPP1R1C	5.28	1.59	0.00101	2.63	1.71	0.125	3.56	1.53	0.0209
cg13984173	chr15	40674438	C15orf23;C15orf23;C15orf23	5.15	1.55	0.00101	1.95	1.66	0.243	2.76	1.5	0.0653
cg08110693	chr6	36407533	PXT1	5.82	1.75	0.00101	4.45	1.88	0.0185	4.04	1.69	0.0173
cg00027990	chr19	18368368	KIAA1683;KIAA1683;KIAA1683	5	1.51	0.00102	-0.69	1.62	0.669	3.83	1.45	0.00867
cg17976545	chr3	152278124		4.28	1.29	0.00102	3.3	1.38	0.0177	1.14	1.24	0.359
cg12431073	chr2	150903567		6.6	1.99	0.00102	4.15	2.14	0.0531	1.18	1.92	0.541
cg23928513	chr11	120082238	OAF	0.83	0.25	0.00103	0.46	0.27	0.091	0.5	0.24	0.0398
cg16970926	chr12	29381810	FAR2	4.54	1.37	0.00103	4.08	1.47	0.00581	1.65	1.32	0.213
cg25102759	chr1	54376557	DIO1;DIO1;DIO1;DIO1	2.22	0.67	0.00103	0.78	0.72	0.281	1.09	0.65	0.0938
cg07999668	chr12	8765336	AICDA	-5.8	1.75	0.00103	-3.25	1.88	0.0846	-1.61	1.69	0.341
cg00978051	chr16	59786279		5.77	1.74	0.00104	4.8	1.87	0.0107	5.98	1.68	0.000423
cg12727605	chr6	33292029	DAXX;DAXX;DAXX;DAXX	9.27	2.8	0.00104	9.91	3	0.00107	9.56	2.7	0.00045
cg03496122	chr3	26664404	LRRC3B;LRRC3B	-7.17	2.17	0.00104	-4.06	2.32	0.0815	-6.83	2.09	0.00118
cg01009290	chr16	31236039	TRIM72	-5.62	1.7	0.00104	-4.13	1.82	0.0241	-5.34	1.64	0.00121
cg12383964	chr10	134681298		4.92	1.49	0.00105	2.43	1.59	0.128	3.09	1.43	0.0318
cg05722918	chr12	101603929	SLC5A8;SLC5A8	-5.61	1.7	0.00105	-1.32	1.82	0.468	-3.64	1.63	0.0265
cg15016233	chr12	22196840		3.35	1.01	0.00105	2.94	1.09	0.00712	1.83	0.98	0.0611
cg09913544	chr22	39269086	CBX6	3.98	1.2	0.00105	1.03	1.29	0.427	1.38	1.16	0.234
cg07596120	chr22	42476528	C22orf32	0.39	0.12	0.00105	-0.05	0.13	0.671	-0.03	0.11	0.8
cg17526952	chr6	36643854		4.71	1.42	0.00105	3.6	1.53	0.0189	1.96	1.37	0.154
cg25155068	chr1	12587709		6.45	1.95	0.00106	2.42	2.09	0.248	4.69	1.88	0.0131
cg02938414	chr4	174444166		4.68	1.42	0.00106	0.16	1.52	0.915	0.43	1.36	0.752
cg11238518	chr2	208543957		2.93	0.89	0.00106	0.82	0.95	0.391	1.16	0.85	0.175
cg23768829	chr10	8089653		-8.13	2.46	0.00106	-0.47	2.64	0.858	-2.89	2.37	0.224
cg24964793	chr2	145878989		3.68	1.11	0.00106	2.39	1.19	0.046	2.14	1.07	0.0463
cg14457875	chr6	30955052	MUC21	-6	1.82	0.00106	-1.74	1.95	0.372	-1.63	1.75	0.352
cg15385623	chr3	24536309	THRB;THRB;THRB;THRB;THRB	0.89	0.27	0.00106	0.47	0.29	0.106	-0.09	0.26	0.743
cg03973420	chr7	156025802		6.45	1.96	0.00107	2.78	2.1	0.186	1.75	1.88	0.355
cg17953816	chr1	9960653	CTNNBIP1;CTNNBIP1	4.04	1.23	0.00107	1.02	1.31	0.436	1.75	1.18	0.14
cg13405456	chr8	74880618	TCEB1	-0.76	0.23	0.00107	-0.06	0.25	0.818	0.04	0.22	0.847
cg16288318	chr13	112986927		9.29	2.82	0.00107	5.91	3.02	0.0512	6.03	2.71	0.0267
cg08350549	chr3	99591722	C3orf26;FILIP1L;MIR548G;FILIP1L;FILIP1L	8.25	2.5	0.00108	4.42	2.68	0.1	3.99	2.41	0.0985
cg19896590	chr1	3182933	PRDM16;PRDM16	6.04	1.83	0.00108	0.59	1.96	0.764	0.32	1.76	0.857
cg03211239	chr12	26110518	RASSF8;RASSF8	6.07	1.84	0.00108	2.03	1.97	0.304	3.33	1.77	0.0609
cg12980127	chr5	2129874		7.07	2.14	0.00108	1.7	2.3	0.459	0.97	2.07	0.639
cg07363212	chr1	2808880		5.93	1.8	0.00108	0.04	1.93	0.983	2.77	1.73	0.111
cg01244877	chrX	153598902	FLNA;FLNA	-6.3	1.91	0.00108	-4.16	2.05	0.0427	-4.15	1.84	0.0248
cg11385938	chr7	6432590	RAC1;RAC1	-6.75	2.05	0.00108	-2.97	2.19	0.177	-6.11	1.97	0.00212
cg07090074	chr16	69457218	CYB5B	5.86	1.78	0.00108	3.21	1.91	0.093	1.17	1.71	0.495
cg24454374	chr3	187896277	LPP;FLJ42393	5.47	1.66	0.00109	2.77	1.78	0.121	4.54	1.6	0.00477
cg13334492	chr16	30583316	ZNF688;ZNF688;ZNF688	-0.4	0.12	0.0011	-0.04	0.13	0.779	-0.22	0.12	0.0569
cg12565985	chr2	220291396	DES	-6.75	2.05	0.0011	-2.25	2.2	0.308	-2.65	1.98	0.181
cg00873050	chr1	32828016	TSSK3;LOC100128071;TSSK3	4.87	1.48	0.0011	1.11	1.59	0.486	2.04	1.42	0.153
cg11828251	chr1	110715664	SLC6A17	-5.08	1.54	0.0011	-0.26	1.65	0.874	-1.06	1.49	0.474
cg22768487	chr22	46770253	CELSR1	7.08	2.15	0.00111	9.24	2.31	7.63e-05	7.6	2.07	0.000285
cg10196720	chr4	134069593	PCDH10;PCDH10	-11.82	3.59	0.00111	-11.49	3.85	0.00305	-10.27	3.46	0.0032
cg21408763	chr7	128472459	FLNC;FLNC	-3.45	1.05	0.00111	-0.21	1.12	0.854	-1.51	1.01	0.137
cg26897717	chr19	39691363	NCCRP1	-4.98	1.52	0.00111	-1.83	1.63	0.261	-1.17	1.46	0.424
cg08156809	chr7	74071310	GTF2I;GTF2I;GTF2I;GTF2I;GTF2I	-1.25	0.38	0.00111	-0.59	0.41	0.153	-0.84	0.37	0.0233
cg16591048	chr16	2836816	PRSS33	-6.03	1.83	0.00112	-0.69	1.97	0.726	-0.88	1.77	0.621
cg14019951	chr3	174095086		4.72	1.44	0.00112	3.8	1.54	0.0141	1.71	1.38	0.217
cg03980424	chr10	3526723		8.99	2.73	0.00112	7.85	2.93	0.00778	5.86	2.63	0.0267
cg15992420	chr3	194118166	GP5	7.62	2.32	0.00112	4.24	2.49	0.0887	5.51	2.23	0.0141
cg10765992	chr15	99722217	TTC23;TTC23;TTC23;TTC23;TTC23;TTC23;TTC23	-3.99	1.21	0.00112	-0.14	1.3	0.914	-1.05	1.17	0.368
cg23602489	chr7	101508949	CUX1;CUX1;CUX1	-2.02	0.61	0.00113	-0.03	0.66	0.964	0.04	0.59	0.953
cg18458373	chr5	169483281	DOCK2	6.04	1.84	0.00113	4.36	1.97	0.0274	5.31	1.77	0.00291
cg12051116	chr2	122238129	CLASP1;CLASP1;CLASP1	-4.7	1.43	0.00113	-0.34	1.53	0.826	-0.29	1.38	0.832
cg27586410	chr17	80818684	TBCD	6.34	1.93	0.00113	4.73	2.07	0.0231	4.08	1.86	0.029
cg20945212	chr5	146080656	PPP2R2B;PPP2R2B;PPP2R2B;PPP2R2B;PPP2R2B;PPP2R2B;PPP2R2B	6.16	1.88	0.00113	4.31	2.01	0.033	1.45	1.81	0.422
cg15645961	chr1	52452113	RAB3B	1.2	0.37	0.00114	0.84	0.39	0.0322	0.47	0.35	0.184
cg27066122	chr17	77230242	HRNBP3	5.96	1.81	0.00114	1.45	1.95	0.457	3.25	1.75	0.0638
cg20000107	chr7	85832		-5.05	1.54	0.00114	-1.8	1.65	0.276	-3.66	1.48	0.014
cg07347148	chr1	167786802	ADCY10;ADCY10	5.23	1.59	0.00114	5.95	1.71	0.000563	2.92	1.54	0.0577
cg25638545	chr6	119461188	FAM184A	3.64	1.11	0.00114	2.64	1.19	0.0273	1.99	1.07	0.0637
cg13790288	chr2	204582969	CD28	5.23	1.59	0.00114	2.14	1.71	0.21	2.04	1.53	0.183
cg15800722	chr17	42144929	LSM12;LSM12	4.37	1.33	0.00114	-0.07	1.43	0.959	3.25	1.28	0.0118
cg13025558	chr5	2708518		5.59	1.7	0.00114	3.43	1.83	0.0616	1.5	1.64	0.362
cg23517677	chr11	62528272	POLR2G	5.74	1.75	0.00115	3.27	1.88	0.0825	4.69	1.69	0.0057
cg05400556	chr11	118931714		2.32	0.71	0.00115	0.48	0.76	0.524	1.19	0.68	0.0809
cg03808007	chr17	33167772		6	1.83	0.00115	4.76	1.96	0.0156	3.85	1.76	0.0295
cg24955829	chr6	32297615	C6orf10	-7.1	2.16	0.00115	-4.56	2.32	0.0502	-4.31	2.08	0.0395
cg18961501	chr2	147612852		6.99	2.13	0.00115	3.31	2.28	0.149	0.15	2.05	0.94
cg19296571	chr16	75600381	GABARAPL2;GABARAPL2	0.51	0.16	0.00116	-0.03	0.17	0.846	0.02	0.15	0.904
cg02496223	chr17	10708230		6.7	2.04	0.00116	6.65	2.19	0.00259	2.86	1.97	0.148
cg17743381	chr1	39024825		-4.07	1.24	0.00116	0.48	1.33	0.721	-3.07	1.2	0.0107
cg01183595	chr11	46746236	F2	5.45	1.66	0.00117	3.29	1.78	0.0661	-0.85	1.6	0.595
cg05480370	chr5	136522913	SPOCK1	4.54	1.38	0.00117	2.08	1.48	0.162	1.41	1.33	0.29
cg09914555	chr8	142094789		3.18	0.97	0.00117	1.45	1.04	0.164	1.35	0.93	0.149
cg11769349	chr7	1622775	KIAA1908;KIAA1908;KIAA1908	-9.11	2.78	0.00117	-6.58	2.98	0.0281	-6.21	2.68	0.0212
cg15435765	chr17	48270097	COL1A1	7.88	2.41	0.00117	-0.52	2.58	0.841	5.12	2.32	0.0278
cg14248717	chr9	135357889	C9orf171	7.6	2.32	0.00117	-1.81	2.49	0.466	1.68	2.24	0.452
cg26954671	chr8	22223465	SLC39A14;SLC39A14;SLC39A14	2.8	0.86	0.00117	1.54	0.92	0.0943	1.72	0.82	0.0372
cg20054872	chr10	24614999	KIAA1217;KIAA1217;KIAA1217	4.33	1.32	0.00118	0.99	1.42	0.484	0.98	1.27	0.444
cg16125375	chr5	146298512	PPP2R2B;PPP2R2B;PPP2R2B;PPP2R2B	6.32	1.93	0.00118	4.21	2.07	0.0425	-0.87	1.86	0.64
cg16085276	chr22	42486956	NDUFA6	0.36	0.11	0.00118	0.03	0.12	0.783	-0.05	0.11	0.668
cg26112574	chr1	94765135		6.81	2.08	0.00118	0.31	2.23	0.89	1.43	2	0.476
cg18709144	chr3	110803068	PVRL3	4.21	1.29	0.00118	1.59	1.38	0.248	1.85	1.24	0.136
cg15120848	chr1	39407998	RHBDL2	3.04	0.93	0.00118	2.7	1	0.00708	0.62	0.9	0.487
cg16304950	chr18	5543945	EPB41L3;EPB41L3	-8.48	2.59	0.00118	-9.46	2.78	0.000749	-6.87	2.5	0.00629
cg06832272	chr5	146170027	PPP2R2B;PPP2R2B;PPP2R2B;PPP2R2B;PPP2R2B;PPP2R2B;PPP2R2B	6.18	1.89	0.00119	2.66	2.03	0.191	2.26	1.82	0.215
cg17383842	chr3	50553718		-4.74	1.45	0.00119	0.25	1.55	0.871	-2.7	1.4	0.0537
cg21865845	chr3	79815848	ROBO1	-8.03	2.46	0.00119	-0.76	2.63	0.772	-2.54	2.37	0.284
cg13057167	chr14	103750565		5.35	1.64	0.0012	4.82	1.75	0.00631	4.42	1.58	0.00529
cg04670802	chr6	100050812		8.01	2.45	0.0012	7.07	2.63	0.00746	2.96	2.36	0.211
cg00417692	chr4	114378393	CAMK2D;CAMK2D;CAMK2D;CAMK2D;CAMK2D;CAMK2D	2.76	0.84	0.0012	2.15	0.91	0.0181	1.93	0.81	0.0183
cg14232082	chr15	101728629	CHSY1	4.43	1.35	0.0012	2.35	1.45	0.107	1.75	1.3	0.182
cg02134353	chr6	108440118		6.91	2.12	0.0012	3.96	2.27	0.082	3.26	2.04	0.111
cg00019841	chr18	48256146	MAPK4	6.36	1.95	0.0012	3.89	2.09	0.0631	2.42	1.87	0.197
cg00415011	chr8	142046261		8.25	2.52	0.0012	6.61	2.71	0.0152	8.36	2.43	0.000655
cg14514600	chr9	4666477	C9orf68;C9orf68	3.8	1.16	0.0012	1.05	1.25	0.4	1.17	1.12	0.296
cg20326248	chr13	24217863	TNFRSF19;TNFRSF19	7.38	2.26	0.0012	0.08	2.42	0.975	2.3	2.18	0.291
cg08623421	chr19	3050645		4.81	1.47	0.00121	1.73	1.58	0.274	1.34	1.42	0.345
cg02077702	chr15	74465888	ISLR;ISLR	-5.41	1.66	0.00121	-1.93	1.78	0.277	-3.21	1.6	0.045
cg02795870	chr6	30954872	MUC21	-6.64	2.03	0.00121	-2.83	2.18	0.195	-1.7	1.96	0.387
cg04660157	chr12	26347596	SSPN;SSPN	2.33	0.71	0.00122	1.05	0.77	0.172	0.84	0.69	0.224
cg11809826	chr6	168918901	SMOC2;SMOC2	5.71	1.75	0.00122	1.21	1.88	0.518	2.39	1.69	0.157
cg08167132	chr1	82063629		6.74	2.07	0.00122	3.26	2.22	0.142	4.45	1.99	0.0262
cg17606548	chr5	66123702	MAST4;MAST4;MAST4	4.34	1.33	0.00122	4.34	1.43	0.00256	3.53	1.28	0.00621
cg20959851	chr1	54961217		-4.71	1.44	0.00122	-2.87	1.55	0.065	-2.24	1.39	0.108
cg13951697	chr10	3581101		12.92	3.96	0.00122	6.03	4.25	0.157	7.98	3.82	0.0372
cg04981619	chr2	43328122		7.87	2.41	0.00123	5.8	2.59	0.0256	6.94	2.32	0.00305
cg17516572	chr13	112986575		6.35	1.95	0.00123	2.53	2.09	0.227	4.53	1.88	0.0163
cg20872937	chr18	74961968	GALR1	-8.64	2.65	0.00123	-3.38	2.84	0.235	-6.15	2.55	0.0165
cg01468309	chr11	12398904	PARVA	2.98	0.91	0.00123	0.59	0.98	0.546	1.03	0.88	0.242
cg21311175	chr22	19418307	HIRA	-0.95	0.29	0.00123	-0.17	0.31	0.59	-0.64	0.28	0.0233
cg14439572	chr8	102121398		6.71	2.06	0.00123	3.37	2.21	0.127	3.16	1.98	0.111
cg11390645	chr19	8373282	CD320;CD320	-3.91	1.2	0.00123	-1.67	1.29	0.195	-3.29	1.15	0.00468
cg14912566	chr1	8291235		3.5	1.07	0.00123	1.14	1.15	0.324	2.13	1.03	0.0405
cg09257092	chr12	26986805	ITPR2	2.24	0.69	0.00124	-0.08	0.74	0.91	-0.23	0.66	0.726
cg00988708	chr7	141175902		-7.72	2.37	0.00124	-0.6	2.54	0.813	-2.32	2.28	0.309
cg02659803	chr13	23409813		5.75	1.77	0.00124	3.89	1.89	0.0406	3.28	1.7	0.0547
cg20495677	chr7	34801759	AAA1;NPSR1;NPSR1	5.28	1.62	0.00124	3.58	1.74	0.0405	3.84	1.56	0.0145
cg01921437	chr8	3974145	CSMD1	6.32	1.94	0.00125	4.95	2.08	0.018	3.73	1.87	0.047
cg22839587	chr5	146818610	DPYSL3	7.08	2.18	0.00125	1.58	2.33	0.5	2.56	2.09	0.222
cg03108894	chr12	132698620	GALNT9	5.33	1.64	0.00125	1.81	1.76	0.304	1.21	1.58	0.442
cg27100331	chr19	35084402	SCGBL	-6.07	1.86	0.00126	-0.39	2	0.845	-0.21	1.8	0.907
cg08837884	chr19	4540782	LRG1	4.5	1.38	0.00126	3.58	1.48	0.0162	2.44	1.33	0.068
cg01912379	chr18	44260450	ST8SIA5	5.49	1.69	0.00126	0.71	1.81	0.695	0.86	1.63	0.595
cg12765518	chr12	21810762	LDHB;LDHB	2	0.62	0.00126	0.65	0.66	0.328	0.01	0.59	0.987
cg03031902	chr19	10399764	ICAM5	3.5	1.08	0.00126	3.27	1.15	0.00485	0.19	1.04	0.853
cg12801225	chr17	54857805		0.34	0.1	0.00126	0.23	0.11	0.0428	0.14	0.1	0.151
cg01354384	chr10	74057347		0.8	0.25	0.00126	-0.19	0.26	0.463	0.08	0.24	0.722
cg07763047	chr5	160974837	GABRB2;GABRB2	-6.02	1.85	0.00126	-3.98	1.98	0.0459	-4.24	1.78	0.0179
cg14304674	chr9	91505364		6.69	2.06	0.00127	6	2.21	0.00692	2.64	1.98	0.184
cg14425796	chr6	37321643	RNF8;RNF8	1.22	0.38	0.00127	0.32	0.4	0.433	0.28	0.36	0.437
cg12192582	chr7	37392880	ELMO1	5.97	1.84	0.00127	1.87	1.97	0.343	4.57	1.77	0.0102
cg03947362	chr2	200820154	C2orf60;C2orf60;C2orf47	-0.35	0.11	0.00127	-0.07	0.11	0.566	-0.1	0.1	0.348
cg03067613	chr19	1785527	ATP8B3	4.98	1.53	0.00128	0.14	1.64	0.932	0.87	1.48	0.557
cg15239914	chr2	166236760	SCN2A;SCN2A;SCN2A	6.6	2.03	0.00128	4.27	2.18	0.0507	4.6	1.96	0.0192
cg09575114	chr9	4666694	C9orf68	2.47	0.76	0.00128	0.46	0.82	0.574	0.69	0.73	0.345
cg05323725	chr17	35294713	LHX1;LHX1	-8.62	2.65	0.00128	-3.86	2.85	0.176	-3.6	2.56	0.16
cg03602886	chr2	48507243		4.75	1.46	0.00129	2.89	1.57	0.0666	2.63	1.41	0.0629
cg01066808	chr4	82120198	PRKG2	5.29	1.63	0.00129	4.56	1.75	0.00939	2.87	1.57	0.0683
cg09508362	chr2	1377756		7.45	2.29	0.00129	4.81	2.46	0.0514	3.33	2.21	0.133
cg14760438	chr6	33409448	SYNGAP1	1.23	0.38	0.00129	0.28	0.41	0.49	0.39	0.37	0.287
cg03000593	chr6	33283162	ZBTB22;TAPBP;TAPBP;TAPBP;ZBTB22	5.45	1.68	0.00129	1.25	1.8	0.487	2.02	1.62	0.212
cg23918047	chr17	79828356	ARHGDIA	-3.02	0.93	0.00129	0.15	1	0.881	-1.91	0.9	0.0334
cg14271713	chr9	136153846		-4.97	1.53	0.0013	0.44	1.64	0.789	-2.56	1.48	0.0838
cg21828319	chr7	73645966	RFC2;RFC2	-1.4	0.43	0.0013	-0.51	0.46	0.27	-0.72	0.42	0.087
cg06088314	chr2	201730276	CLK1;CLK1;CLK1;CLK1	2.07	0.64	0.0013	0.87	0.68	0.205	0.03	0.61	0.956
cg10960904	chr17	44926280		-4.95	1.53	0.0013	-1.51	1.64	0.358	-3.34	1.47	0.0237
cg08964643	chr7	63560420		-5.72	1.76	0.0013	3.39	1.89	0.0738	1.18	1.7	0.486
cg24608381	chr2	139538746	NXPH2	6.82	2.1	0.0013	3.75	2.26	0.097	0.72	2.03	0.724
cg27452691	chr10	81370291	SFTPA1;SFTPA1;SFTPA1;SFTPA1;SFTPA1;SFTPA1	-3.47	1.07	0.00131	-0.1	1.15	0.931	-0.71	1.03	0.491
cg18722840	chr3	134321018	KY	-7.1	2.19	0.00131	-2.58	2.35	0.272	-2.78	2.11	0.189
cg11843728	chr17	8015972	ALOXE3;ALOXE3	-6.42	1.98	0.00131	-3.49	2.12	0.101	-3.57	1.91	0.0617
cg04022912	chr16	24864984	SLC5A11	-5.96	1.84	0.00131	0.28	1.97	0.888	-2.88	1.77	0.105
cg01208126	chr5	126409573	FLJ44606;FLJ44606	6.86	2.12	0.00132	3.3	2.27	0.147	3.73	2.04	0.0681
cg01054478	chr5	180100963		-8.11	2.5	0.00132	-3.91	2.68	0.146	-0.76	2.41	0.753
cg08178991	chr16	31383642	ITGAX	-6.62	2.04	0.00132	-1.93	2.19	0.379	-0.53	1.97	0.787
cg07947266	chr16	88880326	GALNS	5.46	1.69	0.00132	3.14	1.81	0.0836	2.71	1.62	0.0963
cg10134527	chr6	33283015	ZBTB22;TAPBP;TAPBP;TAPBP;ZBTB22	8.09	2.5	0.00132	1.25	2.68	0.642	2.72	2.41	0.259
cg10203211	chr4	185018682	ENPP6	10.56	3.26	0.00132	3.25	3.5	0.353	7.3	3.14	0.0207
cg26555126	chr6	33998729	GRM4	-5.51	1.7	0.00132	-0.79	1.82	0.664	-2.27	1.64	0.166
cg22772896	chr6	37752073		8.42	2.6	0.00133	3.28	2.79	0.24	4.38	2.5	0.0814
cg16158575	chr5	2866388		4.98	1.54	0.00133	1.78	1.65	0.282	0.87	1.48	0.558
cg12788464	chr6	107438102		8.27	2.56	0.00133	5.77	2.74	0.0361	4.71	2.46	0.0563
cg26299079	chr10	124033866	BTBD16	3.06	0.94	0.00133	2.26	1.01	0.0264	0.91	0.91	0.32
cg12488274	chr15	65594642		3.79	1.17	0.00133	2.68	1.25	0.0332	3.82	1.13	0.000775
cg25353054	chr22	39101979	GTPBP1	0.17	0.05	0.00133	0.02	0.05	0.771	-0.05	0.05	0.32
cg27335799	chr6	41039982	C6orf130;NFYA;NFYA	-0.25	0.08	0.00134	-0.06	0.08	0.457	-0.23	0.07	0.00248
cg15710198	chr8	55370334	SOX17	6.42	1.98	0.00134	2.52	2.13	0.237	-0.16	1.91	0.933
cg21564242	chr3	179754761	PEX5L	-4.95	1.53	0.00134	-3.43	1.64	0.0374	-2.49	1.47	0.0922
cg09493406	chr7	91765513	CYP51A1	4.95	1.53	0.00134	3.08	1.64	0.0613	1.41	1.47	0.34
cg06879518	chr7	15726064	MEOX2;MEOX2	-6.27	1.94	0.00134	-3.87	2.08	0.0636	-2.7	1.87	0.149
cg07151748	chr15	95867431		7.51	2.32	0.00135	8.09	2.49	0.00129	7.2	2.24	0.00141
cg17920820	chr14	91118510	TTC7B	0.84	0.26	0.00135	0.51	0.28	0.0667	0.39	0.25	0.12
cg14921437	chr20	32255988	NECAB3;NECAB3;C20orf134	6.6	2.04	0.00135	-1.5	2.19	0.493	2.76	1.97	0.161
cg01589760	chr11	537487	LRRC56	3.26	1.01	0.00135	0.32	1.08	0.767	0.47	0.97	0.632
cg21380024	chr17	61042803		9.15	2.83	0.00135	3.61	3.04	0.235	2.13	2.73	0.435
cg22016716	chr6	45152974	SUPT3H;SUPT3H	5.01	1.55	0.00136	2.75	1.66	0.0987	4.03	1.49	0.00735
cg22485372	chr1	91487159	ZNF644;ZNF644;ZNF644	-1.6	0.5	0.00136	-0.25	0.53	0.639	-1.22	0.48	0.0109
cg26791879	chr10	131005696		7.07	2.19	0.00137	4.9	2.35	0.0374	2.05	2.11	0.332
cg17926678	chr14	69865058	SLC39A9;ERH	0.98	0.3	0.00137	0.22	0.33	0.492	-0.09	0.29	0.756
cg14480858	chr9	4666499	C9orf68;C9orf68	2.95	0.91	0.00137	0.79	0.98	0.418	1.03	0.88	0.241
cg12551908	chr7	66785137	STAG3L4	-13.53	4.19	0.00138	-21.04	4.5	4.22e-06	-12.32	4.04	0.00247
cg00564737	chr1	196847182		-8.89	2.76	0.00138	-4.32	2.96	0.145	-2.1	2.66	0.429
cg09645888	chr11	86383585	ME3;ME3;ME3;ME3	4.84	1.5	0.00138	0.4	1.61	0.803	0.92	1.44	0.524
cg20116800	chr17	74258224		8.72	2.7	0.00138	6.45	2.9	0.0268	7.6	2.6	0.00376
cg15120454	chr1	156339198	RHBG;RHBG	1.94	0.6	0.00138	0.25	0.65	0.693	0.66	0.58	0.257
cg02881374	chr10	3581191		9.26	2.87	0.00139	5.09	3.08	0.0995	6.13	2.77	0.0274
cg24120825	chr3	122102053	FAM162A;CCDC58	0.2	0.06	0.00139	0.03	0.07	0.639	0.09	0.06	0.149
cg11953383	chr11	86383255	ME3;ME3;ME3	4.95	1.54	0.00139	-0.46	1.65	0.779	1.8	1.48	0.225
cg13027595	chr6	33283184	ZBTB22;TAPBP;TAPBP;TAPBP;ZBTB22	5.22	1.62	0.00139	1.53	1.74	0.378	1.08	1.56	0.489
cg00919280	chr12	41370320	CNTN1;CNTN1	4.82	1.49	0.00139	3.75	1.6	0.02	3.06	1.44	0.0343
cg08375286	chr6	33291937	DAXX;DAXX;DAXX;DAXX	6.45	2	0.0014	2.73	2.14	0.204	2.22	1.93	0.25
cg10356613	chr17	35294491	LHX1	-10.57	3.28	0.0014	-7.74	3.52	0.0284	-5.1	3.16	0.108
cg19095988	chr19	17728637	UNC13A	-6.21	1.93	0.0014	0.24	2.07	0.907	-1.2	1.86	0.517
cg13462622	chr9	34578996	CNTFR;LOC415056;CNTFR	-5.55	1.72	0.0014	-2.92	1.85	0.115	-0.69	1.66	0.678
cg01163071	chr16	46881511		5.68	1.76	0.00141	4.37	1.89	0.0215	4.05	1.7	0.0178
cg04901812	chr10	82356573	SH2D4B;SH2D4B	-4.52	1.4	0.00141	-0.2	1.51	0.893	-2.49	1.35	0.0663
cg02458516	chr8	40602363	ZMAT4;ZMAT4	7.02	2.18	0.00141	4.92	2.34	0.0363	7.66	2.1	0.00031
cg25037394	chr1	24152592	HMGCL;HMGCL	8.6	2.67	0.00141	7.07	2.87	0.0142	6.01	2.57	0.0202
cg26398791	chr1	38455867	SF3A3	0.81	0.25	0.00142	0.29	0.27	0.283	0.01	0.24	0.97
cg06049781	chr2	72371838	CYP26B1	-5.47	1.7	0.00142	-4.1	1.82	0.0252	-4.06	1.64	0.0137
cg17213060	chr3	45077881		-4.08	1.27	0.00142	0.66	1.36	0.628	-0.16	1.22	0.893
cg26547928	chr12	33589385	SYT10	3.73	1.16	0.00142	1.71	1.24	0.171	2.6	1.12	0.0204
cg17476271	chr11	128562408	FLI1;FLI1;FLI1	-5.04	1.57	0.00142	0.75	1.68	0.655	-2.63	1.51	0.082
cg06845438	chr3	42946772	ZNF662;ZNF662	5.92	1.84	0.00142	3.01	1.97	0.128	3.52	1.77	0.0476
cg14778721	chr21	46912423	COL18A1;COL18A1;COL18A1	-10.34	3.21	0.00142	-8.88	3.45	0.0104	-3.16	3.09	0.308
cg22272482	chr6	108323282		4.08	1.27	0.00142	2.81	1.36	0.0392	1.29	1.22	0.293
cg08649360	chr3	9833841	ARPC4;TADA3;ARPC4;ARPC4;TADA3	-4.24	1.32	0.00142	-0.01	1.41	0.993	-0.61	1.27	0.633
cg25287372	chr7	115910191		3.6	1.12	0.00143	1.52	1.2	0.206	1.99	1.08	0.0649
cg23860266	chr6	3862385		6.66	2.07	0.00143	4.42	2.22	0.0476	0.16	2	0.938
cg24385839	chr4	97047512		4.04	1.26	0.00143	2.5	1.35	0.0646	2.41	1.21	0.0468
cg21067750	chr15	40641778	PHGR1	4.91	1.53	0.00143	1.71	1.64	0.296	4.54	1.47	0.00222
cg02598079	chr2	64834106		7.95	2.47	0.00143	5.91	2.65	0.0266	-0.97	2.38	0.683
cg06638795	chr2	42719933	KCNG3;KCNG3	-3.13	0.97	0.00144	-1.84	1.04	0.0788	0.97	0.94	0.303
cg24643262	chrX	15518862	BMX	9.44	2.94	0.00144	2.5	3.15	0.428	3.74	2.83	0.187
cg14187585	chr14	101235871		4.91	1.53	0.00144	-0.14	1.64	0.931	1.39	1.47	0.347
cg15442746	chr3	159711862	IL12A	5.73	1.78	0.00144	4.16	1.91	0.0304	5.11	1.72	0.00314
cg07725183	chr6	32190556	NOTCH4	-5.34	1.66	0.00144	-0.67	1.78	0.707	-1.76	1.6	0.273
cg27408184	chr17	8015494	ALOXE3;ALOXE3	-5.26	1.64	0.00145	-2.94	1.76	0.0944	-3.24	1.58	0.0409
cg16336989	chr14	72542521	RGS6	6.19	1.93	0.00145	2.17	2.07	0.294	0.76	1.86	0.683
cg27034225	chr14	23757845		4.44	1.38	0.00145	4.2	1.48	0.00492	2.03	1.33	0.128
cg14781189	chr2	163695111	KCNH7;KCNH7;KCNH7;KCNH7	-10.48	3.26	0.00145	-1.01	3.5	0.772	-2.82	3.14	0.371
cg24360892	chr13	112239214		6.63	2.06	0.00145	2.96	2.21	0.182	3.15	1.99	0.113
cg02327894	chr19	6479667	DENND1C	-5.09	1.59	0.00145	-4.38	1.7	0.0104	-1.95	1.53	0.202
cg17586302	chr6	144013969	PHACTR2;PHACTR2;PHACTR2;PHACTR2	5.81	1.81	0.00145	5.58	1.94	0.0043	4.66	1.74	0.00786
cg23181433	chr8	17477018	PDGFRL	7.49	2.33	0.00145	6.35	2.5	0.0116	4.09	2.25	0.0697
cg04640747	chr12	131569148	GPR133	5.07	1.58	0.00145	1.73	1.69	0.308	2.87	1.52	0.0603
cg15525263	chr4	74449313	RASSF6;RASSF6	4.09	1.27	0.00146	3.82	1.36	0.00542	3.3	1.23	0.00744
cg18599843	chr10	94450994	HHEX	7.14	2.22	0.00146	7.17	2.38	0.00285	6.37	2.14	0.00315
cg26976046	chr14	101348686	MIR127;RTL1	4.26	1.33	0.00146	4.83	1.42	0.000774	0.59	1.28	0.643
cg27661711	chr20	56135615	PCK1	6.61	2.06	0.00146	1.31	2.21	0.552	2.74	1.98	0.167
cg03433241	chr1	166853278		4.59	1.43	0.00147	2.7	1.53	0.0799	3.13	1.38	0.024
cg24020826	chr8	140630180	KCNK9	3.98	1.24	0.00147	2.22	1.33	0.0958	2.44	1.19	0.0417
cg10202835	chr5	25190672		9.34	2.91	0.00147	4.57	3.12	0.144	6.9	2.8	0.0143
cg11092836	chr11	44037829		-4.07	1.27	0.00147	-2.13	1.36	0.119	-3.43	1.22	0.00529
cg06685111	chr6	30295466	HCG18;TRIM39;TRIM39;HCG18;TRIM39	-3.08	0.96	0.00147	0.41	1.03	0.694	-1.35	0.93	0.146
cg26713008	chr12	25073921	BCAT1	7.91	2.47	0.00147	2.57	2.64	0.332	2.77	2.37	0.245
cg06458489	chr5	40496832		3.56	1.11	0.00148	3.59	1.19	0.00278	2.01	1.07	0.061
cg17294725	chr7	1272559	UNCX	-7.13	2.22	0.00148	-0.23	2.38	0.924	0.08	2.14	0.971
cg07744618	chr1	27678015	SYTL1	4.99	1.56	0.00148	3.1	1.67	0.0636	0.6	1.5	0.688
cg23979631	chr7	27142427	HOXA2	8.3	2.59	0.00148	3.61	2.78	0.194	4.62	2.49	0.0651
cg13390385	chr1	7113332	CAMTA1	4.24	1.32	0.00148	2.33	1.42	0.101	3.17	1.27	0.0131
cg24154271	chr6	140957775		6.62	2.06	0.00148	4.52	2.21	0.0421	3.19	1.99	0.11
cg07267067	chr12	53497074	SOAT2	3.19	1	0.00148	2.78	1.07	0.0097	2.28	0.96	0.0181
cg08663653	chr1	170904596	C1orf129;C1orf129	-5.69	1.78	0.00148	1.11	1.9	0.56	-1.38	1.71	0.419
cg02255454	chr3	176635508		5.85	1.83	0.00149	4.01	1.96	0.0414	4.43	1.76	0.0123
cg06454283	chr8	40552037	ZMAT4;ZMAT4	6.28	1.96	0.00149	2.85	2.1	0.175	1.78	1.89	0.346
cg06077305	chr16	2903246	PRSS22	-2.24	0.7	0.00149	-0.45	0.75	0.553	-0.19	0.67	0.774
cg18402104	chr13	113107903		4.67	1.46	0.00149	0.19	1.56	0.902	-0.23	1.4	0.869
cg21346980	chr2	144911452	GTDC1;GTDC1;GTDC1	4.8	1.5	0.00149	0.38	1.61	0.811	2.97	1.44	0.0401
cg26700077	chr17	6339302	AIPL1;AIPL1;AIPL1	-7.31	2.28	0.00149	-3.07	2.45	0.211	-5.19	2.2	0.0188
cg01051524	chr2	106415145	NCK2;NCK2	5.04	1.57	0.0015	2.61	1.69	0.123	3.87	1.52	0.0111
cg04377289	chr17	78991965		8.02	2.5	0.0015	1.05	2.68	0.696	4.72	2.41	0.0514
cg13617812	chr15	63694990		5.77	1.8	0.0015	4	1.93	0.0395	4.39	1.74	0.012
cg15967263	chr12	96933128		5.32	1.66	0.0015	3.55	1.78	0.0471	2.8	1.6	0.0808
cg18531975	chr14	76608468		6.25	1.95	0.0015	2.75	2.09	0.189	2.08	1.88	0.269
cg09206774	chr10	3581233		10.39	3.25	0.00151	6.16	3.48	0.0778	5.96	3.13	0.0574
cg00131423	chr16	85498042		-6.92	2.16	0.00151	-3.09	2.32	0.184	-4.25	2.08	0.0422
cg15089846	chr6	75798778	COL12A1;COL12A1	5.79	1.81	0.00151	4.25	1.94	0.0294	6.2	1.74	0.000435
cg09742465	chr2	8618154		7.86	2.46	0.00151	4.74	2.63	0.0726	7.41	2.37	0.00189
cg04737131	chr7	27142708	HOXA2	11.38	3.56	0.00152	6.81	3.81	0.0749	6.93	3.43	0.0439
cg20870512	chr7	1272515	UNCX	-8.79	2.75	0.00152	-1.36	2.95	0.644	-1.07	2.65	0.687
cg14572252	chr3	169309425	MECOM	6.84	2.14	0.00152	5.51	2.29	0.0168	5.44	2.06	0.00869
cg03315869	chr11	134146676	GLB1L3	-9.04	2.83	0.00152	-3.7	3.03	0.223	-1.75	2.72	0.52
cg07773337	chr2	151248048		5.17	1.62	0.00152	4.78	1.73	0.0061	1.51	1.56	0.332
cg03553613	chr16	87879502	SLC7A5	3.11	0.97	0.00152	2	1.04	0.0563	2.63	0.94	0.00533
cg23437973	chr12	132980686		5.51	1.72	0.00152	0.49	1.85	0.791	2.22	1.66	0.182
cg01648609	chr4	2049057		6.41	2.01	0.00153	4.74	2.15	0.0281	4.25	1.93	0.0284
cg10384725	chr11	63035103		-5.98	1.87	0.00153	-0.39	2.01	0.847	-0.73	1.8	0.685
cg02919721	chr1	221818304		5.96	1.87	0.00153	5.44	2	0.00692	4.46	1.8	0.0136
cg04726439	chr19	18898394	COMP	-5.83	1.82	0.00154	-1.26	1.96	0.52	-0.49	1.76	0.781
cg10394898	chr15	69755745		2.66	0.83	0.00154	2.24	0.89	0.0126	1.38	0.8	0.0852
cg18982477	chr4	37644098	RELL1;RELL1	4.88	1.53	0.00154	4.7	1.64	0.00432	4.61	1.47	0.00188
cg26993798	chr16	51144919		5.41	1.7	0.00154	4.54	1.82	0.0129	2.16	1.63	0.187
cg08861434	chr13	112062652		10.01	3.13	0.00155	5.27	3.36	0.118	4.9	3.02	0.106
cg01939891	chr1	162534495	UAP1	1.38	0.43	0.00155	1.18	0.46	0.0115	0.91	0.42	0.0302
cg21955154	chr4	40999951	APBB2;APBB2;APBB2	3.28	1.03	0.00155	2.98	1.1	0.00713	1.52	0.99	0.125
cg10285743	chr15	71184279	LRRC49;THAP10	-5.22	1.63	0.00155	-2.59	1.75	0.14	0.74	1.57	0.638
cg17783140	chr6	151950212		3.84	1.2	0.00155	3.05	1.29	0.0187	2.61	1.16	0.0251
cg00458274	chr17	7910040	GUCY2D	-6.61	2.07	0.00155	-3.58	2.22	0.108	-2.5	1.99	0.211
cg23160224	chr5	168721570	SLIT3	8	2.51	0.00155	6.07	2.69	0.0246	0.31	2.42	0.898
cg12245040	chr16	2009320	NDUFB10	0.63	0.2	0.00155	0.15	0.21	0.466	0.26	0.19	0.171
cg08048178	chr3	195601155	TNK2;TNK2	-5.84	1.83	0.00155	-1.37	1.96	0.487	-3.9	1.76	0.0276
cg05921260	chr6	28484915	GPX6	-6.36	1.99	0.00156	-6.31	2.14	0.00342	-3.45	1.92	0.0736
cg14795409	chr3	128267611		5.47	1.72	0.00156	5.42	1.84	0.00343	2.8	1.65	0.0913
cg26303165	chr1	228401758	OBSCN;OBSCN	-6.02	1.89	0.00156	-2.04	2.02	0.315	-4.43	1.82	0.0154
cg17128237	chr11	64792167		5.68	1.78	0.00156	2.22	1.91	0.245	3.95	1.72	0.022
cg05171195	chr10	62648021	RHOBTB1;RHOBTB1;RHOBTB1;RHOBTB1	3.97	1.24	0.00156	1.46	1.33	0.275	0.47	1.2	0.695
cg05567236	chr1	243420065	SDCCAG8;CEP170;CEP170;CEP170	-6.55	2.05	0.00156	0.59	2.2	0.788	-3.48	1.98	0.0798
cg25891433	chr4	26733372	TBC1D19	3.6	1.13	0.00156	3.18	1.21	0.00897	0.99	1.09	0.362
cg18902978	chr9	6703949		4.24	1.33	0.00156	-0.35	1.43	0.807	-1.05	1.28	0.412
cg27395917	chr1	178464331		2.22	0.7	0.00157	1.97	0.75	0.00844	1.88	0.67	0.00539
cg12045080	chr2	242682283	D2HGDH	3.72	1.17	0.00157	1.17	1.25	0.351	3.06	1.12	0.00677
cg20759356	chr4	96761231	PDHA2	4.39	1.38	0.00157	3.35	1.48	0.0241	3.05	1.33	0.022
cg09662201	chr15	39371335		3.67	1.15	0.00158	2.63	1.24	0.034	2.4	1.11	0.0313
cg00116838	chr19	46001746	RTN2;FLJ40125;RTN2	8.56	2.69	0.00158	4.76	2.88	0.0998	3.18	2.59	0.219
cg23656890	chr12	25071685	DAD1L;BCAT1	8.75	2.75	0.00158	3.09	2.94	0.295	3.59	2.64	0.175
cg02009585	chr3	179754529	PEX5L	-7.64	2.4	0.00158	-3	2.57	0.244	-3.06	2.31	0.187
cg12607555	chr5	149324277	PDE6A;PDE6A	3.59	1.13	0.00159	1.18	1.21	0.328	2.52	1.08	0.0209
cg10498814	chr2	86142098		4.86	1.53	0.00159	3.85	1.64	0.0191	4.64	1.47	0.00172
cg12732638	chr8	142455333	FLJ43860	5.05	1.59	0.00159	-1.12	1.7	0.51	0.46	1.53	0.762
cg25364822	chr1	33337257	FNDC5	-4.6	1.45	0.00159	0.57	1.55	0.712	-0.38	1.39	0.786
cg01172234	chr7	157403114	PTPRN2;PTPRN2;PTPRN2	4.9	1.54	0.00159	2.88	1.65	0.0817	0.57	1.48	0.701
cg09868780	chr5	115299071	LVRN	7.67	2.41	0.0016	5.26	2.58	0.0426	2.01	2.32	0.388
cg22512633	chr4	39640549	C4orf34	0.42	0.13	0.0016	0.02	0.14	0.891	-0.09	0.13	0.494
cg25125060	chr6	108488915	NR2E1	4.62	1.45	0.00161	1.62	1.56	0.298	0.8	1.4	0.57
cg06849778	chr1	16847214		5.97	1.88	0.00161	7.63	2.01	0.000177	4.6	1.81	0.0113
cg23956068	chr18	33647542	RPRD1A	0.22	0.07	0.00161	0.02	0.07	0.77	0.03	0.07	0.662
cg03211636	chr1	8354313		5.12	1.61	0.00161	1.06	1.73	0.54	0.7	1.55	0.652
cg16384626	chr6	80813901		5.91	1.86	0.00161	2.17	1.99	0.277	3.51	1.79	0.0505
cg09872926	chr10	131760778	EBF3	-2.65	0.83	0.00161	-0.6	0.89	0.506	-0.29	0.8	0.72
cg26650638	chr16	86320857		8.45	2.66	0.00161	2.83	2.85	0.32	1.85	2.56	0.47
cg07109923	chr20	35091317	DLGAP4;DLGAP4;DLGAP4	-1.71	0.54	0.00162	-0.83	0.58	0.148	-0.17	0.52	0.743
cg19763735	chr2	170550826	C2orf77;PHOSPHO2;KLHL23	0.48	0.15	0.00162	0.36	0.16	0.0252	0.19	0.14	0.202
cg16275794	chr15	65322579	MTFMT	5.35	1.68	0.00162	1.56	1.8	0.387	1.73	1.62	0.287
cg12694424	chr12	131246621		-6.72	2.11	0.00162	-2.33	2.27	0.304	-2.71	2.04	0.185
cg03844622	chr6	74071738	C6orf221	5.25	1.65	0.00162	1.37	1.77	0.441	5.05	1.59	0.00164
cg10359347	chr2	26534872	GPR113;GPR113;GPR113	6.01	1.89	0.00162	2.33	2.03	0.251	4.56	1.82	0.0128
cg18238340	chr14	105899368	MTA1	4.02	1.26	0.00163	2.09	1.35	0.124	2.65	1.22	0.0302
cg11113534	chr20	31756024	C20orf70	-6.37	2	0.00163	1.45	2.15	0.5	-0.04	1.93	0.983
cg04464122	chr11	34457835		4.11	1.29	0.00163	1.61	1.39	0.248	2.97	1.25	0.0176
cg15961693	chr6	139689053		5.09	1.6	0.00163	4.83	1.72	0.00525	4.19	1.54	0.00701
cg08842508	chr2	147346362	PABPC1P2	6.43	2.02	0.00163	2.93	2.17	0.178	1.11	1.95	0.57
cg01981417	chr20	30061044	DEFB124	-5.17	1.63	0.00163	-0.77	1.75	0.659	-3.87	1.57	0.014
cg08308214	chr6	4133029	PECI;PECI;PECI;PECI	4.06	1.28	0.00164	3.78	1.37	0.00625	3.43	1.23	0.00564
cg09743437	chr5	43000790		5.53	1.74	0.00164	1.28	1.87	0.492	2.31	1.68	0.169
cg10925518	chr14	36698832		5.36	1.69	0.00165	3.64	1.81	0.0454	0.58	1.63	0.722
cg00417323	chr18	29307959		6.54	2.06	0.00165	0.79	2.21	0.72	4.13	1.99	0.0385
cg24928391	chr8	55370336	SOX17	9.11	2.87	0.00165	0.17	3.08	0.956	-0.62	2.76	0.822
cg16065050	chr5	43000640		6.74	2.12	0.00165	0.98	2.28	0.668	2.39	2.05	0.243
cg13398658	chr3	44981371	ZDHHC3;ZDHHC3;ZDHHC3	3.77	1.19	0.00165	2.58	1.27	0.043	2.35	1.14	0.0404
cg22507772	chr6	6759831		8.42	2.66	0.00165	0.73	2.85	0.797	3.78	2.56	0.141
cg07102474	chr17	61499248	TANC2	3.85	1.21	0.00165	2.11	1.3	0.105	1.76	1.17	0.132
cg11247129	chr6	97457431	KLHL32	7.57	2.39	0.00166	3.78	2.56	0.14	3.74	2.3	0.104
cg13807970	chr2	145274441	ZEB2;ZEB2;ZEB2	-6.96	2.19	0.00166	-4.22	2.35	0.0738	-3.73	2.11	0.0781
cg11165823	chr4	119796958		5.86	1.85	0.00166	1.21	1.98	0.542	1.86	1.78	0.298
cg23517363	chr3	87236391		3.24	1.02	0.00166	2.9	1.09	0.00853	3.12	0.98	0.00168
cg21772509	chr8	41503840	NKX6-3	-8.37	2.64	0.00166	-3.25	2.83	0.251	-1.77	2.54	0.487
cg10832281	chr11	35499741	PAMR1;PAMR1	-6.54	2.06	0.00166	-2.88	2.21	0.193	-4.13	1.99	0.0381
cg03672066	chr4	15444177	C1QTNF7;C1QTNF7;C1QTNF7	3.07	0.97	0.00167	0.89	1.04	0.389	1.94	0.93	0.0385
cg01273330	chr2	28605224		5.03	1.59	0.00167	2.8	1.7	0.101	2.53	1.53	0.0997
cg07362341	chr6	94127983	EPHA7	-5.22	1.65	0.00168	-3.27	1.77	0.0645	-1.58	1.59	0.319
cg09274094	chr12	21810759	LDHB;LDHB	2.3	0.73	0.00168	0.76	0.78	0.33	0.09	0.7	0.896
cg12947757	chr6	33146725	COL11A2;COL11A2;COL11A2	-4.49	1.42	0.00168	-2.44	1.52	0.11	-1.78	1.37	0.194
cg18348274	chr7	66389009	C7orf42	4.75	1.5	0.00168	2.87	1.61	0.0754	2.9	1.44	0.0451
cg08825200	chr3	178984841	KCNMB3;KCNMB3	6.85	2.16	0.00168	2.4	2.32	0.302	4.18	2.08	0.0458
cg14416523	chr2	162273928	TBR1	-6.04	1.91	0.00168	-2.7	2.04	0.188	-2.58	1.84	0.161
cg02931432	chr11	59665786		2.94	0.93	0.00168	1.11	0.99	0.264	1.35	0.89	0.131
cg08463231	chr15	78103228		-3.31	1.05	0.00169	-1.73	1.12	0.125	-2.32	1.01	0.0218
cg05637536	chr1	154475068	TDRD10;TDRD10;TDRD10;TDRD10;SHE	-6.58	2.08	0.00169	-3.83	2.23	0.0861	-4.69	2	0.0196
cg13925014	chr1	167788071	ADCY10;ADCY10	2.98	0.94	0.00169	2.87	1.01	0.00481	1.17	0.91	0.199
cg00655283	chr4	78037878		3.91	1.24	0.00169	2.29	1.32	0.0853	1.53	1.19	0.199
cg12604192	chr1	111062127	KCNA10	-4.82	1.52	0.00169	-2.59	1.63	0.113	-1.06	1.46	0.472
cg20003805	chr1	29062932	YTHDF2	3.27	1.03	0.00169	0.47	1.11	0.671	1.28	1	0.199
cg21916596	chr18	43352254		4.14	1.31	0.0017	2.02	1.4	0.151	2.34	1.26	0.0647
cg13446874	chr13	78125149	SCEL;SCEL;SCEL	6.05	1.91	0.0017	0.99	2.05	0.631	3.01	1.84	0.103
cg21183523	chr18	22929205	ZNF521	6.51	2.06	0.0017	5.03	2.2	0.0231	3.06	1.98	0.123
cg17344813	chr21	46912545	COL18A1;COL18A1;COL18A1	-8.16	2.58	0.0017	-5.97	2.76	0.0314	-3.6	2.48	0.148
cg16554099	chr6	7053734		4.79	1.51	0.0017	3.88	1.62	0.0175	1.09	1.46	0.455
cg02907150	chr14	71577479	PCNX	-15.06	4.76	0.00171	-5.6	5.1	0.273	-7.07	4.58	0.124
cg21661768	chr2	106512578		5	1.58	0.00171	2.23	1.7	0.189	2.51	1.52	0.1
cg20348000	chr10	88615964	BMPR1A	4.12	1.3	0.00171	2.94	1.4	0.0361	1.79	1.26	0.155
cg01080456	chr7	156177920		6.75	2.14	0.00171	6.81	2.29	0.00318	5.09	2.06	0.0139
cg08023416	chr2	102803787	IL1RL2	5.42	1.72	0.00172	0.02	1.84	0.992	1.47	1.65	0.374
cg12861771	chr15	76442477	C15orf27	5.43	1.72	0.00172	1.22	1.84	0.508	2.87	1.65	0.0842
cg26676094	chr5	155811255	SGCD;SGCD;SGCD	6.35	2.01	0.00173	3.75	2.16	0.083	4.07	1.94	0.0361
cg03323793	chr7	151548111	PRKAG2	5.04	1.6	0.00174	3.54	1.71	0.0392	1.81	1.54	0.239
cg14079785	chr8	22018896	SFTPC	-6.73	2.13	0.00174	-1.13	2.29	0.622	-2.58	2.05	0.209
cg05759347	chr1	243416723	CEP170;CEP170;CEP170	-8.65	2.74	0.00174	2.77	2.94	0.346	0.46	2.64	0.861
cg07730159	chr12	29299659		4.43	1.4	0.00174	2.16	1.51	0.152	1.05	1.35	0.44
cg23035238	chr1	27484192		1.86	0.59	0.00174	1.24	0.63	0.05	0.99	0.57	0.0825
cg26512226	chr2	220282165	DES	-4.64	1.47	0.00174	-2.2	1.58	0.163	-2.18	1.42	0.124
cg24778160	chr11	76894469	MYO7A;MYO7A;MYO7A	-3.52	1.12	0.00174	-1.85	1.2	0.123	-2.95	1.07	0.00641
cg25577809	chr5	145759373		5.14	1.63	0.00175	2.02	1.75	0.249	1.72	1.57	0.273
cg02318477	chr17	19232159	EPN2;EPN2;EPN2	1.77	0.56	0.00175	1.08	0.6	0.0736	1.22	0.54	0.0246
cg17670366	chr5	147040773	JAKMIP2	2.56	0.81	0.00175	1.04	0.87	0.235	1.41	0.78	0.0734
cg13862848	chr13	44272416	ENOX1	6.78	2.15	0.00175	0.88	2.3	0.702	3.2	2.07	0.123
cg11816981	chr6	30484051		2.21	0.7	0.00175	-0.03	0.75	0.966	0.71	0.67	0.295
cg18664013	chr7	157585770	PTPRN2;PTPRN2;PTPRN2	6.74	2.14	0.00175	2.5	2.29	0.275	6.79	2.06	0.00106
cg16490925	chr18	76560017		5.62	1.78	0.00175	2.24	1.91	0.243	2.16	1.71	0.209
cg17600630	chr2	144053418	ARHGAP15	7.44	2.36	0.00176	3.13	2.53	0.217	2.67	2.27	0.24
cg01200256	chr4	6562404		-5.26	1.67	0.00176	-4.07	1.79	0.0235	-2.54	1.61	0.115
cg12889810	chr7	98287347		5.7	1.81	0.00176	2.03	1.94	0.296	2.57	1.74	0.141
cg15220055	chr6	139551664		5.96	1.89	0.00176	3.5	2.03	0.0846	2.6	1.82	0.154
cg10583876	chr2	220301203	SPEG	-4.46	1.42	0.00176	-3.11	1.52	0.041	-3.59	1.36	0.00895
cg17886697	chr10	128193400	C10orf90	5.14	1.63	0.00176	3.43	1.75	0.051	5.15	1.57	0.00117
cg22885000	chr2	192223280	MYO1B;MYO1B;MYO1B	-6.14	1.95	0.00176	-1.68	2.09	0.423	-3.21	1.88	0.088
cg14706297	chr2	43328266		9.97	3.16	0.00177	7.36	3.39	0.0305	8.86	3.04	0.00387
cg04483486	chr1	161716884		5.49	1.74	0.00177	3.15	1.87	0.0932	2.49	1.68	0.139
cg16706613	chr12	52423671		-5.89	1.87	0.00177	0.66	2	0.742	-2.88	1.8	0.111
cg17822978	chr15	72073485	THSD4	6.69	2.12	0.00178	4.04	2.28	0.0768	4.03	2.05	0.0495
cg09768821	chr1	16134915	UQCRHL	6.53	2.07	0.00178	3.84	2.22	0.085	5.32	2	0.00805
cg22905550	chr19	16983940	SIN3B	5.96	1.89	0.00178	5.01	2.03	0.0141	2.23	1.82	0.221
cg02489958	chr4	85417416	NKX6-1	6.73	2.14	0.00178	2.26	2.29	0.325	1.24	2.06	0.546
cg08635765	chr5	136536219	SPOCK1	8.07	2.56	0.00178	4.38	2.75	0.111	0.23	2.47	0.927
cg11314617	chr8	72757456	MSC	8.61	2.73	0.00178	5.2	2.93	0.0769	2	2.63	0.448
cg21191843	chr5	158153361	EBF1	6.49	2.06	0.00178	2.64	2.21	0.233	3.77	1.98	0.058
cg17838359	chr5	52780901	FST;FST	4.46	1.42	0.00178	0.46	1.52	0.764	2.96	1.36	0.0308
cg17420395	chr1	16762998	SPATA21	4.29	1.36	0.00178	4.41	1.46	0.00272	2.73	1.31	0.0383
cg24816460	chr6	4775203	CDYL;CDYL	10.35	3.29	0.00179	4.56	3.52	0.196	3.01	3.16	0.343
cg15939287	chr11	64406051	NRXN2;NRXN2;NRXN2	-5.3	1.68	0.00179	-1.12	1.8	0.536	-2.44	1.62	0.133
cg24002522	chr3	105247852	ALCAM	4.61	1.46	0.00179	0.66	1.57	0.673	2.41	1.41	0.0882
cg20545167	chr10	4482624		4.07	1.29	0.00179	2.77	1.38	0.0462	2.48	1.24	0.0469
cg05577437	chr8	1586825	DLGAP2	5.74	1.82	0.00179	3.19	1.95	0.103	4.71	1.76	0.00762
cg10177059	chr1	6537840	PLEKHG5;PLEKHG5;PLEKHG5;PLEKHG5;PLEKHG5	4.38	1.39	0.00179	3.25	1.49	0.0302	1.65	1.34	0.218
cg26538931	chr16	2073293		0.52	0.17	0.0018	0.14	0.18	0.426	0.14	0.16	0.379
cg23986385	chr1	247494428	ZNF496	-0.29	0.09	0.0018	-0.09	0.1	0.377	-0.21	0.09	0.0151
cg08447373	chr5	90478943		6.39	2.03	0.0018	4.45	2.18	0.0418	4.5	1.96	0.0219
cg10683565	chr3	79378041	ROBO1	4.6	1.46	0.0018	1.51	1.57	0.335	1.19	1.41	0.397
cg18993481	chr18	37333028	LOC647946	5.2	1.65	0.0018	1.51	1.77	0.395	0.93	1.59	0.558
cg24820663	chr10	25755241	GPR158	7.82	2.49	0.0018	4.79	2.67	0.0731	3.02	2.39	0.207
cg22244940	chr12	132335942	MMP17	9.65	3.07	0.0018	-2.53	3.29	0.443	3.94	2.95	0.184
cg23056155	chr21	34855566		4.84	1.54	0.0018	0.82	1.65	0.619	2.91	1.48	0.0499
cg24981283	chr12	79188000		6.96	2.21	0.0018	4.46	2.37	0.0606	1	2.13	0.639
cg23126915	chr7	152374317	XRCC2	6.54	2.08	0.00181	1.84	2.23	0.411	1.33	2	0.508
cg15705536	chr5	7825292	ADCY2	5.04	1.6	0.00181	4.29	1.72	0.0131	0.42	1.54	0.787
cg02952379	chr12	18869080	PLCZ1	6.17	1.96	0.00181	3.23	2.1	0.125	0.84	1.89	0.658
cg21540035	chr7	99612715	ZKSCAN1	7.19	2.29	0.00181	3.28	2.45	0.181	5.88	2.2	0.00792
cg09041483	chr16	30904862	MIR762;BCL7C	-0.4	0.13	0.00181	-0.21	0.14	0.123	-0.31	0.12	0.0116
cg15343461	chr20	24451084	TMEM90B	5.08	1.62	0.00181	1.63	1.73	0.347	0.87	1.56	0.576
cg12449325	chr11	34814081		3.76	1.2	0.00182	4.57	1.28	0.000417	2.73	1.15	0.0185
cg13849525	chr19	46418069	NANOS2	-3.19	1.02	0.00182	-1.15	1.09	0.293	-1.23	0.98	0.211
cg05375811	chr12	131506021	GPR133	5.47	1.74	0.00182	3.7	1.86	0.0481	-3.16	1.68	0.0604
cg15714074	chr5	176309059	HK3	-5.08	1.62	0.00183	-4.77	1.73	0.00621	-2.56	1.56	0.101
cg22778120	chr22	45094531	PRR5;PRR5;PRR5;PRR5	-5.11	1.62	0.00183	-2.94	1.74	0.0928	-3.1	1.56	0.0483
cg06849515	chr4	13549607	LOC285548	-4.2	1.34	0.00183	-4.34	1.43	0.00263	-4.64	1.29	0.000362
cg01563671	chrX	21675400	KLHL34	5.92	1.89	0.00183	1.22	2.02	0.545	3.15	1.82	0.0835
cg09450097	chr4	62194059		8.76	2.79	0.00183	7.19	2.99	0.0167	2.27	2.69	0.399
cg08358683	chr5	43602380	NNT;NNT	-4.19	1.33	0.00183	-1.31	1.43	0.359	-1.22	1.28	0.344
cg11478495	chr10	53058473	PRKG1;PRKG1;MIR605	6.36	2.02	0.00183	0.35	2.17	0.872	1.19	1.95	0.542
cg16773028	chr1	111148339	KCNA2;KCNA2	-6.02	1.92	0.00183	-1.64	2.06	0.426	-3.23	1.85	0.0816
cg01667007	chr12	133168332		7.06	2.25	0.00183	-2.21	2.41	0.36	0.13	2.17	0.951
cg24202522	chr3	13689764		-0.84	0.27	0.00184	-0.6	0.29	0.0382	-0.36	0.26	0.169
cg05423100	chr4	3736042		4.71	1.5	0.00184	3.15	1.61	0.0509	2.49	1.44	0.086
cg14069214	chr12	120933194	DYNLL1;DYNLL1;DYNLL1	-9.02	2.87	0.00184	-1.52	3.08	0.621	-4.25	2.76	0.125
cg18051527	chr6	119864698		7.21	2.3	0.00184	4.74	2.46	0.0551	4.96	2.21	0.0257
cg13652557	chr6	94128181	EPHA7	-5.33	1.7	0.00184	-6.25	1.82	0.000666	-3.84	1.63	0.0195
cg03092271	chr19	23945472	RPSAP58	8.52	2.71	0.00184	7.47	2.91	0.0107	5.42	2.61	0.0388
cg15985905	chr12	128078475		-5.42	1.73	0.00184	-1.65	1.85	0.374	-4.47	1.66	0.00758
cg23842255	chr22	29876363	NEFH	-6.2	1.97	0.00185	-3.8	2.12	0.0733	-3.87	1.9	0.0424
cg17292610	chr10	76860251	DUSP13;DUSP13;DUSP13;DUSP13	-4.49	1.43	0.00185	-1.6	1.53	0.297	-4.49	1.38	0.00124
cg25391023	chr6	32374754	BTNL2	-6.5	2.07	0.00185	-4.49	2.22	0.0437	-1.91	1.99	0.338
cg27143326	chr3	58227354	ABHD6	2.6	0.83	0.00185	3.01	0.89	0.000795	1.5	0.8	0.062
cg20111118	chr4	148653624	ARHGAP10	-0.16	0.05	0.00185	-0.05	0.05	0.396	-0.08	0.05	0.0928
cg03690956	chr10	118900324		5.61	1.79	0.00185	0.51	1.92	0.79	0.94	1.72	0.586
cg24676612	chr1	111148105	KCNA2;KCNA2	-4.12	1.31	0.00185	-2.35	1.41	0.0966	-1.97	1.26	0.12
cg19732052	chr7	111662594	DOCK4	4.86	1.55	0.00186	1.25	1.66	0.452	1.43	1.49	0.338
cg11098622	chr5	102205822	PAM;PAM;PAM;PAM	5.07	1.62	0.00186	0.48	1.73	0.783	2.1	1.56	0.179
cg02693279	chr17	19301477		3.35	1.07	0.00186	3.35	1.15	0.00368	2.24	1.03	0.0303
cg25323841	chr6	108444506		3.18	1.01	0.00186	-0.44	1.09	0.689	0.09	0.98	0.93
cg04422990	chr6	137241923	SLC35D3	7.58	2.42	0.00186	4.84	2.59	0.0625	4.86	2.33	0.0373
cg10874403	chr3	87325835	POU1F1;POU1F1	5.35	1.71	0.00186	4.7	1.83	0.0106	4.96	1.64	0.00275
cg24376434	chr1	170634859	PRRX1;PRRX1	4.39	1.4	0.00186	2.85	1.5	0.0584	2.34	1.35	0.0839
cg14209618	chr22	19554409	LOC150185	4.51	1.44	0.00186	2.5	1.54	0.106	-0.25	1.39	0.859
cg05341199	chr12	131603380	GPR133	4.08	1.3	0.00187	1.11	1.39	0.426	0.65	1.25	0.604
cg26782261	chr15	39463274		1.98	0.63	0.00187	1.73	0.68	0.0109	1.66	0.61	0.00659
cg24759279	chr10	7128104		5.94	1.9	0.00187	3.54	2.03	0.0829	2.09	1.83	0.253
cg06542559	chr8	97819803	PGCP	7.52	2.4	0.00187	0.4	2.57	0.876	-0.69	2.31	0.766
cg14457607	chr9	128996206		5.73	1.83	0.00188	5.4	1.96	0.00619	3.14	1.76	0.0757
cg25535418	chr6	144386474	PLAGL1;PLAGL1	6.58	2.1	0.00188	5.66	2.25	0.0124	5.37	2.02	0.00827
cg09035552	chr10	86001241	LRIT1	-4.57	1.46	0.00188	0.09	1.57	0.955	-2.99	1.41	0.034
cg01259782	chr16	21313973	CRYM;NCRNA00169	-6.26	2	0.00188	-0.24	2.14	0.909	-1.51	1.92	0.434
cg14964285	chr12	4435533	C12orf5	-3.59	1.14	0.00189	-3.28	1.23	0.00784	-1.57	1.1	0.156
cg18748580	chr19	54228973	MIR526A2	-5.11	1.63	0.00189	-0.92	1.75	0.601	0.09	1.57	0.952
cg25310195	chr5	2006984		4.78	1.53	0.00189	0.65	1.64	0.693	0.49	1.47	0.739
cg13292837	chr12	25802581	IFLTD1	4.03	1.29	0.0019	2.84	1.38	0.0407	3.69	1.24	0.00315
cg08195921	chr12	131701622		4.25	1.36	0.0019	-0.4	1.45	0.785	0.24	1.31	0.856
cg09894276	chr6	169977394	WDR27	3.83	1.22	0.0019	2.57	1.31	0.0512	2.52	1.18	0.033
cg08217354	chr4	15444984	C1QTNF7;C1QTNF7;C1QTNF7	5.92	1.89	0.0019	3.8	2.03	0.062	3.51	1.82	0.0549
cg00398276	chr7	20837918		-1.64	0.53	0.0019	-0.84	0.56	0.139	-1.36	0.51	0.0074
cg25352397	chr8	24800883		7.94	2.54	0.00191	8.72	2.72	0.00148	4.67	2.44	0.0568
cg25226555	chr5	98714340		3.99	1.28	0.00191	3.07	1.37	0.0255	3.23	1.23	0.00909
cg15623175	chr8	94508150		7.45	2.38	0.00191	5.37	2.55	0.0362	1.23	2.29	0.593
cg17110675	chr13	43700899		3.62	1.16	0.00191	0.72	1.24	0.564	1.68	1.11	0.133
cg22881545	chr2	2797612		5.12	1.64	0.00191	2.83	1.76	0.108	0.89	1.58	0.575
cg18836689	chr14	69708392	EXD2	3.82	1.22	0.00192	0.63	1.31	0.632	1.9	1.18	0.107
cg17238970	chr1	81124441		5.04	1.61	0.00192	2.78	1.73	0.108	2.27	1.55	0.144
cg01239666	chr3	195601381	TNK2;TNK2	-3.47	1.11	0.00192	-1.54	1.19	0.196	-2.02	1.07	0.0593
cg01851378	chr16	51186925		-5.84	1.87	0.00192	-5.09	2	0.0114	-3.68	1.8	0.0411
cg26615188	chr20	31699304	C20orf186	-5.93	1.9	0.00192	1.96	2.03	0.335	0.74	1.83	0.685
cg06751603	chr19	11152063	SMARCA4;SMARCA4;SMARCA4;SMARCA4;SMARCA4;SMARCA4;SMARCA4	-0.19	0.06	0.00192	0.03	0.06	0.697	0.04	0.06	0.519
cg23666844	chr7	151137882	CRYGN	-3.66	1.17	0.00192	1.11	1.26	0.379	0.26	1.13	0.819
cg23421166	chr4	76976499	ART3	3.91	1.25	0.00193	5.36	1.34	8.08e-05	3.92	1.21	0.00125
cg23949087	chr3	52256827	TLR9	2.67	0.85	0.00193	2.09	0.91	0.0232	1.98	0.82	0.0162
cg19172170	chr11	20627781	SLC6A5	5.44	1.74	0.00193	2.9	1.86	0.121	4.12	1.67	0.0143
cg23075337	chr7	8481460	NXPH1	-7.47	2.39	0.00193	3.17	2.56	0.217	-0.45	2.3	0.844
cg01115236	chr13	32886082	ZAR1L;ZAR1L	2.09	0.67	0.00193	1.33	0.72	0.0651	1.42	0.64	0.0282
cg06898293	chr7	114750703		6.09	1.95	0.00194	2.32	2.09	0.267	2.93	1.88	0.12
cg27176394	chr19	2255462	JSRP1	-5.85	1.87	0.00194	-0.56	2.01	0.781	-2.16	1.8	0.232
cg26946218	chr2	121187910		-5.5	1.76	0.00194	-2.62	1.89	0.166	-1.89	1.69	0.264
cg24082384	chr2	145425403		5.05	1.62	0.00194	-0.16	1.73	0.927	-0.12	1.56	0.937
cg00665420	chr9	133537030		-6.1	1.95	0.00194	-2.88	2.09	0.17	-4.83	1.88	0.0106
cg13683939	chr9	136152547		-12.04	3.85	0.00194	-5.33	4.13	0.198	-6.15	3.71	0.0983
cg14096899	chr2	240697719		5.5	1.76	0.00194	1.67	1.89	0.377	2.98	1.69	0.0801
cg04993975	chr17	35294472	LHX1	-9.27	2.97	0.00194	-6.73	3.18	0.035	-3.59	2.86	0.21
cg02387326	chr12	54345679		-7.92	2.53	0.00194	-3.76	2.72	0.167	-2.32	2.44	0.343
cg22885024	chr8	95274933	GEM;GEM	-5.95	1.9	0.00194	-2.12	2.04	0.299	-0.86	1.83	0.641
cg04872610	chr1	114448489	AP4B1;DCLRE1B	-4	1.28	0.00194	0.46	1.37	0.738	-1.47	1.23	0.234
cg18135738	chr5	141231138		1.65	0.53	0.00195	0.77	0.57	0.176	0.58	0.51	0.253
cg20537760	chr18	77534274		5.06	1.62	0.00195	3.7	1.74	0.0338	2.43	1.56	0.12
cg17302292	chr11	45711244		-6.23	1.99	0.00195	-3.08	2.14	0.15	-5.47	1.92	0.00465
cg00480481	chr12	132927673		6.97	2.23	0.00195	3.64	2.39	0.129	5.55	2.15	0.0102
cg11625382	chr10	3098271		-7.35	2.35	0.00196	-3.69	2.52	0.145	-1.97	2.27	0.385
cg05547500	chr18	9885809	TXNDC2;TXNDC2;TXNDC2;TXNDC2;TXNDC2	2.53	0.81	0.00196	2.2	0.87	0.012	2.13	0.78	0.00673
cg20347705	chr9	96213341	FAM120AOS;FAM120A	0.62	0.2	0.00197	0.02	0.21	0.908	0.07	0.19	0.72
cg15423944	chr3	105178356	ALCAM	7.31	2.34	0.00197	2.87	2.51	0.254	3.81	2.26	0.0924
cg25094931	chr20	52275233		3.38	1.09	0.00198	2.78	1.16	0.0174	2.1	1.04	0.045
cg07033790	chr5	135479136	SMAD5;SMAD5;SMAD5	3.69	1.18	0.00198	1.59	1.27	0.212	2.57	1.14	0.0246
cg17466658	chr15	39461775		3.64	1.17	0.00198	3.22	1.25	0.0106	3.09	1.13	0.00635
cg12570309	chr19	13044886	FARSA	4.94	1.58	0.00198	2.49	1.7	0.144	1.23	1.53	0.42
cg01364766	chr12	26126755	RASSF8;RASSF8;RASSF8;RASSF8	5.27	1.69	0.00198	3.46	1.81	0.0573	3.02	1.63	0.0647
cg07252933	chr6	44184114		5.24	1.68	0.00198	1.77	1.8	0.326	1.13	1.62	0.484
cg12365451	chr11	33279136	HIPK3;HIPK3	-0.35	0.11	0.00198	-0.18	0.12	0.134	-0.32	0.11	0.00341
cg25629442	chr17	77070844	ENGASE	-1.41	0.45	0.00199	-0.26	0.49	0.593	-0.59	0.44	0.181
cg03341697	chr11	94277138	FUT4;FUT4	2.56	0.82	0.00199	0.86	0.88	0.327	0.38	0.79	0.63
cg25952104	chr14	74250584	C14orf43	-1.22	0.39	0.002	-0.49	0.42	0.241	-0.44	0.38	0.245
cg03491459	chr15	63613976		4.89	1.57	0.002	3.09	1.68	0.0677	-0.27	1.51	0.858
cg21115391	chr11	93143810	CCDC67	-6.55	2.1	0.002	-1.96	2.25	0.386	-1.56	2.03	0.441
cg27137836	chr3	125775693	SLC41A3;SLC41A3;SLC41A3;SLC41A3;SLC41A3	5.53	1.78	0.00201	3.79	1.91	0.0477	4.35	1.71	0.0116
cg12963168	chr14	72926305	RGS6	5.92	1.9	0.00201	2.68	2.04	0.19	1.31	1.83	0.473
cg04036101	chr16	57836242	KIFC3;KIFC3	5.54	1.78	0.00201	5.41	1.91	0.00481	0.37	1.71	0.831
cg01692572	chr8	144910787	PUF60;PUF60;PUF60	-1.35	0.43	0.00201	0.32	0.46	0.491	-0.79	0.42	0.0575
cg15898536	chr5	1753301		4.01	1.29	0.00201	0.79	1.38	0.566	1.81	1.24	0.146
cg22883887	chr12	130958653	RIMBP2	6.23	2	0.00201	5.6	2.14	0.00948	1.28	1.93	0.505
cg10620501	chr8	37620046	PROSC	0.75	0.24	0.00202	0.19	0.26	0.454	0.26	0.23	0.262
cg12490815	chr10	135270831	LOC619207	4.84	1.55	0.00202	0.96	1.67	0.566	1.08	1.5	0.472
cg11589800	chr10	130832268		6.12	1.97	0.00202	5.36	2.11	0.0114	4.32	1.89	0.0232
cg07101208	chr1	88298973		5.81	1.87	0.00203	4.57	2	0.0231	2.5	1.8	0.166
cg19502812	chr22	36803056		2.94	0.95	0.00203	1.89	1.01	0.0638	1.61	0.91	0.0778
cg04412755	chr3	46939978	PTH1R	5.85	1.88	0.00203	6.32	2.02	0.00188	1.88	1.81	0.301
cg18815879	chr6	3753626	C6orf145	2.69	0.87	0.00203	1.73	0.93	0.0631	0.97	0.83	0.246
cg12492289	chr21	47269180	PCBP3;PCBP3	-5.25	1.69	0.00203	-2.1	1.81	0.247	-1.08	1.62	0.507
cg13672106	chr17	38984421	TMEM99	8.72	2.8	0.00203	4.73	3	0.117	3.3	2.7	0.223
cg12910851	chr2	102615524	IL1R2;IL1R2;IL1R2	8.21	2.64	0.00204	5.79	2.83	0.0415	2.17	2.54	0.394
cg06968912	chr17	40573643	PTRF	-4.62	1.49	0.00204	-0.64	1.59	0.689	-2.01	1.43	0.161
cg06654103	chr12	4920613	KCNA6	4.55	1.46	0.00204	2.29	1.57	0.146	0.75	1.41	0.596
cg13829056	chr17	38210780	MED24;MED24;MED24;MED24	-0.38	0.12	0.00204	-0.22	0.13	0.101	-0.38	0.12	0.00168
cg22762745	chr3	195602360	TNK2;TNK2	-3.84	1.23	0.00204	-2.73	1.32	0.0396	-2.64	1.19	0.0272
cg06814612	chr1	52082130	OSBPL9;OSBPL9;OSBPL9;OSBPL9	4.97	1.6	0.00204	2.83	1.71	0.0996	1.18	1.54	0.443
cg13048591	chr1	16346120	HSPB7	-4.61	1.48	0.00204	-1.63	1.59	0.307	-3.12	1.43	0.0298
cg06233985	chr11	5249528	HBB	-7.8	2.51	0.00204	-1.69	2.69	0.531	-3.21	2.42	0.185
cg05756382	chr12	131750055		5.39	1.74	0.00205	2.63	1.86	0.159	-0.35	1.67	0.833
cg14472026	chr6	72385611		-6.39	2.06	0.00205	-4.16	2.2	0.0603	-1.29	1.98	0.516
cg00021325	chr14	91294412		4.98	1.6	0.00205	2.65	1.72	0.124	1.28	1.54	0.409
cg12639279	chr4	8154208	ABLIM2;ABLIM2;ABLIM2;ABLIM2;ABLIM2;ABLIM2;ABLIM2	-4.89	1.57	0.00205	-2.4	1.69	0.155	-3.71	1.52	0.0149
cg25954512	chr6	33283021	ZBTB22;TAPBP;TAPBP;TAPBP;ZBTB22	6.11	1.97	0.00205	1.76	2.11	0.403	2.05	1.89	0.28
cg01817885	chr5	59165136	PDE4D;PDE4D	7.12	2.29	0.00205	0.1	2.46	0.967	3.03	2.21	0.171
cg08162948	chr6	32374184	BTNL2	-6.8	2.19	0.00206	-3.23	2.35	0.17	-3.25	2.11	0.125
cg03731588	chr2	226518461	KIAA1486	5.87	1.89	0.00206	5.21	2.03	0.0107	5.5	1.82	0.00271
cg26846864	chr16	3307326	MEFV	-5.08	1.63	0.00206	-2.6	1.75	0.138	-1.64	1.57	0.298
cg06538293	chr1	95101297		1.63	0.52	0.00206	0.63	0.56	0.262	0.36	0.51	0.481
cg07875993	chr4	79096535	FRAS1;FRAS1	6.28	2.02	0.00206	2.54	2.17	0.241	4.29	1.95	0.0283
cg14026747	chr4	135865398		4.58	1.47	0.00206	2.38	1.58	0.134	1.5	1.42	0.293
cg01067062	chr17	48195695	SAMD14	-4.96	1.6	0.00206	-3.69	1.71	0.0319	-2.27	1.54	0.142
cg25198599	chr12	131142648		6.48	2.09	0.00207	3.76	2.24	0.0941	1.94	2.01	0.335
cg10858828	chr17	70944336	SLC39A11;SLC39A11	0.48	0.15	0.00207	0.48	0.17	0.00395	0.13	0.15	0.371
cg08963616	chr8	17249585	MTMR7	3.56	1.15	0.00208	0.59	1.23	0.631	0.93	1.11	0.398
cg10743102	chr3	177055590		7.66	2.47	0.00208	6.91	2.65	0.00943	5.55	2.38	0.0201
cg07036745	chr5	6573024		4.38	1.41	0.00208	-0.65	1.51	0.667	-0.86	1.36	0.526
cg08841425	chr10	112679110	NCRNA00081;NCRNA00081;SHOC2;NCRNA00081;NCRNA00081;NCRNA00081	-0.85	0.27	0.00208	-0.61	0.29	0.0379	-0.55	0.26	0.0392
cg04864648	chr4	96761229	PDHA2	5.53	1.78	0.00209	4.23	1.91	0.0275	2.2	1.72	0.2
cg18804144	chr4	24652391		4.65	1.5	0.00209	3.92	1.61	0.0152	5.22	1.44	0.000346
cg07523142	chr18	77534271		4.54	1.46	0.00209	1.54	1.57	0.326	0.82	1.41	0.559
cg20910568	chr12	13396087		4.49	1.45	0.00209	3.69	1.55	0.0182	2.59	1.4	0.0639
cg23289854	chr4	38006787	TBC1D1	3.33	1.07	0.00209	3.28	1.15	0.00468	3.82	1.03	0.000262
cg17390675	chr7	64836845		2.7	0.87	0.00209	1.92	0.93	0.0409	1.59	0.84	0.0587
cg00054890	chr7	98632054	SMURF1;SMURF1	1.5	0.48	0.00209	0.97	0.52	0.0623	0.15	0.46	0.751
cg16399511	chr12	5154819	KCNA5	4.33	1.4	0.0021	0.61	1.5	0.683	0.7	1.34	0.604
cg10383306	chr16	50580632		-4.85	1.56	0.0021	-3.28	1.68	0.0509	-2.68	1.51	0.0764
cg24428196	chr2	42685272	KCNG3;KCNG3	4.48	1.45	0.00211	2.45	1.55	0.115	1.2	1.39	0.39
cg08884247	chr17	36957996	CCDC49	-2.11	0.68	0.00211	-0.53	0.73	0.469	-0.63	0.65	0.336
cg07665387	chr4	134069388	PCDH10;PCDH10	-8.82	2.85	0.00211	-8.54	3.05	0.00545	-7.63	2.74	0.00567
cg26047127	chr11	117743514	FXYD6;FXYD6;FXYD6;FXYD6;FXYD6	-5.43	1.75	0.00211	-3.62	1.88	0.0547	-4.73	1.69	0.00534
cg01166399	chr6	119346816	FAM184A;FAM184A	5.64	1.82	0.00211	1.27	1.95	0.516	2.81	1.75	0.11
cg18606098	chr4	103998717	NHEDC2	4.78	1.54	0.00211	4.47	1.65	0.00716	2.35	1.48	0.114
cg25937832	chr3	23958525	NKIRAS1;RPL15;NKIRAS1	0.65	0.21	0.00211	0.19	0.23	0.391	0.2	0.2	0.323
cg27318134	chr4	186934295		7.06	2.28	0.00211	-2.19	2.44	0.372	2.93	2.2	0.183
cg24026549	chr4	3534156	LRPAP1;LRPAP1	0.34	0.11	0.00212	0.15	0.12	0.196	0.16	0.1	0.117
cg23862011	chr7	34801131	AAA1;NPSR1;NPSR1	6.19	2	0.00212	3.18	2.14	0.139	2.54	1.93	0.189
cg27470373	chr2	64836764		7.79	2.52	0.00212	4.54	2.7	0.093	2.84	2.42	0.243
cg25120425	chr7	157933354	PTPRN2;PTPRN2;PTPRN2	5.16	1.67	0.00212	2.06	1.79	0.249	0.97	1.6	0.545
cg23400904	chr2	70418872	C2orf42	6.46	2.09	0.00212	5.08	2.24	0.0239	4.13	2.01	0.0406
cg05026403	chr10	45471971	C10orf10;RASSF4	7.17	2.32	0.00212	4.28	2.48	0.0856	3.42	2.23	0.126
cg15845525	chr10	33665698		6.24	2.01	0.00213	1.89	2.16	0.383	4.76	1.94	0.0147
cg05308293	chr7	23529550	RPS2P32	4.16	1.34	0.00213	1.99	1.44	0.167	2.96	1.29	0.0229
cg26545313	chr4	3417677	RGS12;RGS12;RGS12	-3.25	1.05	0.00213	0.03	1.12	0.975	-1	1.01	0.322
cg20759600	chr6	32062528	TNXB	-4.62	1.49	0.00214	-2.63	1.6	0.102	-3.4	1.44	0.0186
cg23026896	chr15	36723660		4.95	1.6	0.00214	1.63	1.71	0.343	3.46	1.54	0.0254
cg12187394	chr13	112761328		5.48	1.77	0.00214	2.7	1.9	0.157	2.78	1.71	0.104
cg07074571	chr6	161695561	AGPAT4	4.16	1.34	0.00214	0.79	1.44	0.585	0.81	1.3	0.535
cg27151303	chr7	27184821		-6.04	1.95	0.00215	-0.76	2.09	0.718	-2.06	1.88	0.274
cg01392776	chr13	94149273	GPC6	-7.51	2.43	0.00215	-1.34	2.6	0.608	-4.08	2.34	0.0818
cg20264068	chr1	207842927	CR1L	-7.45	2.41	0.00216	-5	2.58	0.0539	-3.98	2.32	0.0877
cg01948724	chr16	3038035		-4.34	1.4	0.00216	-0.71	1.51	0.636	-1.56	1.35	0.251
cg02968116	chr2	66652878		2.67	0.87	0.00216	0.15	0.93	0.876	0.44	0.83	0.596
cg02759966	chr16	29139086		-5.76	1.86	0.00216	-2.92	2	0.144	-4.15	1.79	0.0212
cg04058799	chr7	151547969	PRKAG2	5.92	1.91	0.00216	4.11	2.05	0.0462	3.87	1.84	0.0365
cg07201475	chr2	151768348		6.83	2.21	0.00216	0.71	2.37	0.763	0.25	2.13	0.907
cg19939130	chr1	158978468	IFI16	7.52	2.43	0.00217	5.78	2.61	0.0276	5.51	2.34	0.0193
cg18182039	chr12	93165808	PLEKHG7	-3.35	1.09	0.00217	-0.4	1.16	0.731	-1.09	1.05	0.299
cg03904042	chr20	32255491	NECAB3;NECAB3;C20orf134	9.11	2.95	0.00217	-4.01	3.16	0.206	3.09	2.84	0.277
cg00501628	chr12	21810600	LDHB	1.93	0.63	0.00218	0.77	0.67	0.251	-0.06	0.6	0.919
cg12256550	chr11	46298946	CREB3L1	5.21	1.69	0.00218	3.26	1.81	0.0726	2.91	1.62	0.0738
cg09787580	chr7	140227335	DENND2A	4.21	1.36	0.00218	0.95	1.46	0.518	0.15	1.31	0.907
cg18032969	chr5	145725385		-7.22	2.34	0.00218	-1.44	2.51	0.566	-5.17	2.25	0.0222
cg07729842	chr12	123757337	CDK2AP1	5.15	1.67	0.00218	2.71	1.79	0.131	3.91	1.6	0.0154
cg06269322	chr1	154580460	ADAR;ADAR;ADAR;ADAR	-0.4	0.13	0.00218	-0.17	0.14	0.232	-0.15	0.13	0.229
cg08302695	chrX	15518655	BMX	9.49	3.07	0.00218	4.87	3.29	0.141	2.56	2.96	0.388
cg23343875	chr19	16058370	OR10H4	-3.95	1.28	0.00219	-0.38	1.37	0.78	-0.83	1.23	0.501
cg23333911	chr5	172378330	ERGIC1	-0.81	0.26	0.00219	-0.09	0.28	0.753	-0.61	0.25	0.0163
cg06459104	chr18	5456880	EPB41L3	-5.99	1.94	0.00219	-4.81	2.08	0.0213	-1.5	1.87	0.422
cg14660784	chr6	106773188	ATG5	-0.41	0.13	0.00219	-0.05	0.14	0.726	-0.06	0.13	0.641
cg20069972	chr12	49981340	FAM186B;FAM186B	1.18	0.38	0.00219	0.83	0.41	0.0426	0.81	0.37	0.0286
cg13559439	chr8	12989237	DLC1;DLC1	-7.71	2.5	0.00219	-4.13	2.68	0.124	-3.37	2.41	0.163
cg25063505	chr14	101349286	MIR127;RTL1	4.97	1.61	0.0022	4.33	1.73	0.0127	2.29	1.55	0.141
cg01383274	chr2	7571241		3.93	1.27	0.0022	3.57	1.36	0.00921	1.68	1.23	0.172
cg23201812	chr11	34771918		5.34	1.73	0.0022	4.54	1.86	0.015	3.09	1.67	0.0644
cg27056145	chr3	11339036	ATG7;ATG7;ATG7	0.85	0.27	0.00221	0.66	0.29	0.0247	0.15	0.26	0.565
cg22819369	chr10	50863204	CHAT;CHAT;CHAT;CHAT;CHAT;CHAT;CHAT	5.5	1.78	0.00221	2.02	1.91	0.292	-0.37	1.72	0.828
cg24341498	chr9	137217390	RXRA	1.28	0.41	0.00221	0.1	0.44	0.829	-0.19	0.4	0.634
cg14191040	chr10	96745681	CYP2C9	-7.94	2.57	0.00221	3.44	2.76	0.214	-0.47	2.48	0.851
cg13754915	chr9	140174272	C9orf167	-2.9	0.94	0.00221	-0.11	1.01	0.915	-0.25	0.9	0.784
cg14754494	chr7	50560743	DDC;DDC	5.32	1.73	0.00221	1.21	1.85	0.512	1.45	1.66	0.383
cg01138867	chr5	160975792	GABRB2;GABRB2	-8.23	2.67	0.00222	-2.38	2.86	0.407	-6.78	2.57	0.00871
cg22437699	chrX	25033358	ARX	-5.74	1.86	0.00222	-0.99	2	0.619	-2.63	1.79	0.143
cg18382353	chr10	45495981	C10orf25;ZNF22	7.32	2.37	0.00222	2.83	2.55	0.267	2.63	2.29	0.251
cg10932018	chr5	54516487		14.01	4.55	0.00223	8.33	4.87	0.0884	12.68	4.38	0.00402
cg15056803	chr10	33820120		6.98	2.27	0.00223	2.64	2.43	0.278	3.04	2.18	0.165
cg17095278	chr1	79471984	ELTD1	7.13	2.31	0.00223	4.72	2.48	0.0579	3.21	2.23	0.15
cg07350040	chr5	146112570	PPP2R2B;PPP2R2B;PPP2R2B;PPP2R2B;PPP2R2B;PPP2R2B;PPP2R2B	4.71	1.53	0.00223	2.25	1.64	0.171	1.57	1.47	0.288
cg16781189	chr20	31055960	C20orf112	3.06	0.99	0.00224	1.76	1.06	0.0997	1.41	0.96	0.141
cg25398044	chr7	105615808	FLJ23834	5.66	1.84	0.00224	2.82	1.97	0.154	0.14	1.77	0.936
cg13576991	chr1	223257466		-5.24	1.7	0.00224	-1.37	1.82	0.453	-1.53	1.64	0.352
cg11173279	chr16	838515	CHTF18;RPUSD1	-0.67	0.22	0.00224	-0.21	0.23	0.366	-0.43	0.21	0.0425
cg17822947	chr1	207842917	CR1L	-7.73	2.51	0.00224	-4.41	2.69	0.102	-4.45	2.42	0.0666
cg01520563	chr1	11808533	AGTRAP;AGTRAP;AGTRAP;AGTRAP;AGTRAP	2.15	0.7	0.00224	1.1	0.75	0.142	0.92	0.67	0.17
cg04779144	chr4	113332745	ALPK1;ALPK1	0.78	0.25	0.00224	0.67	0.27	0.0138	0.61	0.24	0.0137
cg27341708	chr4	140952109	MAML3	11.97	3.89	0.00225	4.21	4.17	0.313	9.02	3.74	0.0165
cg18213443	chr1	4221388		4.51	1.46	0.00225	1.86	1.57	0.238	0.76	1.41	0.591
cg19392142	chr11	58673477		-3.59	1.17	0.00225	0.5	1.25	0.691	-1.78	1.12	0.114
cg16603059	chr1	17308737	MFAP2;MFAP2	3.05	0.99	0.00226	2	1.06	0.061	1.96	0.95	0.0409
cg11033697	chr4	177305431		4.15	1.35	0.00226	1.69	1.44	0.243	1.56	1.3	0.231
cg14635039	chr18	75886781		3.45	1.12	0.00226	1.88	1.2	0.118	1.39	1.08	0.2
cg21012266	chr13	41731566		2.84	0.92	0.00227	2.71	0.99	0.00639	2.47	0.89	0.00577
cg27406678	chr4	85417612	NKX6-1	5.91	1.92	0.00227	0.71	2.06	0.732	3.39	1.85	0.0679
cg05006755	chr16	4233246		1.56	0.51	0.00227	0.95	0.54	0.082	-0.22	0.49	0.65
cg15815318	chr14	60195269	RTN1;RTN1	-5.96	1.94	0.00228	-1.83	2.08	0.378	-2.5	1.87	0.181
cg09658497	chr7	2847517	GNA12	-9.14	2.97	0.00228	-3.72	3.19	0.244	-4.3	2.86	0.134
cg02371798	chr12	54363657	HOTAIR	-5.35	1.74	0.00229	-0.23	1.87	0.901	-1.64	1.68	0.328
cg05770030	chr10	43800227		2.65	0.86	0.00229	0.55	0.92	0.554	0.72	0.83	0.387
cg01086110	chr20	43979369		4.32	1.4	0.00229	4.49	1.51	0.00311	2.51	1.35	0.0645
cg25196440	chr1	38467704	FHL3	2.58	0.84	0.00229	1.61	0.9	0.0751	2.59	0.81	0.00147
cg03205584	chr12	79258407	SYT1;SYT1	-9.31	3.03	0.00229	0.09	3.25	0.978	-2.18	2.92	0.456
cg09734541	chr12	64475892	SRGAP1	3.96	1.29	0.00229	2.21	1.38	0.11	0.28	1.24	0.824
cg16722292	chr10	7830180	KIN;ATP5C1;ATP5C1	-0.59	0.19	0.00229	-0.41	0.21	0.0486	-0.74	0.18	8.27e-05
cg05578357	chr12	21810868	LDHB	2.3	0.75	0.0023	0.56	0.8	0.486	0.19	0.72	0.79
cg22948959	chr1	2509272		4.21	1.37	0.0023	1.58	1.47	0.283	1.67	1.32	0.207
cg12243453	chr11	113775400	HTR3B	-5.65	1.84	0.0023	-2.49	1.97	0.208	-0.5	1.77	0.776
cg13618458	chrY	6775803		-7.67	2.5	0.00231	-2.16	2.68	0.42	-1.1	2.41	0.648
cg06659310	chr16	67907373	EDC4	-0.32	0.1	0.00231	-0.06	0.11	0.564	-0.23	0.1	0.0233
cg11664818	chr21	37852665	CLDN14;CLDN14;CLDN14;CLDN14	4.39	1.43	0.00232	3.38	1.53	0.0283	1.71	1.38	0.215
cg05791018	chr13	19965014		3.6	1.17	0.00232	1.98	1.26	0.116	0.91	1.13	0.42
cg18428516	chr5	100238819	ST8SIA4;ST8SIA4;ST8SIA4;ST8SIA4	-6.11	1.99	0.00232	-1.82	2.13	0.396	-2.38	1.92	0.216
cg03513464	chr1	58898672		-5.62	1.83	0.00232	-2.28	1.96	0.247	-4.14	1.76	0.0194
cg16349876	chr19	50554013	FLJ26850	3.94	1.28	0.00232	1.68	1.37	0.221	2.78	1.23	0.0248
cg02383285	chr6	169286348		5.81	1.89	0.00232	4.3	2.03	0.0347	2	1.82	0.272
cg26637069	chr11	57004294	APLNR;APLNR	4.49	1.46	0.00232	2.88	1.57	0.067	1.92	1.41	0.174
cg19831197	chr15	75639278	NEIL1	2.99	0.97	0.00232	2.37	1.04	0.0237	0.63	0.94	0.505
cg10789601	chr5	176088586		4.85	1.58	0.00233	4.13	1.7	0.0154	3.52	1.52	0.0214
cg27517702	chr4	175750280	GLRA3;GLRA3;GLRA3;GLRA3	-5.64	1.84	0.00233	-0.73	1.97	0.712	-4.11	1.77	0.0209
cg27571374	chr19	2889256		6.23	2.03	0.00233	5.18	2.18	0.0179	2.59	1.95	0.185
cg13972171	chr2	240415650		5.51	1.79	0.00233	3.62	1.92	0.0608	2.55	1.73	0.141
cg26575450	chr2	64834280		7.24	2.36	0.00233	5.9	2.53	0.0202	0.81	2.27	0.722
cg02203714	chr16	85226565		-5.05	1.65	0.00233	-0.51	1.76	0.775	-2.87	1.58	0.0711
cg01925633	chr1	29338769	EPB41;EPB41;EPB41;EPB41;EPB41;EPB41	3.01	0.98	0.00233	2.55	1.05	0.0159	4.15	0.94	1.46e-05
cg10002103	chr12	46766730	SLC38A2	0.47	0.15	0.00233	0.18	0.16	0.265	0.17	0.15	0.248
cg26130090	chr12	54615724		2.92	0.95	0.00233	1.72	1.02	0.0929	2.17	0.92	0.0188
cg11986756	chr4	78114790		8.6	2.8	0.00233	8.22	3.01	0.00661	6.27	2.7	0.0208
cg09959428	chr11	61322107	SYT7	-3.83	1.25	0.00234	-0.85	1.34	0.528	-4.63	1.2	0.000141
cg17223624	chr19	6737824	GPR108;GPR108	0.55	0.18	0.00235	0.25	0.19	0.203	0.09	0.17	0.603
cg10565760	chr13	102373921	FGF14;FGF14	6.11	1.99	0.00235	2.12	2.14	0.321	3.42	1.92	0.0754
cg07511409	chr5	159733301	CCNJL	4.74	1.54	0.00235	1.37	1.66	0.41	2.18	1.49	0.143
cg10311549	chr10	135272056	LOC619207	5.01	1.64	0.00235	0.92	1.75	0.6	0.45	1.57	0.777
cg18867202	chr19	6537434		-3.68	1.2	0.00235	-3.49	1.29	0.00708	-1.29	1.16	0.266
cg05285228	chr7	124571219	POT1;POT1;POT1;POT1;POT1	5.26	1.72	0.00236	3.25	1.84	0.0785	1.68	1.65	0.31
cg02645970	chr4	55100232	PDGFRA	-3.94	1.28	0.00236	-3.06	1.38	0.0272	-1.31	1.24	0.291
cg20539816	chr17	5988249	WSCD1	-6.82	2.22	0.00236	-5.09	2.39	0.0335	-3.06	2.14	0.154
cg20931541	chr6	144386528	PLAGL1;PLAGL1	6.9	2.25	0.00236	3.18	2.41	0.188	5.99	2.17	0.00607
cg25952096	chr14	77732468	MIR1260;NGB	-6.34	2.07	0.00236	-1.38	2.22	0.533	-2.56	1.99	0.201
cg06906464	chr7	134288099		7.8	2.55	0.00236	6.14	2.73	0.0251	3.26	2.45	0.185
cg01514465	chr4	118004215		4.56	1.49	0.00236	3.98	1.59	0.013	2.91	1.43	0.043
cg12760968	chr20	45192183	SLC13A3;SLC13A3	4.86	1.59	0.00236	0.98	1.7	0.563	3.91	1.53	0.011
cg23832237	chr17	72667208	RAB37	-4.91	1.6	0.00236	0.79	1.72	0.646	-1.32	1.54	0.393
cg17016890	chr18	45556172	ZBTB7C	1.92	0.63	0.00237	1.48	0.67	0.0286	0.91	0.6	0.131
cg17223698	chr15	39416631		4.52	1.48	0.00237	1.67	1.58	0.291	1.73	1.42	0.223
cg04034685	chr17	62085532	ICAM2;ICAM2;ICAM2;ICAM2;ICAM2	5.08	1.66	0.00238	5.86	1.78	0.00109	4.65	1.6	0.00385
cg20119464	chr12	50015929	PRPF40B	7.12	2.32	0.00238	4.56	2.49	0.0685	7.32	2.24	0.00119
cg14222000	chr9	134267419		1.79	0.58	0.00238	0.44	0.63	0.478	0.87	0.56	0.123
cg07623567	chr6	32909523	HLA-DMB	5.47	1.79	0.00238	4.68	1.92	0.0152	3.98	1.72	0.0215
cg17839758	chr21	46077562	C21orf29;KRTAP12-3	9.27	3.03	0.00238	2.62	3.25	0.421	2.33	2.92	0.425
cg14130119	chr2	121341233		-4.26	1.39	0.00238	0.54	1.49	0.715	-2.45	1.34	0.068
cg22876901	chr2	67751758		5.88	1.92	0.00239	3.64	2.06	0.078	1.79	1.85	0.334
cg09418701	chr10	89494857	PAPSS2;PAPSS2	-6.35	2.07	0.00239	-4.63	2.22	0.038	-3.76	2	0.0609
cg17678847	chr4	186933824		5.93	1.94	0.00239	-2.56	2.08	0.219	1.47	1.87	0.431
cg18380675	chr4	174291991	SAP30	0.39	0.13	0.00239	0.07	0.14	0.583	-0.04	0.12	0.727
cg13500029	chr12	75873039	GLIPR1	5.59	1.83	0.00239	2.22	1.96	0.258	3.11	1.76	0.0782
cg10871876	chr19	53194124	ZNF83	5.86	1.91	0.0024	1.79	2.05	0.383	3.94	1.84	0.0332
cg13665266	chr12	21810845	LDHB	2.49	0.81	0.0024	0.25	0.87	0.777	-0.52	0.78	0.508
cg04496104	chr3	81940766		5.87	1.92	0.0024	4.1	2.06	0.0472	1.62	1.85	0.381
cg25026981	chr14	100842523	WDR25;WARS;WARS;WARS;WARS;WDR25	-0.39	0.13	0.0024	0.02	0.14	0.883	-0.19	0.12	0.12
cg22912497	chr19	38974117	RYR1;RYR1	4.56	1.49	0.0024	0.88	1.6	0.582	3.6	1.44	0.0126
cg10122103	chr6	169286588		9.59	3.14	0.00241	-0.04	3.36	0.992	3.36	3.02	0.267
cg10742515	chr3	116571681		5.39	1.76	0.00241	2.84	1.89	0.133	4.79	1.7	0.00502
cg17863578	chr5	4571101		8.05	2.63	0.00241	5.13	2.82	0.0703	4.63	2.54	0.0689
cg25075195	chr8	122455018		2.93	0.96	0.00241	2.76	1.03	0.00771	1.46	0.92	0.115
cg12437809	chr1	171153544	FMO2	-6.64	2.17	0.00241	-1.01	2.33	0.665	-3.28	2.09	0.118
cg22852191	chr12	109205487	SSH1;SSH1;SSH1	-2.13	0.7	0.00241	-2.33	0.75	0.00194	-0.96	0.67	0.154
cg20694572	chr1	152331529	FLG2	-5.69	1.86	0.00242	0.33	1.99	0.87	0.38	1.79	0.831
cg14702787	chr2	219032885	CXCR1	-5.52	1.8	0.00242	-0.63	1.93	0.745	-1.59	1.74	0.361
cg25572695	chr12	131687695	LOC116437	5.4	1.77	0.00242	-0.83	1.89	0.661	0.97	1.7	0.569
cg27108154	chr4	96761377	PDHA2	5.54	1.81	0.00242	1.97	1.94	0.31	1.75	1.75	0.316
cg05799962	chr16	31404385	ITGAD	-4.45	1.46	0.00243	-2.57	1.56	0.101	-0.51	1.4	0.716
cg17625032	chr16	57054740	NLRC5	4.68	1.53	0.00243	3.56	1.64	0.0311	2.71	1.47	0.0668
cg27532845	chr1	203330393		-6.39	2.09	0.00243	-2.08	2.24	0.354	-2.81	2.01	0.164
cg11604142	chr10	101989359	CHUK	-0.23	0.08	0.00243	-0.06	0.08	0.491	0	0.07	0.972
cg04372933	chr7	63508474	ZNF727	-8.77	2.87	0.00244	-3.78	3.08	0.221	-8.33	2.76	0.0028
cg08350776	chr5	54516538		10.92	3.58	0.00244	5.43	3.83	0.158	9.49	3.44	0.00616
cg19300924	chr1	119536064		6.17	2.02	0.00244	6.49	2.17	0.00294	6.12	1.95	0.00182
cg22562591	chr8	82002977	PAG1	6.63	2.17	0.00245	6.27	2.33	0.00751	3.52	2.09	0.0933
cg04101203	chr11	20408940	PRMT3;PRMT3;PRMT3	0.99	0.32	0.00245	0.43	0.35	0.221	0.96	0.31	0.00226
cg03247301	chr2	59058823		5.71	1.87	0.00245	4.12	2	0.0408	5.35	1.8	0.00316
cg12006375	chr13	51640315	GUCY1B2	5.45	1.78	0.00246	2.15	1.91	0.262	3.56	1.72	0.0392
cg13618529	chr8	32334811	NRG1	6.37	2.09	0.00246	8.05	2.24	0.000369	3.61	2.01	0.0731
cg16625129	chr7	100610302		-3.06	1	0.00246	-0.87	1.08	0.418	-1.96	0.97	0.0431
cg18103859	chr14	61110002		-5.79	1.9	0.00246	-0.83	2.04	0.683	0.86	1.83	0.637
cg12099658	chr8	89140340	MMP16;MMP16	5.69	1.87	0.00246	3.98	2	0.0477	3.67	1.8	0.0421
cg01312658	chr2	1516061	TPO;TPO;TPO;TPO	5.44	1.78	0.00246	3.26	1.91	0.089	2.33	1.72	0.175
cg14861097	chr3	69051257	C3orf64	-4.28	1.4	0.00246	0.01	1.5	0.996	-0.66	1.35	0.623
cg18625270	chr12	47777775		4.01	1.31	0.00246	1.95	1.41	0.167	1.75	1.27	0.168
cg00063357	chr4	158117227		7.38	2.42	0.00247	3.77	2.59	0.147	2.58	2.33	0.269
cg24828151	chr5	54516779		10.78	3.53	0.00247	6.35	3.79	0.0947	9.21	3.4	0.00713
cg08963360	chr5	4644421		5.53	1.81	0.00247	2.52	1.95	0.196	2.43	1.75	0.165
cg01145653	chr3	125775696	SLC41A3;SLC41A3;SLC41A3;SLC41A3;SLC41A3	6.81	2.23	0.00247	4.77	2.39	0.0469	6.15	2.15	0.00448
cg03897406	chr22	50492970	TTLL8	-6	1.97	0.00247	-1.32	2.11	0.533	-1.83	1.9	0.334
cg02128651	chr3	146187706	PLSCR2	9.51	3.12	0.00247	0.74	3.34	0.825	2.39	3	0.426
cg00654657	chr1	99728691	LPPR4;LPPR4	5.01	1.64	0.00247	0.21	1.76	0.904	-0.56	1.58	0.723
cg26277787	chr2	1425560	TPO;TPO;TPO;TPO	5.03	1.65	0.00247	3.13	1.77	0.077	3.48	1.59	0.0292
cg19507677	chr2	228670508		5.11	1.67	0.00247	0.39	1.8	0.829	2.05	1.61	0.205
cg00940867	chr5	14055789		5.37	1.76	0.00247	2.92	1.89	0.123	3.79	1.7	0.026
cg14535018	chr5	135692835	TRPC7;TRPC7;TRPC7	5.58	1.83	0.00248	4.76	1.96	0.0157	3.26	1.76	0.065
cg26170132	chr5	86180606		5.13	1.68	0.00248	1.4	1.81	0.438	1.24	1.62	0.443
cg17611951	chr7	82792105	PCLO;PCLO;PCLO;PCLO	-3.1	1.02	0.00248	-1.91	1.09	0.08	-1.32	0.98	0.177
cg13701954	chr9	140127246	SLC34A3	3.33	1.09	0.00248	2.29	1.17	0.0511	1.62	1.05	0.126
cg22126505	chr2	220298547	SPEG	-4.01	1.32	0.00249	-1.06	1.41	0.451	-2.11	1.27	0.0967
cg19690853	chr7	98282363		5.78	1.9	0.00249	4.54	2.03	0.0264	1.28	1.83	0.483
cg17377263	chr10	62637805	RHOBTB1;RHOBTB1;RHOBTB1;RHOBTB1	6.02	1.98	0.00249	2.71	2.12	0.201	1.68	1.9	0.378
cg12167518	chr6	120038499		4.39	1.44	0.0025	2.22	1.55	0.152	2.77	1.39	0.0472
cg26614264	chr12	110196466	MGC14436;MGC14436;C12orf34	-5.85	1.92	0.0025	-3.74	2.06	0.07	-3.62	1.85	0.0513
cg01885356	chr2	232062211	ARMC9	5.27	1.73	0.0025	1.96	1.86	0.29	1.13	1.67	0.498
cg16136939	chr10	13344341		0.69	0.23	0.0025	0.22	0.24	0.368	-0.08	0.22	0.728
cg15324185	chr15	84612808	ADAMTSL3	-5.57	1.83	0.0025	-0.11	1.96	0.957	0.18	1.76	0.917
cg05916264	chr14	71370423		2.14	0.7	0.0025	1.21	0.75	0.109	1.24	0.68	0.0676
cg05801902	chr7	68326146		4.58	1.5	0.0025	4.94	1.61	0.0024	1.44	1.45	0.32
cg18144560	chr6	33283070	ZBTB22;TAPBP;TAPBP;TAPBP;ZBTB22	5.03	1.65	0.0025	0.24	1.77	0.892	1.42	1.59	0.372
cg24219589	chr10	101227130		-5.68	1.86	0.0025	-2.62	2	0.191	-2.62	1.8	0.145
cg15084823	chr10	6392160		-6.83	2.24	0.00251	-1.89	2.4	0.431	-2.51	2.16	0.246
cg26791682	chr12	49186590		5.23	1.72	0.00251	4.02	1.84	0.0296	3.73	1.65	0.0249
cg20012601	chr4	141013584	MAML3	7.42	2.44	0.00251	7.59	2.61	0.00391	5.93	2.35	0.012
cg06143346	chr3	62320945		6.35	2.09	0.00252	-0.11	2.24	0.961	2.56	2.01	0.204
cg12775613	chr3	88040034	HTR1F	2.8	0.92	0.00252	0.86	0.99	0.385	2.21	0.89	0.0131
cg18728780	chr14	62120470		7.27	2.39	0.00253	-0.34	2.56	0.896	3.85	2.3	0.095
cg24366131	chr13	113107223		4.1	1.35	0.00254	3.01	1.44	0.0378	1.51	1.3	0.245
cg14209005	chr12	21810852	LDHB	2.03	0.67	0.00254	0.72	0.72	0.314	0.06	0.64	0.92
cg20247048	chr17	62972358	FLJ32065	2.74	0.9	0.00254	1.86	0.97	0.0556	0.59	0.87	0.494
cg04726360	chr4	71708613		2.81	0.93	0.00254	2.38	0.99	0.0169	1.61	0.89	0.0708
cg03862290	chr14	101515739	MIR655	6.57	2.16	0.00254	3.32	2.32	0.153	1.79	2.08	0.39
cg20813518	chr1	81929622		6.78	2.23	0.00254	2.9	2.39	0.226	4.42	2.15	0.0402
cg20127899	chr8	32579253	NRG1;NRG1;NRG1;NRG1;NRG1;NRG1;NRG1;NRG1;NRG1;NRG1;NRG1;NRG1;NRG1;NRG1;NRG1;NRG1;NRG1	5.79	1.9	0.00255	3.33	2.04	0.104	3.88	1.83	0.0353
cg16902156	chr1	84864089	DNASE2B;UOX	4.27	1.4	0.00255	0.79	1.51	0.601	2.79	1.35	0.0398
cg23143104	chr14	103691361		5.92	1.95	0.00255	3.43	2.09	0.101	4.64	1.87	0.0139
cg24225467	chr15	33359788	FMN1	4.34	1.43	0.00256	2.15	1.53	0.161	2.49	1.37	0.0709
cg00256485	chr5	1494980	LPCAT1	-2.09	0.69	0.00256	0.54	0.74	0.469	0.89	0.66	0.18
cg10738016	chr6	160389796	IGF2R	0.59	0.19	0.00257	0.12	0.21	0.551	-0.25	0.19	0.187
cg05131483	chr16	23706242	ERN2	-5.19	1.71	0.00257	-2.93	1.83	0.11	-2.03	1.64	0.218
cg19738386	chr2	136288977	R3HDM1;ZRANB3	-1.03	0.34	0.00257	-1.01	0.36	0.00582	-1.14	0.33	0.000535
cg00908571	chr2	113521451	CKAP2L	-4.18	1.38	0.00257	0.3	1.47	0.839	-1.18	1.32	0.374
cg13951797	chr16	2204381	TRAF7	-4.52	1.49	0.00258	0.19	1.6	0.907	-4.22	1.43	0.00348
cg03029551	chr10	29834523	MIR604;SVIL;SVIL	5.34	1.76	0.00258	5.25	1.88	0.00565	3.01	1.69	0.0765
cg05896714	chr17	19247837	MIR1180;B9D1	7.63	2.51	0.00258	2.73	2.69	0.31	2.62	2.42	0.279
cg20563208	chr2	152118010	RBM43	1.12	0.37	0.00258	0.19	0.4	0.628	0.03	0.36	0.933
cg05603985	chr1	2161049	SKI	-1.05	0.35	0.00258	-0.98	0.37	0.00886	-0.71	0.33	0.0351
cg00854591	chr2	503097		3.06	1.01	0.00258	2.9	1.08	0.00779	2.8	0.97	0.00422
cg06010327	chr16	69458454	CYB5B	1.37	0.45	0.00259	0.03	0.48	0.951	-0.14	0.43	0.742
cg00700485	chr20	44098223	WFDC2	2.04	0.67	0.00259	-0.32	0.72	0.654	0.67	0.65	0.301
cg16904092	chr19	46401943	MYPOP	-6.19	2.04	0.00259	-2.86	2.19	0.192	-1.93	1.96	0.327
cg04637727	chr9	96623111		5.66	1.87	0.00259	3.57	2	0.0752	3.16	1.8	0.0795
cg04678230	chr6	33283189	ZBTB22;TAPBP;TAPBP;TAPBP;ZBTB22	6.53	2.15	0.00259	1.65	2.3	0.475	0.94	2.07	0.651
cg14855124	chr1	9180023	GPR157	3.32	1.09	0.00259	3.25	1.17	0.00586	0.93	1.05	0.38
cg05349062	chr2	74741853	TLX2;TLX2	-8.31	2.74	0.0026	-4.45	2.94	0.131	-5.18	2.64	0.0504
cg14471402	chr9	110301585		3.64	1.2	0.0026	1.16	1.28	0.368	0.24	1.15	0.832
cg23604683	chr7	75779470		4.29	1.41	0.0026	2.4	1.51	0.114	0.27	1.36	0.845
cg00452133	chr1	7308117	CAMTA1	5.53	1.82	0.0026	1.43	1.95	0.465	2.13	1.75	0.225
cg08572611	chr7	100253914	ACTL6B	-7.18	2.36	0.0026	-1.32	2.54	0.602	-0.27	2.28	0.904
cg10941067	chr5	149677639	ARSI	4.48	1.48	0.0026	7.54	1.58	2.82e-06	2.9	1.42	0.0418
cg15170442	chr8	144521607	ZC3H3	-1.46	0.48	0.0026	-0.99	0.52	0.0577	-0.31	0.46	0.506
cg26236177	chr14	61110649		-4.36	1.44	0.0026	0.01	1.54	0.992	0.24	1.38	0.863
cg06778641	chr18	12991352	CEP192	-0.39	0.13	0.00261	-0.28	0.14	0.0461	-0.38	0.13	0.00297
cg24221373	chr6	33283314	ZBTB22;TAPBP;TAPBP;TAPBP;ZBTB22	6.8	2.24	0.00261	1.63	2.4	0.497	1.11	2.16	0.608
cg16196713	chr8	145514924	BOP1;HSF1	-0.16	0.05	0.00262	-0.09	0.06	0.119	-0.08	0.05	0.105
cg00474723	chr11	86383430	ME3;ME3;ME3;ME3	4.98	1.64	0.00263	-0.35	1.76	0.842	2.04	1.58	0.197
cg15388895	chr19	49955167	ALDH16A1;ALDH16A1;PIH1D1	0.77	0.26	0.00263	0.27	0.27	0.333	0.27	0.25	0.269
cg12458003	chr1	204960826	NFASC;NFASC;NFASC;NFASC	-5.35	1.76	0.00263	-3.35	1.89	0.0775	-2.71	1.7	0.112
cg27591053	chr5	180671165	GNB2L1;SNORD95	0.3	0.1	0.00263	-0.05	0.11	0.626	0.05	0.1	0.589
cg00186499	chr20	55975578	RBM38;RBM38	3.59	1.18	0.00263	3	1.27	0.0186	2.06	1.14	0.0715
cg03747002	chr17	7907439	GUCY2D	-5.14	1.7	0.00264	-3.93	1.82	0.0317	-4.22	1.63	0.0102
cg25810792	chr13	112860507		8.24	2.72	0.00265	0.63	2.92	0.83	5.78	2.62	0.0281
cg05826237	chr19	1095571	POLR2E	0.64	0.21	0.00265	0.29	0.23	0.2	0.28	0.2	0.168
cg12550726	chr4	186425721	PDLIM3;PDLIM3	-6.52	2.15	0.00265	-4.89	2.31	0.0348	-2.51	2.07	0.226
cg00492108	chr2	109551194	EDAR	5.75	1.9	0.00265	4.23	2.04	0.0385	2.98	1.83	0.104
cg04165964	chr10	95479029		-6.57	2.17	0.00265	-3.6	2.32	0.122	-1.05	2.09	0.615
cg20541191	chr8	32504110	NRG1;NRG1;NRG1;NRG1;NRG1;NRG1;NRG1;NRG1;NRG1;NRG1;NRG1;NRG1;NRG1;NRG1;NRG1;NRG1	7.24	2.39	0.00266	3.39	2.57	0.187	1.4	2.3	0.544
cg10807560	chr2	40656665	SLC8A1;SLC8A1;SLC8A1;SLC8A1	5.58	1.84	0.00266	0.38	1.98	0.849	1.59	1.77	0.37
cg19616844	chr5	71103650		5.14	1.7	0.00266	1.66	1.82	0.362	1.06	1.64	0.519
cg24154839	chr4	46995741	GABRA4	-6.28	2.08	0.00266	-2.76	2.23	0.216	-1.35	2	0.5
cg07237214	chr5	42424604	GHR	-3.55	1.17	0.00267	-0.8	1.26	0.525	-3.77	1.13	0.000949
cg04341526	chr1	53145415		1.69	0.56	0.00267	1	0.6	0.0948	1.54	0.54	0.00442
cg08879544	chr15	39490883		4.54	1.5	0.00267	2.91	1.61	0.0716	2.98	1.45	0.0398
cg10874953	chr2	522092		6.09	2.01	0.00268	8.91	2.16	4.63e-05	4.29	1.94	0.0276
cg13541578	chr17	77419374	HRNBP3	3.5	1.16	0.00268	2.46	1.24	0.0488	0.68	1.12	0.541
cg25574603	chr12	13256766	GSG1;GSG1	4.8	1.59	0.00269	4.28	1.7	0.0123	3.64	1.53	0.0179
cg25474873	chr6	33358798	KIFC1	6.41	2.12	0.00269	3.4	2.27	0.136	1.85	2.04	0.365
cg23180978	chr17	926314	ABR;ABR;ABR	1.83	0.61	0.00269	-0.22	0.65	0.734	0.87	0.58	0.137
cg17888219	chr20	139576	DEFB127	-6.16	2.04	0.00269	-0.74	2.18	0.733	-2.97	1.96	0.13
cg17750919	chr1	79472917	ELTD1	7.16	2.37	0.00269	3.66	2.54	0.151	2.94	2.28	0.198
cg20812117	chr7	5634164	FSCN1	-2.28	0.75	0.0027	-1.55	0.81	0.0557	-1.43	0.73	0.0502
cg15383705	chr10	114699120		3.87	1.28	0.0027	2.9	1.37	0.0358	2.61	1.23	0.0349
cg09193479	chr11	86382900	ME3;ME3;ME3	3.43	1.14	0.0027	-0.95	1.22	0.434	1.4	1.09	0.2
cg19063654	chr5	156516798	HAVCR2	5.32	1.76	0.0027	3.82	1.89	0.0434	3.83	1.69	0.0243
cg13134916	chr12	25707564	IFLTD1;IFLTD1;IFLTD1;IFLTD1;IFLTD1	7.4	2.45	0.0027	2.14	2.62	0.416	3.9	2.36	0.0989
cg04365777	chr2	40646370	SLC8A1;SLC8A1;SLC8A1;SLC8A1	6.52	2.16	0.0027	0.18	2.31	0.936	1.55	2.08	0.456
cg27452156	chr2	40203342		6.2	2.05	0.0027	4.9	2.2	0.0268	2.43	1.98	0.22
cg25740250	chr7	157384555	PTPRN2;PTPRN2;PTPRN2	5.81	1.92	0.00271	4.79	2.06	0.0207	2.32	1.85	0.211
cg02882755	chr6	34100963	GRM4	5.24	1.73	0.00271	0.97	1.86	0.601	3	1.67	0.0735
cg02303505	chr8	91592157		7.29	2.41	0.00271	5.52	2.59	0.0335	4.82	2.32	0.0389
cg01381170	chr22	36461406		2.07	0.68	0.00271	1.52	0.73	0.0393	0.64	0.66	0.329
cg14948825	chr4	178138573		5.8	1.92	0.00271	2.99	2.06	0.147	4.93	1.85	0.008
cg15721145	chr20	61867205	BIRC7;BIRC7	-4.62	1.53	0.00271	-1.75	1.64	0.285	-2.11	1.47	0.153
cg05544396	chr16	66959780	RRAD;RRAD	-5.58	1.85	0.00272	-1.77	1.98	0.372	-5.01	1.78	0.00517
cg02261696	chr4	186933456		5.81	1.92	0.00272	-1.09	2.06	0.598	1.36	1.85	0.463
cg20490088	chr1	112054997	ADORA3	-4.29	1.42	0.00272	-0.96	1.52	0.531	-3.21	1.37	0.0197
cg08886844	chr19	8373286	CD320;CD320	-5.51	1.82	0.00272	-3.08	1.95	0.116	-4.88	1.76	0.00577
cg10990959	chr12	24263928	SOX5	7.19	2.38	0.00272	5.18	2.55	0.0431	2.91	2.29	0.206
cg27007439	chr16	895307		5.55	1.84	0.00272	0.48	1.97	0.806	0.97	1.77	0.586
cg09853238	chr6	149532290		3.6	1.19	0.00273	3.2	1.28	0.0126	2.6	1.15	0.0242
cg14870128	chr10	70931312	VPS26A;VPS26A	-2.42	0.8	0.00273	0	0.86	0.998	-0.76	0.77	0.324
cg02413594	chr5	42950785		1.7	0.56	0.00273	0.32	0.61	0.593	-0.33	0.54	0.543
cg04479713	chr5	1005799		5.23	1.73	0.00274	3.16	1.86	0.0901	1.82	1.67	0.275
cg08698835	chr16	56279276	GNAO1;GNAO1	-5.81	1.93	0.00274	-0.1	2.06	0.96	-2.59	1.85	0.163
cg10759158	chr2	227418479		2.96	0.98	0.00274	3.19	1.05	0.00258	2.68	0.94	0.00476
cg21158633	chr7	1272526	UNCX	-8.39	2.78	0.00274	0.86	2.98	0.772	-0.31	2.68	0.908
cg08198280	chr21	43737065	TFF3	5.11	1.69	0.00274	1.03	1.82	0.57	3.45	1.63	0.0351
cg09411788	chr3	107241636	BBX;BBX	-0.25	0.08	0.00274	-0.07	0.09	0.43	-0.19	0.08	0.0162
cg09118312	chr12	21810630	LDHB	2.34	0.77	0.00275	0.82	0.83	0.321	-0.03	0.75	0.968
cg02279224	chr6	144386160	PLAGL1;PLAGL1	6.36	2.11	0.00275	1.41	2.26	0.533	4.55	2.03	0.0258
cg20288836	chr1	87995129		2.73	0.9	0.00275	0.17	0.97	0.864	0.49	0.87	0.573
cg09586183	chr10	102890514	TLX1;TLX1NB	-5.14	1.7	0.00275	-3.07	1.83	0.0935	-3.02	1.64	0.066
cg23919844	chr13	111819481	ARHGEF7;ARHGEF7;ARHGEF7;ARHGEF7	4.79	1.59	0.00276	6.21	1.7	0.000305	5.57	1.53	0.000311
cg05157140	chr7	1272545	UNCX	-8.24	2.73	0.00276	-0.94	2.93	0.748	-1.05	2.63	0.691
cg05926640	chr1	235091187		6.27	2.08	0.00276	3.3	2.23	0.14	3.58	2	0.0747
cg26296894	chr3	20183665	KAT2B	4.32	1.43	0.00276	1.02	1.54	0.508	4.99	1.38	0.000342
cg10823658	chr8	10919403	XKR6	-4.74	1.57	0.00276	-0.58	1.69	0.732	0.28	1.51	0.853
cg22976366	chr17	30608367	RHBDL3	-5.48	1.82	0.00276	1.14	1.95	0.558	0.7	1.75	0.688
cg26264314	chr19	56510965	NLRP5	6.91	2.29	0.00276	-1.03	2.46	0.676	2.82	2.21	0.202
cg12462247	chr2	145385132		5.35	1.77	0.00277	1.45	1.9	0.445	-0.23	1.71	0.893
cg20943084	chr5	140012769	CD14;CD14;CD14	4.88	1.62	0.00277	0.45	1.74	0.797	2.5	1.56	0.11
cg08822023	chr12	131190952		4.31	1.43	0.00277	1.26	1.53	0.413	1.08	1.38	0.435
cg22276811	chr8	18541627	PSD3;PSD3	4.5	1.49	0.00277	2.99	1.6	0.063	2.01	1.44	0.163
cg24650915	chr5	138299677	SIL1;SIL1	7.29	2.42	0.00277	2.23	2.59	0.39	0.46	2.33	0.844
cg24254271	chr18	12376539	AFG3L2	-0.75	0.25	0.00277	-0.32	0.27	0.231	-0.59	0.24	0.0145
cg14578363	chr17	42785078	DBF4B;DBF4B	6.61	2.19	0.00278	2.67	2.35	0.257	2.73	2.11	0.198
cg10358745	chr13	111473128		-4.96	1.65	0.00278	-1.67	1.77	0.344	-1.01	1.59	0.525
cg03117395	chr16	90000393	TUBB3	5.11	1.7	0.00278	3.44	1.82	0.0594	2.34	1.63	0.154
cg00187981	chr8	142984613		5.95	1.97	0.00278	1.63	2.12	0.441	3.08	1.9	0.106
cg00521551	chr11	64646313	EHD1	-0.29	0.1	0.00279	-0.2	0.1	0.0595	-0.09	0.09	0.346
cg00230837	chr5	9714909	LOC285692	6.82	2.26	0.00279	1.5	2.43	0.537	5.06	2.18	0.021
cg22924563	chr19	11808367		4.62	1.54	0.00279	2.7	1.65	0.101	3.26	1.48	0.028
cg18976044	chr13	24520049		7.57	2.51	0.00279	5.06	2.69	0.0614	2.03	2.42	0.401
cg03999420	chr13	77901358	MYCBP2	-0.36	0.12	0.0028	-0.08	0.13	0.546	-0.27	0.12	0.0184
cg14210985	chr12	28115804	PTHLH;PTHLH;PTHLH;PTHLH	5.83	1.93	0.0028	6.11	2.07	0.00344	3.91	1.86	0.0366
cg07272677	chr4	186741447	SORBS2	5.73	1.9	0.0028	-0.98	2.04	0.631	-0.39	1.83	0.83
cg04284122	chr10	44101720	ZNF485	4.13	1.37	0.0028	3.08	1.47	0.0367	1.2	1.32	0.362
cg02074728	chr5	50259086		-5.73	1.9	0.0028	-1.47	2.04	0.471	-5.43	1.83	0.00324
cg06884718	chr6	32191821	NOTCH4;NOTCH4	-3.96	1.32	0.0028	-1.8	1.41	0.203	-1.06	1.27	0.403
cg11100465	chr3	14615134		6.03	2	0.0028	4.55	2.15	0.0349	4.7	1.93	0.0154
cg13896818	chr3	32863733	TRIM71	3.94	1.31	0.0028	2.46	1.4	0.0804	1.07	1.26	0.398
cg16033780	chr7	139211836	CLEC2L	-4.2	1.4	0.00281	-1.74	1.5	0.247	-2.91	1.34	0.0313
cg13944632	chr9	136842323	VAV2;VAV2	4.6	1.53	0.00282	2.26	1.64	0.17	1.91	1.47	0.196
cg00634652	chr13	112166963		5.61	1.86	0.00282	0.35	2	0.859	1.1	1.79	0.542
cg15333932	chr5	16735498	MYO10	8.52	2.83	0.00282	6.63	3.04	0.0297	4.11	2.73	0.133
cg05299486	chr17	40609380	ATP6V0A1;ATP6V0A1;ATP6V0A1	3.26	1.08	0.00282	1.66	1.16	0.155	1.66	1.04	0.113
cg00296182	chr10	8090162		-8.28	2.75	0.00282	0.83	2.95	0.778	-1.81	2.65	0.494
cg24608681	chr13	22242120		-4.87	1.62	0.00282	-1.71	1.74	0.325	-3.24	1.56	0.0384
cg17167253	chr2	119603383	EN1	-8.11	2.7	0.00282	-2.9	2.89	0.317	-1.32	2.6	0.612
cg01532168	chr8	140715557	KCNK9	-7.43	2.47	0.00283	-1.28	2.65	0.629	-3.31	2.38	0.165
cg21440284	chr8	142662374		4.78	1.59	0.00283	3.52	1.7	0.0399	1.13	1.53	0.462
cg26351229	chr8	132053780	ADCY8	3.83	1.27	0.00283	4.47	1.37	0.00116	1.99	1.23	0.106
cg11803043	chr2	158155378	GALNT5	4.43	1.47	0.00283	2.54	1.58	0.109	-0.1	1.42	0.942
cg17066470	chr2	173099919		6.08	2.02	0.00284	3.67	2.17	0.0913	3.72	1.95	0.0571
cg24606791	chr12	43946493	ADAMTS20	8.43	2.8	0.00284	9.37	3.01	0.00199	2.07	2.7	0.443
cg00729885	chr13	36046056	NBEA	4.58	1.52	0.00284	3.47	1.63	0.0344	1.28	1.47	0.385
cg21917295	chr12	26126393	RASSF8;RASSF8;RASSF8	6.05	2.01	0.00285	3.27	2.16	0.131	3.18	1.94	0.101
cg08031810	chr2	52856918		5.41	1.8	0.00285	2.43	1.93	0.208	1.78	1.73	0.306
cg06754923	chr5	156571045	MED7;MED7	4.2	1.4	0.00285	1.17	1.5	0.437	1.59	1.35	0.238
cg20124610	chr13	111357885	CARS2	-4.37	1.46	0.00285	0.95	1.56	0.541	-0.22	1.4	0.875
cg11232368	chr1	97565426	DPYD	6.42	2.14	0.00286	1.53	2.29	0.505	4.21	2.06	0.0416
cg06856720	chr20	19870217	RIN2;RIN2	10.35	3.45	0.00286	11.51	3.69	0.002	10.84	3.32	0.00121
cg00639984	chr16	839166	RPUSD1;CHTF18	-3.79	1.26	0.00286	0.16	1.35	0.909	-3.21	1.21	0.00856
cg03404485	chr12	130947033	RIMBP2	3.34	1.11	0.00287	1.29	1.19	0.28	0.32	1.07	0.769
cg01191157	chr6	166526789		4.51	1.5	0.00287	1.4	1.61	0.384	2.45	1.45	0.0906
cg25196158	chr1	214152979		5.5	1.83	0.00287	1.32	1.96	0.501	0.94	1.76	0.594
cg18836319	chr6	27258767		5.75	1.91	0.00287	1.26	2.05	0.54	1.92	1.84	0.298
cg08271031	chr22	44568812	PARVG;PARVG	6.09	2.03	0.00287	0.87	2.18	0.689	-0.46	1.95	0.812
cg08891584	chr16	89151055		6.28	2.09	0.00287	3.72	2.24	0.0978	1.93	2.01	0.339
cg21422672	chr21	46872319	COL18A1	-3.75	1.25	0.00287	0.11	1.34	0.932	-1.35	1.2	0.261
cg12619747	chr8	55180538		-7.13	2.37	0.00287	0.63	2.55	0.805	-0.81	2.29	0.724
cg13817265	chr12	24104357	SOX5	5.91	1.97	0.00288	2.49	2.11	0.238	1.83	1.89	0.334
cg09796451	chr7	64407607		5.24	1.75	0.00288	6.35	1.87	0.00077	2.95	1.68	0.0799
cg00547143	chr11	68450618	GAL	-4.31	1.44	0.00288	-1.35	1.54	0.382	-4.28	1.38	0.00213
cg05148180	chr10	4414968		6.46	2.15	0.00288	4.76	2.31	0.0399	8.01	2.07	0.000132
cg22019177	chr11	111809582	DIXDC1	5.35	1.78	0.00288	1.89	1.91	0.322	2.7	1.72	0.117
cg19703240	chr7	101512828	CUX1;CUX1;CUX1	5.66	1.89	0.00289	5.23	2.02	0.0102	-0.83	1.82	0.649
cg21598190	chr7	2099404	MAD1L1;MAD1L1;MAD1L1	-8.11	2.7	0.00289	-6.19	2.9	0.0334	-3.38	2.6	0.195
cg12691330	chr6	159070656	SYTL3	6.23	2.07	0.0029	4.95	2.22	0.0267	3.17	2	0.113
cg13357714	chr5	155807613	SGCD;SGCD;SGCD	3.98	1.33	0.0029	3.5	1.42	0.0146	2.9	1.28	0.0241
cg10830822	chr6	30483886		6	2	0.0029	-1.81	2.15	0.398	2.95	1.93	0.127
cg05655953	chr10	123810032	TACC2;TACC2	4.09	1.36	0.00291	4.26	1.46	0.00384	4.23	1.31	0.00139
cg00711327	chr2	170654532	SSB	3.78	1.26	0.00291	1.91	1.35	0.159	2.78	1.21	0.0225
cg03431727	chr2	217234404	MARCH4	5.85	1.95	0.00291	0.88	2.09	0.674	4.56	1.88	0.0158
cg24506237	chr20	62684484		-4.8	1.6	0.00291	0.64	1.72	0.71	-2.34	1.54	0.13
cg15284226	chr7	132064911	PLXNA4	6.2	2.07	0.00292	1.66	2.22	0.454	4.38	1.99	0.0286
cg22323120	chr2	231859348	SPATA3	4.21	1.4	0.00292	1.49	1.51	0.323	3.53	1.35	0.0094
cg06906869	chr13	52734154	NEK3;NEK3;NEK3;NEK3	5.17	1.72	0.00292	1.84	1.85	0.321	2.11	1.66	0.205
cg25198830	chrX	102629912	NGFRAP1;NGFRAP1	6.52	2.17	0.00292	0.49	2.33	0.832	2.42	2.09	0.249
cg26646118	chr6	33283000	ZBTB22;TAPBP;TAPBP;TAPBP;ZBTB22	5.51	1.84	0.00293	1.39	1.97	0.481	1.56	1.77	0.378
cg26730017	chr16	88358185		-3.06	1.02	0.00293	1.99	1.09	0.07	-1.46	0.98	0.139
cg26160804	chr12	68833122		3.64	1.21	0.00293	2.53	1.3	0.0529	3.06	1.17	0.00938
cg13149566	chr4	101238231		7.34	2.45	0.00294	1.55	2.63	0.556	2.19	2.36	0.354
cg11391462	chr1	104113061	LOC648740;AMY2B	-6.43	2.15	0.00294	-2.28	2.3	0.322	-2.01	2.07	0.332
cg19119594	chr22	45094547	PRR5;PRR5;PRR5;PRR5	-4.8	1.6	0.00294	-2.19	1.72	0.204	-2.63	1.54	0.0886
cg18226335	chr6	30484033		2.22	0.74	0.00294	0.28	0.79	0.724	0.91	0.71	0.201
cg21811204	chr5	132158625	SHROOM1	-3.88	1.3	0.00294	-2.35	1.39	0.0914	-0.98	1.25	0.431
cg09781994	chr4	111548118	PITX2;PITX2	8.09	2.7	0.00294	1.65	2.89	0.569	5.37	2.6	0.0395
cg15001618	chr18	76685322		4.18	1.4	0.00294	3.81	1.5	0.0114	0.34	1.34	0.799
cg15001131	chr2	42329652		7.6	2.54	0.00295	7.63	2.72	0.00536	3.24	2.44	0.185
cg05675373	chr1	110754257	KCNC4;KCNC4;KCNC4	-6.69	2.24	0.00296	0.67	2.4	0.781	-6.99	2.15	0.00128
cg14330621	chr9	98080957	FANCC	3.54	1.18	0.00296	1.46	1.27	0.25	0.4	1.14	0.723
cg00772192	chr7	48552817	ABCA13	-7.63	2.55	0.00296	-5.91	2.73	0.0313	-6.77	2.45	0.00615
cg07568588	chr1	88338001		5.73	1.92	0.00296	5.77	2.05	0.00525	3.52	1.84	0.0569
cg26945780	chr6	35873998	SRPK1	3.54	1.18	0.00296	-0.03	1.27	0.981	0.51	1.14	0.657
cg20022223	chr17	80260410		-4.65	1.55	0.00297	-1.78	1.66	0.286	-1.83	1.49	0.221
cg17978631	chr3	184491236		-5.13	1.71	0.00297	-3.47	1.84	0.0596	-1.61	1.65	0.33
cg13893427	chr17	40710960		5.17	1.73	0.00297	1.37	1.85	0.458	0.98	1.66	0.555
cg09909417	chr7	158934031	VIPR2	-5.05	1.69	0.00297	-1.2	1.81	0.508	-2.98	1.62	0.0677
cg25285743	chr12	16701533	LMO3;LMO3	6	2	0.00297	2.04	2.15	0.344	3.28	1.93	0.0901
cg22943986	chr7	27142700	HOXA2	10.03	3.35	0.00297	5.96	3.59	0.098	6.09	3.23	0.0601
cg16370701	chr6	43029051	KLC4;KLC4;KLC4;KLC4	2.51	0.84	0.00297	1.82	0.9	0.0433	0.87	0.81	0.28
cg20698253	chr19	49545675	CGB5	-2.65	0.89	0.00297	-0.27	0.95	0.775	-1.13	0.85	0.186
cg14039937	chr3	79818505	ROBO1	7	2.34	0.00298	5	2.51	0.0469	2.38	2.25	0.292
cg22734058	chr2	238578491	LRRFIP1	7.73	2.58	0.00298	2.62	2.77	0.344	4.27	2.49	0.0872
cg04720797	chr5	140480223	PCDHB3	6.5	2.17	0.00298	1.59	2.33	0.495	3.06	2.09	0.145
cg22609233	chr4	115518992	UGT8	5.05	1.69	0.00299	0.55	1.81	0.76	2.9	1.62	0.0756
cg26530497	chr13	36789025	SOHLH2	2.67	0.89	0.00299	0.71	0.96	0.458	1.38	0.86	0.11
cg03229626	chr16	19197215	SYT17	2.29	0.76	0.00299	2.09	0.82	0.0112	1.66	0.74	0.0245
cg16975599	chr3	158962761	IQCJ;IQCJ	6.37	2.13	0.003	5.95	2.28	0.0096	3.15	2.05	0.125
cg27373371	chr5	146728376	STK32A;STK32A	5.04	1.69	0.003	3.02	1.81	0.0955	3.42	1.62	0.0361
cg07665535	chr16	14397756	MIR193B	-7.26	2.43	0.003	-2.46	2.6	0.345	-5.12	2.34	0.0292
cg04242070	chr5	1749101		3.52	1.18	0.00301	1.27	1.26	0.316	1.08	1.13	0.34
cg21578086	chr5	1157364		-7.16	2.4	0.00301	-4.76	2.57	0.0645	-5.35	2.31	0.0211
cg25147941	chr5	163894003		5.18	1.73	0.00301	2.88	1.86	0.122	2.42	1.67	0.147
cg23383189	chr5	176560116	NSD1;NSD1;NSD1	6.65	2.22	0.00301	3.09	2.38	0.196	-0.1	2.14	0.964
cg17774395	chr12	131265728		4.95	1.66	0.00301	-0.27	1.78	0.879	-3.09	1.6	0.0532
cg15876513	chr10	1149726	WDR37	-0.16	0.05	0.00301	-0.01	0.06	0.874	-0.05	0.05	0.298
cg14302612	chr2	128317170	MYO7B	-4.07	1.36	0.00301	0.48	1.46	0.742	-1.31	1.31	0.319
cg02968890	chr2	3281036	TSSC1	8.84	2.96	0.00301	8.36	3.17	0.00876	6.31	2.85	0.0275
cg22044002	chr10	94825547	CYP26C1	8.07	2.7	0.00302	0.84	2.9	0.772	4.44	2.6	0.0888
cg26673396	chr15	80215042	ST20;C15orf37	-7.67	2.57	0.00302	-1.12	2.75	0.686	-4.36	2.47	0.0785
cg26516363	chr4	83934369	LIN54	-0.3	0.1	0.00302	-0.06	0.11	0.568	-0.1	0.1	0.283
cg10929873	chr12	124972783	NCOR2;NCOR2	1.82	0.61	0.00303	0.59	0.65	0.37	1.12	0.59	0.0573
cg00604142	chr18	76541671		3.98	1.33	0.00303	2.48	1.43	0.0839	1.22	1.28	0.341
cg25704253	chrX	70434651	BCYRN1;GJB1	6.33	2.12	0.00304	3.75	2.27	0.1	5.06	2.04	0.0137
cg03258421	chr2	242930747		6.96	2.33	0.00305	1.52	2.5	0.543	2.32	2.25	0.302
cg03848127	chr5	100126093		5.55	1.86	0.00305	4.72	1.99	0.0185	4.19	1.79	0.0198
cg12240637	chr17	42146261	LSM12	5.92	1.98	0.00305	3.75	2.13	0.0788	4.8	1.91	0.0123
cg10975985	chr14	33081481	AKAP6	5.05	1.69	0.00305	3.9	1.81	0.0323	3.25	1.63	0.0468
cg20318726	chr4	13549621	LOC285548	-4.88	1.63	0.00305	-5.09	1.75	0.00391	-4.87	1.57	0.00212
cg15351214	chr14	71277192	MAP3K9	-7.32	2.45	0.00305	0.44	2.63	0.868	-2.62	2.36	0.267
cg20627364	chr17	19358245		-4.27	1.43	0.00305	-4.34	1.53	0.00493	-3.45	1.38	0.0128
cg26785823	chr1	2482001	LOC115110	3.41	1.14	0.00306	2.64	1.23	0.0319	1.64	1.1	0.138
cg16403932	chr12	57881247	MARS	7.96	2.67	0.00306	2.65	2.86	0.355	1.91	2.57	0.457
cg11813073	chr19	6481540	DENND1C	-4.53	1.52	0.00306	-3.04	1.63	0.0626	-1.29	1.46	0.377
cg23619753	chr1	81593103		6.1	2.04	0.00307	4.99	2.19	0.0235	1.58	1.97	0.421
cg13271228	chr20	33412355	NCOA6	-0.77	0.26	0.00307	-0.07	0.28	0.808	0.18	0.25	0.483
cg11434973	chr17	7909983	GUCY2D	-7.15	2.4	0.00307	-4.09	2.57	0.113	-2.1	2.31	0.365
cg09025274	chr3	105228864	ALCAM	4.56	1.53	0.00308	1.59	1.64	0.332	3.55	1.47	0.0164
cg03512808	chr16	12618220	SNX29	-4.65	1.56	0.00308	-2.68	1.67	0.11	-3.72	1.5	0.0136
cg21880079	chr8	8419587		4.49	1.51	0.00309	3.73	1.62	0.0217	2.79	1.45	0.0558
cg11736740	chr14	77424489		1.58	0.53	0.00309	1.38	0.57	0.0163	1.37	0.51	0.00778
cg16123707	chr10	134049802	STK32C	3.54	1.19	0.0031	0.66	1.27	0.604	1.05	1.14	0.361
cg11988910	chr10	101286538		-5.44	1.82	0.0031	-3.02	1.96	0.124	-1.51	1.76	0.39
cg26985289	chr1	9884622	CLSTN1;CLSTN1	1.1	0.37	0.0031	0.12	0.4	0.758	0.19	0.36	0.597
cg15519508	chr14	23862194	MYH6	-3.53	1.19	0.00311	1.09	1.27	0.391	-2.36	1.14	0.0396
cg07874507	chr10	24503148	KIAA1217;KIAA1217;KIAA1217	6.7	2.25	0.00311	1.25	2.41	0.604	0.65	2.17	0.764
cg05228377	chr11	27384293	CCDC34;CCDC34	-1.02	0.34	0.00311	-0.42	0.37	0.252	-0.3	0.33	0.365
cg09638208	chr16	29757318	C16orf54;C16orf54	6.83	2.29	0.00311	7.13	2.46	0.00398	5.85	2.21	0.00837
cg02858960	chr13	23898364	SGCG	6.43	2.16	0.00311	2.53	2.31	0.276	2.78	2.08	0.183
cg09864671	chr20	61565484	DIDO1;DIDO1;DIDO1	-7.2	2.42	0.00312	0.91	2.59	0.726	0.06	2.33	0.98
cg18887371	chr12	79198115		3.63	1.22	0.00312	2.03	1.31	0.122	1.69	1.17	0.15
cg08367838	chr5	143549786	YIPF5;KCTD16;YIPF5	0.45	0.15	0.00313	0.14	0.16	0.369	0.22	0.14	0.125
cg14479198	chr5	80255793	RASGRF2	3.75	1.26	0.00313	1.48	1.35	0.274	0.79	1.21	0.514
cg14518555	chr14	37153891	SLC25A21;SLC25A21	3.67	1.23	0.00313	5.23	1.32	9.37e-05	2.78	1.19	0.0196
cg06147361	chr12	24689930	SOX5	7.24	2.43	0.00313	1.62	2.61	0.535	4.48	2.34	0.0571
cg25568061	chr2	71291953		5.92	1.99	0.00313	-0.01	2.13	0.997	-0.13	1.92	0.946
cg12894371	chr6	109812795		7.08	2.38	0.00313	2.68	2.55	0.294	1.91	2.29	0.405
cg07891507	chr3	155463719		5.78	1.94	0.00313	5.16	2.08	0.0138	4.6	1.87	0.0146
cg22473727	chr5	172199667	DUSP1	1.87	0.63	0.00314	1.26	0.68	0.0635	0.39	0.61	0.517
cg00650795	chr10	135271052	LOC619207	3.57	1.2	0.00314	2.31	1.29	0.073	1.19	1.16	0.302
cg04958337	chr12	6489206		4.17	1.4	0.00314	1.56	1.5	0.301	4.54	1.35	0.000867
cg26273539	chr10	134890406		5.29	1.78	0.00315	1.9	1.91	0.32	1.84	1.71	0.284
cg21429408	chr18	47825070		6.12	2.06	0.00315	0.29	2.21	0.894	-1.59	1.98	0.424
cg15335436	chr5	54516372		8.35	2.81	0.00315	5.33	3.01	0.0777	7.1	2.7	0.00903
cg06642397	chr2	132438430		5.07	1.71	0.00315	5.08	1.83	0.00579	3.97	1.64	0.0163
cg26999902	chr19	6108921	RFX2;RFX2	3.19	1.07	0.00315	1.05	1.15	0.363	3.07	1.03	0.00313
cg15069630	chr11	61319667	SYT7	-5.06	1.7	0.00316	-0.01	1.83	0.995	-2.38	1.64	0.148
cg05131732	chr8	93201063		4.74	1.59	0.00316	2.96	1.71	0.0842	4.82	1.54	0.00187
cg07869994	chr3	174095190		1.83	0.61	0.00316	0.15	0.66	0.823	0.8	0.59	0.175
cg13771225	chr13	43568719		1.46	0.49	0.00316	1.04	0.53	0.0504	1.12	0.47	0.0189
cg10736654	chr2	66804532		4.04	1.36	0.00316	0.09	1.46	0.953	0.98	1.31	0.454
cg18639129	chr3	194817200	C3orf21	1.99	0.67	0.00317	1.88	0.72	0.0093	1.41	0.65	0.0296
cg00790071	chr2	102731407		5.51	1.85	0.00317	5.58	1.99	0.00526	4.27	1.78	0.0172
cg23093496	chr16	29757323	C16orf54;C16orf54	5.92	1.99	0.00318	6.43	2.14	0.00282	5.27	1.92	0.00635
cg16229848	chr3	52807770		3.27	1.1	0.00318	1.03	1.18	0.384	2.27	1.06	0.0328
cg19360482	chr5	1726171		5.87	1.97	0.00318	3.98	2.12	0.0611	3.29	1.9	0.0848
cg13876650	chr1	26146005	FAM54B;FAM54B;FAM54B;FAM54B	-2.1	0.71	0.00318	0.8	0.76	0.294	-1.57	0.68	0.0218
cg06880612	chr2	102759576		2.4	0.81	0.00318	-0.23	0.86	0.79	-1.39	0.78	0.0754
cg10552282	chr2	113407812	SLC20A1	3.84	1.29	0.00318	0.9	1.39	0.518	1.51	1.25	0.226
cg16803509	chr12	131941592		4.06	1.37	0.00318	3.18	1.46	0.0306	2.29	1.32	0.0825
cg05673204	chr4	183721729	ODZ3	5.11	1.72	0.00318	1.7	1.84	0.357	2.33	1.66	0.161
cg10577016	chr9	114423680	GNG10;DNAJC25-GNG10	0.36	0.12	0.00318	0.2	0.13	0.119	0.08	0.12	0.503
cg18280126	chr11	57235389	RTN4RL2	-7.24	2.44	0.00318	-3.86	2.61	0.14	-3.14	2.35	0.181
cg03526256	chr19	35168978	ZNF302;ZNF302	5.29	1.78	0.00319	4.49	1.91	0.0193	1.03	1.72	0.55
cg21103227	chr17	76482405	DNAH17	-5.21	1.75	0.00319	-1.67	1.88	0.375	-2.98	1.69	0.0791
cg10010036	chr2	66761776	MEIS1	4.04	1.36	0.00319	2.38	1.46	0.104	2.37	1.31	0.0708
cg11398743	chr6	39900183	MOCS1;MOCS1	6.22	2.1	0.00319	5.46	2.25	0.0157	0.87	2.02	0.666
cg01811126	chr2	43292076		2.53	0.85	0.0032	2.46	0.91	0.00739	2.42	0.82	0.00335
cg08859095	chr1	32827824	LOC100128071;LOC100128071;TSSK3	4.76	1.6	0.0032	0.18	1.72	0.917	1.91	1.54	0.216
cg17155524	chr4	2305734	ZFYVE28	10.43	3.51	0.0032	1.66	3.77	0.661	11.67	3.38	0.000637
cg20300776	chr1	88433987		6.98	2.35	0.0032	1.76	2.52	0.484	1.47	2.26	0.517
cg02639634	chr8	54792161	RGS20;RGS20	-5.39	1.81	0.0032	1.8	1.94	0.356	-2.25	1.75	0.199
cg04400841	chr2	208988863	CRYGD	3.15	1.06	0.0032	2.51	1.14	0.0278	1.56	1.02	0.127
cg26637881	chr16	87879698	SLC7A5	3.14	1.06	0.0032	2.87	1.13	0.0118	1.56	1.02	0.126
cg00273359	chr7	3019314	CARD11	5.44	1.83	0.00321	1.11	1.97	0.571	1.49	1.77	0.4
cg11926510	chr1	4832380	AJAP1;AJAP1	5.37	1.81	0.00321	-1.66	1.94	0.392	1.37	1.74	0.434
cg08548315	chr1	81609992		4.16	1.4	0.00322	3.76	1.5	0.0128	2.58	1.35	0.0565
cg14448116	chr1	161170110	NDUFS2;ADAMTS4	3.43	1.16	0.00322	2.86	1.24	0.0217	1.67	1.11	0.133
cg22234479	chr13	19756050	TUBA3C	6.1	2.06	0.00322	9.39	2.21	2.69e-05	1.97	1.98	0.321
cg05233816	chr11	24614725	LUZP2	6.14	2.07	0.00322	1.41	2.22	0.525	2.74	1.99	0.17
cg13755204	chr9	136844768	VAV2;VAV2	6.75	2.27	0.00323	3.97	2.44	0.105	5.63	2.19	0.0106
cg12595306	chr15	67236361		5.25	1.77	0.00323	5.25	1.9	0.00596	2.74	1.7	0.109
cg03778780	chr15	74466910	ISLR;ISLR;ISLR	-6.15	2.07	0.00323	-3.8	2.22	0.0882	-5.56	2	0.00564
cg09027651	chr4	186456466	PDLIM3;PDLIM3	-3.82	1.29	0.00323	-0.55	1.38	0.69	-1.15	1.24	0.354
cg07037963	chr6	43265846	SLC22A7;SLC22A7	-3.32	1.12	0.00323	-0.18	1.2	0.879	-2.38	1.08	0.0277
cg04751533	chr4	7790161	AFAP1;AFAP1	2.89	0.97	0.00324	0.12	1.05	0.911	1.11	0.94	0.238
cg03661054	chr2	3281330	TSSC1	6.76	2.28	0.00324	8.72	2.44	0.000412	4.8	2.19	0.0295
cg15209566	chr19	11784774	ZNF833	9.27	3.13	0.00324	2.26	3.35	0.5	-0.56	3.01	0.853
cg12691994	chr1	206748850	RASSF5;RASSF5;RASSF5	6.6	2.22	0.00324	4.76	2.39	0.0467	1.82	2.14	0.396
cg25706474	chr2	239161157	PER2	-0.91	0.31	0.00324	-0.17	0.33	0.609	-0.1	0.3	0.745
cg07590875	chr5	170863127	FGF18	1.23	0.42	0.00324	0.84	0.45	0.0614	0.55	0.4	0.17
cg11187452	chr22	49698612		2.65	0.89	0.00325	-0.82	0.96	0.394	0.61	0.86	0.48
cg06793679	chr14	103054085		5.7	1.92	0.00325	2.28	2.06	0.269	1.59	1.85	0.391
cg20113194	chr10	4331774		3.37	1.14	0.00325	1.07	1.22	0.379	2.43	1.09	0.0272
cg06513814	chr16	10647084	EMP2	6.07	2.05	0.00326	3.88	2.2	0.0778	-0.51	1.97	0.796
cg25890582	chr10	43951436	ZNF487	2.93	0.99	0.00326	0.8	1.06	0.448	1.39	0.95	0.146
cg23097277	chr12	27676539	PPFIBP1;PPFIBP1	1	0.34	0.00326	-0.56	0.36	0.127	0.03	0.33	0.928
cg02515725	chr4	186456935	PDLIM3;PDLIM3	-5.39	1.82	0.00326	-0.97	1.95	0.621	-0.24	1.75	0.893
cg05669421	chr9	111881984	C9orf5	0.74	0.25	0.00326	0.33	0.27	0.213	0.57	0.24	0.0179
cg12223243	chr2	60643473		5.31	1.79	0.00326	-0.71	1.92	0.712	0.91	1.73	0.598
cg12143439	chr5	140012660	CD14;CD14;CD14	3.42	1.15	0.00326	0.51	1.24	0.681	1.92	1.11	0.0856
cg06824006	chr10	5523110		6.52	2.2	0.00326	4.45	2.36	0.0598	5.18	2.12	0.015
cg06391577	chr3	87039536	VGLL3	-1.72	0.58	0.00326	-1.75	0.62	0.00512	-1.18	0.56	0.0355
cg04895065	chr16	30107795	YPEL3;YPEL3	2.94	0.99	0.00326	0.07	1.06	0.944	0.33	0.95	0.729
cg19879111	chr3	125775413	SLC41A3;SLC41A3;SLC41A3;SLC41A3;SLC41A3;SLC41A3	3.61	1.22	0.00327	3.42	1.31	0.00933	2.52	1.17	0.0325
cg14321066	chr3	168115836	C3orf50	4.28	1.44	0.00327	4.26	1.55	0.00622	3.72	1.39	0.00785
cg04948016	chr2	145310966		6.28	2.12	0.00327	0.7	2.27	0.758	2.23	2.04	0.274
cg04534765	chr18	74962369	GALR1;GALR1	-5.68	1.92	0.00327	-4.36	2.05	0.0345	-3.14	1.85	0.0892
cg07395804	chr1	52729203	ZFYVE9;ZFYVE9;ZFYVE9	6.44	2.17	0.00327	6.49	2.33	0.00562	2.49	2.09	0.235
cg20671150	chr6	32172151	NOTCH4	-5.63	1.9	0.00328	-4.83	2.04	0.0183	-4.45	1.83	0.0156
cg03403507	chr14	32798387	AKAP6	4	1.35	0.00328	1.93	1.45	0.182	1.96	1.3	0.132
cg00519039	chr10	99055765		4.41	1.49	0.00328	3.46	1.6	0.0311	4.91	1.44	0.000703
cg08156844	chr14	37638478	SLC25A21;SLC25A21	4.91	1.66	0.00328	3.47	1.78	0.0515	3.3	1.6	0.0396
cg19748436	chr1	77096137	ST6GALNAC3	-6.07	2.05	0.00328	-3.39	2.2	0.124	-2.03	1.98	0.304
cg14949309	chr18	76486314		4.84	1.64	0.00329	3.68	1.75	0.0366	1.84	1.58	0.243
cg23506728	chr3	131280698	CPNE4	6.37	2.15	0.00329	4.32	2.31	0.0618	5.81	2.07	0.00533
cg23153227	chr6	27725408		5.84	1.97	0.00329	3.81	2.11	0.0724	3.29	1.9	0.0842
cg05981033	chr16	86588144	MTHFSD;MTHFSD;MTHFSD;MTHFSD;MTHFSD;MTHFSD;MTHFSD;FLJ30679	-3.93	1.33	0.00329	1.46	1.42	0.308	-1.17	1.28	0.36
cg19619756	chr5	1219499	SLC6A19	2.72	0.92	0.00329	0.02	0.99	0.985	-0.83	0.89	0.35
cg09050761	chr8	17272669		4.98	1.68	0.00329	1.57	1.8	0.386	3.19	1.62	0.05
cg00210042	chr16	88761096		2.63	0.89	0.00329	2.17	0.95	0.023	2.15	0.86	0.0124
cg01970383	chr5	177729224	COL23A1	5.63	1.9	0.0033	5.07	2.04	0.0133	4.87	1.83	0.00817
cg01557547	chr3	157823089	SHOX2;SHOX2;SHOX2	-9.26	3.13	0.0033	-1.08	3.36	0.747	-2.96	3.01	0.327
cg07890797	chr6	76022219	FILIP1	1.26	0.43	0.0033	1.01	0.46	0.0285	0.34	0.41	0.41
cg25499121	chr17	50007030	CA10;CA10;CA10	5.36	1.81	0.0033	2.01	1.94	0.302	2.64	1.74	0.13
cg12926341	chr2	70330714		3.6	1.22	0.00331	2.22	1.3	0.0899	3.24	1.17	0.00605
cg23111830	chr13	95364510	SOX21	-4.86	1.64	0.00331	-1.58	1.76	0.37	-2.09	1.58	0.188
cg12176191	chr1	171071250	MIR1295;FMO3;FMO3	-6.91	2.34	0.00331	-1.1	2.5	0.662	-2.49	2.25	0.268
cg14755019	chr4	41749810	PHOX2B	5.27	1.78	0.00331	1.32	1.91	0.491	1.72	1.72	0.317
cg06622994	chr11	119032584	ABCG4;ABCG4	-4.21	1.42	0.00332	1.18	1.53	0.44	-0.31	1.37	0.821
cg11696986	chr7	20837778		-3.4	1.15	0.00332	-1.38	1.23	0.262	-2.91	1.11	0.00883
cg12994657	chr7	77801448	MAGI2	6.5	2.2	0.00332	0.57	2.36	0.81	4.56	2.12	0.0318
cg26140293	chr11	61310204	SYT7	-4.06	1.37	0.00332	-2.01	1.47	0.173	-3.65	1.32	0.00609
cg06314129	chr16	2318814	RNPS1;RNPS1	-0.27	0.09	0.00332	-0.09	0.1	0.348	-0.19	0.09	0.0306
cg17033854	chr17	37758493		-4.77	1.61	0.00332	-1.55	1.73	0.371	-1.93	1.55	0.214
cg06735285	chr11	117653860	DSCAML1	-6.11	2.07	0.00333	1.29	2.22	0.562	-1.11	1.99	0.576
cg11838668	chr7	35296189		6.85	2.32	0.00333	6.54	2.48	0.00887	4.35	2.23	0.0522
cg13226669	chr1	228197109	WNT3A	-4.72	1.6	0.00334	-1.32	1.71	0.443	-0.53	1.54	0.73
cg03536846	chr8	120886254	DEPDC6	0.51	0.17	0.00334	0.3	0.19	0.106	0	0.17	0.996
cg15394255	chr12	87232821	MGAT4C	5.43	1.84	0.00334	2.77	1.97	0.161	0.97	1.77	0.583
cg03328299	chr15	74281983	STOML1	2.98	1.01	0.00334	0.34	1.08	0.751	0.86	0.97	0.374
cg01260541	chr6	119499554	MAN1A1	3.79	1.28	0.00335	2.36	1.38	0.0872	1.95	1.24	0.115
cg24337140	chr8	144952979		0.75	0.26	0.00335	0.52	0.27	0.0604	0.2	0.25	0.405
cg27280787	chr2	98349537	ZAP70;ZAP70	-4.15	1.4	0.00335	-0.9	1.5	0.549	-2.73	1.35	0.0445
cg13547250	chr16	30107791	YPEL3;YPEL3	3.41	1.15	0.00335	-0.19	1.24	0.877	0.18	1.11	0.87
cg10848543	chr5	127038337		4.95	1.67	0.00335	-0.17	1.8	0.925	1.55	1.61	0.337
cg14311630	chr11	57363669	SERPING1	-5.39	1.82	0.00335	0.26	1.95	0.894	-1.32	1.76	0.453
cg17078629	chr3	187419942	RTP2;RTP2	-4.89	1.65	0.00335	0.43	1.77	0.807	-1.6	1.59	0.317
cg05223210	chr11	117630397	DSCAML1	-3.72	1.26	0.00335	2.12	1.35	0.117	-0.16	1.21	0.895
cg10873171	chr7	44145333	AEBP1	-4.51	1.52	0.00336	-3.79	1.64	0.0209	-2.61	1.47	0.0768
cg02317400	chr10	135050345	VENTX	-6.94	2.35	0.00336	2.05	2.52	0.416	-0.61	2.26	0.788
cg20642756	chr10	45497470	ZNF22;C10orf25	3.81	1.29	0.00336	1.66	1.38	0.23	1.56	1.24	0.211
cg18814069	chr3	140395898	TRIM42	-5.96	2.02	0.00337	0.31	2.16	0.887	-0.89	1.94	0.648
cg13617198	chr8	77594256	ZFHX4;LOC100192378	-6.34	2.15	0.00337	-1.37	2.3	0.552	-3.11	2.07	0.134
cg08095852	chr4	176987020	WDR17;WDR17;WDR17;WDR17	-8.78	2.97	0.00337	-8.75	3.19	0.00639	-8.3	2.86	0.004
cg03217966	chr6	31865728	EHMT2;EHMT2	0.3	0.1	0.00337	0.16	0.11	0.155	-0.07	0.1	0.459
cg19258348	chr10	118639701		5.79	1.96	0.00337	3.18	2.1	0.131	1.92	1.89	0.31
cg23757461	chr18	55924888	NEDD4L;NEDD4L;NEDD4L;NEDD4L;NEDD4L;NEDD4L;NEDD4L;NEDD4L;NEDD4L	6.45	2.19	0.00337	3.38	2.34	0.15	5.38	2.1	0.011
cg14842520	chr2	118841845		2.83	0.96	0.00338	2.35	1.03	0.0227	3.12	0.92	0.000807
cg25072895	chr2	219221133	C2orf62	5.75	1.95	0.00338	0.17	2.09	0.937	1.34	1.87	0.474
cg11894474	chr6	41411455		-5.72	1.94	0.00338	-1.78	2.08	0.393	-3.2	1.86	0.0875
cg19413251	chr10	33265718		5.43	1.84	0.00338	1.86	1.97	0.345	2.47	1.77	0.164
cg21780952	chr6	118989666		4.52	1.53	0.00338	3.67	1.64	0.0259	3.37	1.47	0.0229
cg26627486	chr7	2595589	C7orf27	0.68	0.23	0.00338	0.18	0.25	0.465	0.19	0.22	0.383
cg25092186	chr14	46916528		5.96	2.02	0.00338	2.24	2.17	0.301	2.83	1.95	0.147
cg17317391	chr5	132201507	GDF9;UQCRQ	5.55	1.88	0.00339	5.53	2.01	0.00643	2.67	1.81	0.141
cg21273584	chr2	503065		4.53	1.53	0.00339	3.74	1.65	0.0235	2.16	1.48	0.146
cg24821554	chr13	51639953	GUCY1B2	5.05	1.71	0.00339	3.87	1.83	0.0354	4.02	1.65	0.0152
cg01337391	chr16	54324358		-3.02	1.02	0.00339	-3.19	1.1	0.00382	0.68	0.98	0.49
cg07479001	chr12	25017635	BCAT1	6.72	2.28	0.00339	2.94	2.44	0.23	1.23	2.19	0.576
cg18270285	chr4	8151550	ABLIM2;ABLIM2;ABLIM2;ABLIM2;ABLIM2;ABLIM2;ABLIM2	-4.69	1.59	0.00339	-2.1	1.7	0.219	-3.01	1.53	0.0502
cg00184512	chr1	8383636	SLC45A1	1.39	0.47	0.0034	0.82	0.51	0.106	-0.1	0.45	0.818
cg27083284	chr12	60663727		3.72	1.26	0.0034	1.44	1.35	0.287	0.23	1.21	0.85
cg00649480	chr5	3593413		5.42	1.84	0.0034	2.34	1.97	0.235	1.72	1.77	0.331
cg19951105	chr5	131134354		6.23	2.11	0.0034	1.38	2.27	0.543	3.06	2.03	0.134
cg01294283	chr2	121372064		-6.89	2.34	0.0034	1.38	2.5	0.582	-1.31	2.25	0.56
cg02221302	chr3	62304629	C3orf14	-6.1	2.07	0.0034	0.67	2.22	0.764	-2.61	1.99	0.191
cg19786013	chr5	976375		2.73	0.92	0.0034	0.09	0.99	0.93	0.53	0.89	0.549
cg17145281	chr11	62420267	INTS5	-0.48	0.16	0.0034	-0.15	0.17	0.38	-0.13	0.16	0.406
cg12830951	chr5	15498033		6.06	2.05	0.00341	6.06	2.2	0.00628	3.9	1.98	0.0496
cg12175311	chr15	100538092	ADAMTS17	-6.34	2.15	0.00341	-2.15	2.31	0.351	-1.68	2.07	0.418
cg24580593	chr5	131994061	IL13	1.53	0.52	0.00341	1.47	0.56	0.00867	1.09	0.5	0.0302
cg11422092	chr12	83744367		5.59	1.9	0.00342	-0.13	2.03	0.949	2.12	1.83	0.247
cg21478269	chr9	6716007		7.48	2.54	0.00342	-1.8	2.72	0.508	1.92	2.44	0.433
cg01390445	chr3	185271312	LIPH	8.28	2.81	0.00342	2.35	3.01	0.436	1.61	2.71	0.553
cg15831500	chr17	76033737	TNRC6C;TNRC6C	-2.79	0.95	0.00342	1.1	1.01	0.279	0.53	0.91	0.559
cg06273075	chr16	14397688	MIR193B	-7.82	2.65	0.00342	-2.28	2.85	0.424	-5	2.56	0.0511
cg06890779	chr16	10449523		-5.32	1.81	0.00343	0.26	1.94	0.894	-1.71	1.74	0.326
cg02073304	chr1	33457500		4.06	1.38	0.00343	3.69	1.48	0.013	1.78	1.33	0.181
cg14481124	chr10	71500729		-5.02	1.7	0.00343	-3.2	1.82	0.0801	-4.91	1.64	0.00292
cg03167944	chr17	59467889	BCAS3;BCAS3	2.6	0.88	0.00344	1.57	0.94	0.0974	0.51	0.85	0.549
cg26552572	chr6	34123547		-6.06	2.06	0.00344	-2.66	2.2	0.229	-1.54	1.98	0.437
cg00252813	chr12	6642229	GAPDH	-2.21	0.75	0.00344	0.05	0.8	0.949	-1.68	0.72	0.0201
cg01153613	chr6	139928856		5.57	1.89	0.00344	6	2.03	0.00329	3.47	1.82	0.0576
cg00767010	chr9	99482094		7.1	2.41	0.00344	4.48	2.58	0.0836	1.59	2.32	0.493
cg14847045	chr7	114559768		4.75	1.61	0.00344	3.38	1.73	0.0511	2.22	1.55	0.153
cg27064949	chrX	69397448	DGAT2L6	6.07	2.06	0.00344	0.61	2.21	0.781	1.15	1.98	0.563
cg00355909	chr16	66638320	CMTM3;CMTM3;CMTM3;CMTM3;CMTM3;CMTM3;CMTM3	-5.67	1.92	0.00344	-3.72	2.06	0.072	-3.04	1.85	0.101
cg00145969	chr1	190068180	FAM5C	7.18	2.44	0.00344	0.06	2.61	0.981	0.65	2.35	0.782
cg04326808	chr15	39543043	C15orf54;C15orf54	5.5	1.87	0.00344	4.71	2	0.0193	2.09	1.8	0.245
cg03691144	chr13	112238872		6.69	2.27	0.00344	2.69	2.43	0.271	2.4	2.19	0.274
cg15174552	chr2	118982352		6.76	2.29	0.00345	5.2	2.46	0.0353	2.49	2.21	0.26
cg02522681	chr16	69345610	VPS4A	0.53	0.18	0.00345	0.14	0.19	0.456	-0.07	0.17	0.69
cg06636463	chr2	15731711	DDX1	-3.12	1.06	0.00345	-0.54	1.14	0.636	-1.41	1.02	0.168
cg03995457	chr16	52596676		6.96	2.36	0.00346	6.26	2.54	0.014	3.73	2.28	0.102
cg21500005	chr5	135587300	TRPC7;TRPC7;TRPC7	6.71	2.28	0.00346	3.35	2.44	0.171	2.7	2.19	0.218
cg25832747	chr21	45581541		8.12	2.76	0.00346	1.41	2.96	0.634	5	2.66	0.0606
cg16737213	chr11	105948489	AASDHPPT;KBTBD3;KBTBD3	0.36	0.12	0.00346	0.21	0.13	0.0985	0.02	0.12	0.857
cg24513014	chr1	7210826	CAMTA1	-7.06	2.4	0.00346	-1.03	2.57	0.689	-2.66	2.31	0.249
cg26878542	chr5	67560936	PIK3R1	-0.95	0.32	0.00346	0.21	0.34	0.541	-0.2	0.31	0.519
cg05666036	chr6	101848236	GRIK2;GRIK2;GRIK2	7.48	2.54	0.00347	6.77	2.72	0.0135	5.61	2.45	0.0226
cg02771392	chr7	64363082	ZNF273;ZNF273	5.73	1.95	0.00347	4.1	2.09	0.0504	2.56	1.88	0.173
cg01298882	chr6	164009657		3.58	1.22	0.00347	0.19	1.3	0.882	2.04	1.17	0.0828
cg00880157	chr3	10492743	ATP2B2;ATP2B2	4.64	1.58	0.00348	1.59	1.69	0.348	3.26	1.52	0.0326
cg13477253	chr3	99536309	MIR548G;C3orf26	-0.34	0.12	0.00348	-0.23	0.12	0.0616	-0.28	0.11	0.0133
cg17653519	chr7	2538602		-6.02	2.05	0.00348	-3.52	2.19	0.109	-2.9	1.97	0.142
cg02034102	chr9	37026739	PAX5	-6.65	2.26	0.00348	2.37	2.42	0.329	-2.42	2.17	0.267
cg22765426	chr6	30483837		7.12	2.42	0.00348	-2.18	2.6	0.402	4.23	2.33	0.0703
cg08470863	chr3	77524776	ROBO2;ROBO2	7.38	2.51	0.00348	1.82	2.69	0.498	2.83	2.41	0.242
cg14343210	chr4	114328366		6.51	2.21	0.00349	2.63	2.37	0.268	6.38	2.13	0.00298
cg10163955	chr10	8101402	GATA3;GATA3	-6.42	2.18	0.00349	-0.5	2.34	0.831	-6.07	2.1	0.00414
cg22468497	chr19	54241421	MIR518A2	-4.46	1.51	0.00349	0.42	1.62	0.798	-1.6	1.46	0.274
cg02773671	chr13	24566085		5.13	1.74	0.00349	-1.01	1.87	0.589	-1.8	1.68	0.284
cg14132364	chr9	139069765		6.98	2.37	0.00349	1.82	2.54	0.474	2.18	2.28	0.341
cg06832406	chr10	4230482		5.2	1.77	0.00349	4.25	1.9	0.0256	3.26	1.7	0.0568
cg07678518	chr16	1124966	LOC146336	-5.11	1.74	0.00349	-1.94	1.86	0.298	-3.64	1.67	0.0302
cg17028658	chr4	186321177	UFSP2;UFSP2;ANKRD37	3.21	1.09	0.00349	3.26	1.17	0.00557	2.69	1.05	0.0108
cg16021939	chr19	54106876	LOC284379	-6.79	2.31	0.0035	-4.18	2.48	0.0925	-0.59	2.22	0.791
cg08376014	chr4	79582887		5.27	1.79	0.0035	4.22	1.92	0.0285	2.7	1.73	0.118
cg11819637	chr3	184095505	THPO	-4.9	1.67	0.0035	0.41	1.79	0.819	-1.63	1.6	0.31
cg11206788	chr11	133658715		6	2.04	0.0035	4.94	2.19	0.0246	3.41	1.97	0.0833
cg06576532	chr10	3282437		9.54	3.24	0.0035	5.04	3.48	0.148	5.58	3.12	0.0748
cg13912117	chr8	132054555		7.63	2.6	0.0035	4.02	2.78	0.149	1.76	2.5	0.482
cg00429268	chr20	48097073	KCNB1	-4.21	1.43	0.0035	-0.47	1.53	0.759	-0.43	1.38	0.752
cg23928744	chr1	110765802	KCNC4;KCNC4;KCNC4	-5.51	1.88	0.00351	-0.42	2.01	0.835	-0.61	1.81	0.734
cg25923240	chr8	55372569	SOX17	-4.97	1.69	0.00351	-3.69	1.81	0.0426	-2.4	1.63	0.141
cg13301590	chr6	96839196		5.96	2.03	0.00351	2.78	2.17	0.202	2.11	1.95	0.281
cg00861610	chr4	62065095		8.31	2.83	0.00352	5.55	3.03	0.0679	2.11	2.72	0.438
cg04755771	chr5	150326521	LOC134466	5.55	1.89	0.00352	3.91	2.03	0.0548	4.79	1.82	0.00884
cg08767936	chr3	195600608	TNK2;TNK2	-4.67	1.59	0.00352	0.16	1.71	0.925	-1.99	1.53	0.196
cg01219682	chr4	77822976		3.42	1.16	0.00353	1.59	1.25	0.203	1.06	1.12	0.343
cg02918166	chr6	119471046	FAM184A	2.61	0.89	0.00353	0.73	0.95	0.444	1.61	0.86	0.0607
cg18286862	chr4	123300469	ADAD1;ADAD1;ADAD1	2.14	0.73	0.00353	0.39	0.78	0.619	0.8	0.7	0.258
cg10983013	chr6	170816044		11.31	3.85	0.00353	1.88	4.13	0.649	7.67	3.71	0.0394
cg07363697	chr11	134945848		9.32	3.17	0.00353	8.28	3.4	0.0154	7.58	3.06	0.0136
cg03517776	chr2	64834430		9.06	3.08	0.00353	8.16	3.31	0.0141	1.52	2.97	0.609
cg14608384	chr5	54516879		9.47	3.22	0.00353	6.81	3.45	0.0494	9.85	3.1	0.00165
cg17781716	chr12	6720114		3.2	1.09	0.00354	2.01	1.17	0.0855	1.48	1.05	0.16
cg16264705	chr12	54071194	ATP5G2;ATP5G2	9.5	3.23	0.00354	5.33	3.47	0.125	1.35	3.11	0.665
cg18745317	chr5	81063103		4.88	1.66	0.00354	2.03	1.78	0.256	2.34	1.6	0.144
cg07931069	chr1	38325395	MTF1	-0.32	0.11	0.00354	-0.16	0.12	0.184	-0.3	0.11	0.00478
cg14885038	chr4	169937327		5.51	1.88	0.00354	2.96	2.01	0.142	3.37	1.81	0.0634
cg05394352	chr3	14252550		5.62	1.91	0.00355	1.48	2.05	0.47	2.95	1.84	0.11
cg17079757	chr6	33291947	DAXX;DAXX;DAXX;DAXX	3.65	1.24	0.00355	2.68	1.33	0.0454	1.77	1.2	0.141
cg17375124	chr19	16268701	HSH2D	4.44	1.51	0.00355	1.61	1.62	0.323	3.08	1.46	0.035
cg13860981	chr9	19104008	HAUS6	8.25	2.81	0.00356	3.51	3.01	0.245	2.14	2.7	0.429
cg10909185	chr11	75139736	KLHL35	12.07	4.11	0.00356	10.48	4.41	0.018	7.75	3.96	0.0511
cg06862167	chr11	537452	LRRC56	2.42	0.82	0.00356	0.52	0.88	0.558	0.79	0.79	0.323
cg07008885	chr6	48951651		5.49	1.87	0.00356	4.1	2.01	0.0418	4.73	1.8	0.00903
cg04755561	chr16	3029641	PKMYT1;PKMYT1	-4.91	1.67	0.00356	2.04	1.79	0.257	-2.4	1.61	0.137
cg24683910	chr1	79961576		4.45	1.52	0.00356	4.25	1.63	0.0093	4.29	1.46	0.00357
cg09008322	chr5	176726772	NSD1;NSD1	2.02	0.69	0.00356	1.35	0.74	0.0674	1.4	0.66	0.0352
cg08804742	chr3	11939840		5.3	1.81	0.00356	7.59	1.94	0.000108	5.16	1.74	0.00323
cg21550483	chr17	6984106	CLEC10A;CLEC10A	-5.39	1.84	0.00357	-1.95	1.97	0.322	-1.07	1.77	0.546
cg01826138	chr2	181843183		2.42	0.83	0.00357	1.66	0.88	0.0608	1.18	0.79	0.14
cg04629827	chrX	37544457	XK	-5.6	1.91	0.00357	-1.59	2.05	0.438	-5.96	1.84	0.0013
cg15665376	chr21	39576893	DSCR10	3.57	1.22	0.00357	2.44	1.3	0.0623	1.3	1.17	0.268
cg26361535	chr8	144576604	ZC3H3	-4.51	1.54	0.00357	0.08	1.65	0.96	-2.13	1.48	0.151
cg26470101	chr2	173099597		9.57	3.26	0.00358	3.89	3.5	0.267	7.25	3.14	0.0216
cg25644095	chr19	3030324	TLE2;TLE2;TLE2	5.58	1.9	0.00358	4.62	2.04	0.0239	1.27	1.83	0.488
cg02543402	chr12	68647356	IL22	3.95	1.35	0.00358	2.35	1.45	0.105	2.3	1.3	0.0775
cg18878565	chr12	132043372		5.45	1.86	0.00358	-0.59	1.99	0.766	-2.27	1.79	0.205
cg23884076	chr4	76945449	CXCL10;ART3	6.83	2.33	0.00358	5.75	2.5	0.0219	3.07	2.24	0.172
cg06143522	chr13	88330200	SLITRK5	-6.54	2.23	0.00358	-4.31	2.39	0.072	-3.73	2.15	0.0826
cg00567211	chr5	95413871	MIR583	4.28	1.46	0.00358	1.2	1.56	0.443	1.76	1.41	0.211
cg13708298	chr6	24900051	FAM65B	6.78	2.31	0.00358	5.3	2.48	0.0332	7.77	2.23	0.000545
cg08625996	chr7	127547490	SND1	4.07	1.39	0.00359	3.15	1.49	0.0352	3.72	1.34	0.00564
cg13675814	chr9	100929797	CORO2A;CORO2A	5.38	1.83	0.00359	5.8	1.96	0.00338	2.75	1.76	0.12
cg16167013	chr1	53552934	SLC1A7	3.13	1.07	0.00359	2.62	1.14	0.0226	3.05	1.03	0.00321
cg00061039	chr4	187186953	F11	4.03	1.37	0.00359	2.86	1.47	0.053	4	1.32	0.00268
cg13799005	chr12	56113331	BLOC1S1;RDH5	0.61	0.21	0.00359	0.29	0.22	0.198	0.21	0.2	0.291
cg01072550	chr1	21505969		-5.69	1.94	0.00359	-2.12	2.08	0.309	-2.06	1.87	0.27
cg20289033	chrX	15872521	AP1S2	3.16	1.08	0.00359	1.28	1.15	0.269	2.72	1.04	0.0091
cg19218492	chr12	86995758	MGAT4C	5.44	1.85	0.0036	0.82	1.99	0.679	2.55	1.79	0.155
cg22170457	chr2	151000885		5.23	1.78	0.0036	4.93	1.91	0.0105	2.34	1.72	0.174
cg23348081	chr12	14413690		3.78	1.29	0.0036	0.9	1.38	0.515	0.87	1.24	0.486
cg15225688	chr7	2057835	MAD1L1;MAD1L1;MAD1L1	2.89	0.99	0.0036	3.65	1.06	0.000622	3.14	0.95	0.00102
cg00046105	chr1	233112527	C1orf57	1.69	0.58	0.0036	1.31	0.62	0.0348	1.03	0.56	0.0659
cg27484878	chr8	13265200	DLC1;DLC1	7	2.39	0.0036	2.37	2.56	0.355	5.05	2.3	0.0286
cg08248330	chr1	21020048	KIF17;KIF17	3.15	1.07	0.0036	-0.25	1.15	0.831	0.93	1.03	0.371
cg19717773	chr7	2847554	GNA12	-7.74	2.64	0.00361	-3.19	2.83	0.261	-3.86	2.54	0.13
cg23389776	chr19	51892428	LIM2;LIM2	-2.98	1.02	0.00361	-3.14	1.09	0.00426	-3.08	0.98	0.00183
cg06083669	chr20	3189437	ITPA;ITPA	-4.96	1.69	0.00361	-0.32	1.81	0.86	-1.47	1.63	0.367
cg09223632	chrY	10033460		-4.87	1.66	0.00361	-2.6	1.78	0.145	-3	1.6	0.0614
cg05844366	chr10	91738713		4.66	1.59	0.00361	3.35	1.71	0.0506	1.4	1.53	0.36
cg15346952	chr10	2567883		5.63	1.92	0.00361	1.12	2.06	0.586	3.05	1.85	0.0999
cg18456523	chr5	54516805		13.93	4.75	0.00362	9.18	5.09	0.0725	13.86	4.58	0.00264
cg05684015	chr1	93811877	DR1;DR1	0.44	0.15	0.00362	0.16	0.16	0.34	0.06	0.15	0.692
cg26837043	chr19	8407675	KANK3	-4.76	1.62	0.00362	0.34	1.74	0.847	0.2	1.56	0.9
cg12267283	chr7	157267422		5.48	1.87	0.00362	1.44	2.01	0.475	1.94	1.8	0.282
cg11032810	chr4	141057042	MAML3	4.77	1.63	0.00362	3.18	1.75	0.0694	6.02	1.57	0.000148
cg11543665	chr19	8373294	CD320;CD320	-6.41	2.19	0.00363	-3.49	2.35	0.138	-5.88	2.11	0.00555
cg07005640	chr10	7564470		6.73	2.3	0.00363	2.98	2.46	0.228	3.41	2.21	0.124
cg09435411	chr16	49056674		3.3	1.13	0.00363	3.63	1.21	0.00285	1.84	1.08	0.0906
cg09774179	chr6	36652043	CDKN1A;CDKN1A	4.94	1.69	0.00363	4.52	1.81	0.0129	2.03	1.63	0.212
cg04705499	chr19	46796459		-5.52	1.88	0.00363	-2.32	2.02	0.251	-2.26	1.81	0.213
cg27619367	chr12	13150556	HEBP1	2.87	0.98	0.00363	0.89	1.05	0.397	1.66	0.94	0.0799
cg26216724	chr5	1749217		2.18	0.74	0.00363	0.45	0.8	0.57	0.37	0.72	0.602
cg01332181	chr19	47290716	SLC1A5;SLC1A5	0.92	0.31	0.00364	0.14	0.34	0.684	-0.03	0.3	0.921
cg05226008	chr8	13372132	DLC1;DLC1;DLC1;DLC1	8.19	2.8	0.00364	3.06	3	0.308	6.18	2.69	0.0225
cg14208859	chr17	1653873	SERPINF2;SERPINF2;SERPINF2	2.25	0.77	0.00364	1.17	0.82	0.155	0.78	0.74	0.294
cg01751320	chr14	23574656		4.15	1.42	0.00365	0.05	1.52	0.971	1.34	1.36	0.325
cg19793807	chr14	56007778		-4.87	1.66	0.00365	-2.79	1.78	0.119	-4.12	1.6	0.0106
cg07850948	chr4	106630398	INTS12;INTS12;GSTCD	-0.43	0.15	0.00365	-0.2	0.16	0.21	-0.29	0.14	0.0426
cg08587534	chr20	57427503	GNAS;GNAS;GNAS	5.9	2.02	0.00366	1.66	2.16	0.442	5.23	1.94	0.00742
cg19694200	chr20	55204351	TFAP2C	1.22	0.42	0.00366	0.19	0.45	0.667	-0.05	0.4	0.892
cg01814495	chr16	29870308	CDIPT	0.95	0.32	0.00366	0.78	0.35	0.0247	0.55	0.31	0.0759
cg13825334	chr15	25925590	ATP10A	3.75	1.28	0.00366	0.25	1.37	0.855	1.92	1.23	0.122
cg00643311	chr5	1924173		3.93	1.34	0.00366	-1.06	1.44	0.464	-0.69	1.29	0.595
cg14497787	chr7	105030752	SRPK2	2.32	0.79	0.00367	1.7	0.85	0.0459	1.23	0.76	0.108
cg15458996	chr12	131077565		6.34	2.17	0.00367	4.28	2.32	0.0664	0.06	2.09	0.977
cg27278500	chr2	96765415		-4.78	1.63	0.00367	-0.71	1.75	0.686	-1.64	1.57	0.298
cg00323014	chr10	125928304		-5.83	1.99	0.00368	-0.65	2.14	0.761	-3.3	1.92	0.0862
cg08125242	chr2	20809908		3.17	1.08	0.00368	2.27	1.16	0.051	1.54	1.04	0.141
cg05243560	chr5	3330623		4.07	1.39	0.00368	1.46	1.49	0.328	0.09	1.34	0.945
cg01373819	chr15	91209329		5.41	1.85	0.00369	6.03	1.98	0.00257	2.72	1.78	0.128
cg03923464	chr12	123460173	OGFOD2;ABCB9	0.44	0.15	0.00369	0.21	0.16	0.186	0.18	0.14	0.202
cg19428417	chr16	66959729	RRAD;RRAD	-5.02	1.72	0.00369	-1.54	1.84	0.403	-2.9	1.65	0.0805
cg02858606	chr16	62068447	CDH8	-6.88	2.35	0.00369	-4.91	2.52	0.0523	-3.05	2.27	0.18
cg05257260	chr4	114561619	CAMK2D;CAMK2D;CAMK2D;CAMK2D;CAMK2D;CAMK2D	2.39	0.82	0.00369	1.71	0.88	0.0512	1.72	0.79	0.0294
cg18847882	chr10	104594691	CYP17A1	-2.82	0.96	0.0037	-3.52	1.03	0.000757	-1.77	0.93	0.0569
cg01483139	chr4	187549458	FAT1	7.95	2.72	0.0037	3.64	2.91	0.212	4.1	2.62	0.118
cg11306735	chr19	49943812	SLC17A7	-5.79	1.98	0.0037	-3.85	2.12	0.0706	-4.27	1.91	0.0257
cg07837556	chr4	118006750	TRAM1L1	-8.81	3.01	0.0037	-6.86	3.23	0.0345	-4.52	2.9	0.12
cg24437625	chr1	72750671		-4.46	1.53	0.0037	-1.82	1.64	0.267	0.95	1.47	0.52
cg07562139	chr6	168147329		-5.58	1.91	0.00371	-2.13	2.05	0.299	-2.41	1.84	0.19
cg19515317	chr11	4629667	TRIM68	2.68	0.92	0.00371	1.89	0.98	0.0554	1.07	0.88	0.225
cg20267322	chr1	230992616	C1orf198;C1orf198;C1orf198	2.37	0.81	0.00372	2.22	0.87	0.0111	1.05	0.78	0.181
cg25608547	chr6	129251071	LAMA2;LAMA2	5.89	2.01	0.00372	4.14	2.16	0.0559	6	1.94	0.00215
cg26902647	chr5	3188957		5.49	1.88	0.00372	2.04	2.02	0.312	1.2	1.81	0.509
cg03917423	chr1	156339011	RHBG;RHBG;RHBG	0.84	0.29	0.00372	-0.06	0.31	0.842	-0.18	0.28	0.512
cg10769989	chr19	54106888	LOC284379	-6.91	2.36	0.00372	-4.76	2.53	0.061	-1.91	2.28	0.402
cg04834228	chr20	61392703	NTSR1	-3.14	1.08	0.00372	-0.98	1.15	0.395	-2.55	1.04	0.0142
cg01854459	chr4	122745104	CCNA2	-0.28	0.1	0.00373	-0.11	0.1	0.302	-0.08	0.09	0.408
cg25340432	chr8	3974225	CSMD1	5.65	1.93	0.00373	3.91	2.07	0.06	2.83	1.86	0.13
cg23737263	chr2	43328424		8.01	2.74	0.00373	7.09	2.94	0.0165	7.59	2.64	0.0043
cg07458509	chr19	8372513	CD320;CD320	-8.12	2.78	0.00373	-2.67	2.98	0.37	-5.62	2.68	0.0366
cg26262442	chr12	10183220	CLEC9A	4.23	1.45	0.00373	1.89	1.55	0.224	1.49	1.39	0.287
cg06437747	chr1	2890836		3.28	1.12	0.00373	1.37	1.2	0.256	2.37	1.08	0.0292
cg10607812	chr22	38082319	NOL12	0.35	0.12	0.00373	0.21	0.13	0.096	-0.06	0.11	0.582
cg18053768	chr4	123300224	ADAD1;ADAD1;ADAD1;ADAD1	4.01	1.37	0.00374	1.52	1.47	0.303	1.22	1.32	0.355
cg03213216	chr19	46001735	RTN2;FLJ40125;RTN2	5.58	1.91	0.00374	3.63	2.05	0.0776	1.46	1.84	0.43
cg03168922	chr7	150779390	FASTK;TMUB1;TMUB1;FASTK	-5.69	1.95	0.00374	2.71	2.09	0.195	-4.1	1.88	0.0298
cg22375720	chr1	40914683	ZNF643	2.76	0.94	0.00374	2.02	1.01	0.0471	1.61	0.91	0.078
cg19850275	chr10	75654257		4.11	1.41	0.00374	1.68	1.51	0.266	2.01	1.35	0.139
cg02192504	chr7	1150106	C7orf50;C7orf50;C7orf50	1.23	0.42	0.00375	1.33	0.45	0.0033	0.11	0.4	0.785
cg25245082	chr11	126871364	KIRREL3;KIRREL3	2.85	0.98	0.00375	1.73	1.05	0.0994	2.29	0.94	0.0152
cg08923060	chr12	120884702	TRIAP1;GATC	0.79	0.27	0.00375	0.2	0.29	0.483	-0.37	0.26	0.157
cg03696346	chr10	44101789	ZNF485	2.42	0.83	0.00375	1.54	0.89	0.083	-0.17	0.8	0.83
cg05207465	chr5	154318039	GEMIN5	3.27	1.12	0.00375	0.64	1.2	0.594	-0.75	1.08	0.488
cg19599972	chr14	39643268	PNN	3.35	1.15	0.00376	2.85	1.23	0.0214	1.72	1.11	0.122
cg18163559	chrY	9742930		-8.17	2.8	0.00376	-4.97	3	0.0986	-1.85	2.7	0.493
cg03756485	chr12	102218837	GNPTAB	4.43	1.52	0.00376	2.62	1.63	0.109	2.44	1.46	0.097
cg07112867	chr1	3315163	PRDM16;PRDM16	6.36	2.18	0.00376	-1.64	2.34	0.483	0.9	2.1	0.668
cg25937790	chr3	119114849	CDGAP	5.1	1.75	0.00376	0.49	1.87	0.793	4.08	1.68	0.0158
cg26341268	chr11	116968963	SIK3;SIK3	-0.32	0.11	0.00377	-0.05	0.12	0.654	-0.01	0.11	0.893
cg01829241	chr4	8582249	GPR78	9.59	3.29	0.00377	-0.02	3.53	0.995	0.65	3.17	0.836
cg03196766	chr15	39888049	THBS1	4.35	1.49	0.00377	1.67	1.6	0.297	2.68	1.44	0.0631
cg23697855	chr7	89950296		-7.09	2.43	0.00377	-3.63	2.61	0.165	-4.37	2.34	0.0628
cg02308150	chr10	102593679		-4.94	1.69	0.00377	-2.68	1.81	0.141	-3.89	1.63	0.0177
cg21140380	chr11	43938616	ALKBH3	2.35	0.81	0.00377	2.16	0.87	0.0129	1.72	0.78	0.0274
cg27039515	chr5	54520897		2.29	0.78	0.00378	2.12	0.84	0.0122	1.78	0.75	0.0192
cg00291837	chr1	55460884		-5.8	1.99	0.00378	-1.13	2.13	0.597	-1.69	1.92	0.38
cg13951796	chr17	291563	FAM101B	8.87	3.04	0.00378	5.97	3.26	0.0678	6.96	2.93	0.0181
cg09552434	chr16	2871599	PRSS21;PRSS21;PRSS21	-5.11	1.75	0.00378	-2.05	1.88	0.275	-1.75	1.69	0.3
cg00617568	chr17	47208775	B4GALNT2;B4GALNT2	-6.62	2.27	0.00378	-4.96	2.43	0.0424	-2.2	2.18	0.315
cg00629395	chr6	46821624	GPR116;GPR116	2.86	0.98	0.00379	1.36	1.05	0.196	1.83	0.94	0.0533
cg18081940	chr1	154475173	TDRD10;TDRD10;TDRD10;TDRD10;SHE	-7.38	2.53	0.00379	-4.03	2.71	0.139	-3.03	2.44	0.215
cg27613172	chr12	54401665	HOXC8	-7.65	2.62	0.00379	-0.51	2.81	0.857	-5.29	2.53	0.0371
cg23378992	chr12	111051514	TCTN1;TCTN1;TCTN1	0.51	0.18	0.00379	0.09	0.19	0.634	0.04	0.17	0.831
cg13065299	chr1	32964490		3.1	1.06	0.00379	2.55	1.14	0.0262	2.19	1.03	0.0333
cg18624108	chr6	33148812	COL11A2;COL11A2;COL11A2	-3.42	1.17	0.00379	-2.39	1.26	0.0584	-3.54	1.13	0.00188
cg20496270	chr6	158653940		-0.27	0.09	0.00379	0.02	0.1	0.816	-0.13	0.09	0.143
cg08134856	chr1	26233709	STMN1;STMN1;STMN1;STMN1	3.59	1.23	0.0038	2.8	1.32	0.0345	2.17	1.19	0.0675
cg17568809	chr5	142153529	ARHGAP26;ARHGAP26	5.99	2.05	0.0038	3.42	2.2	0.121	1.61	1.98	0.418
cg23849311	chr20	24451890	TMEM90B	7.58	2.6	0.0038	5.49	2.79	0.0497	5.53	2.5	0.028
cg05634879	chr17	26267036		-4.39	1.51	0.0038	-1.64	1.61	0.312	1.17	1.45	0.419
cg19635501	chr4	8154405	ABLIM2;ABLIM2;ABLIM2;ABLIM2;ABLIM2;ABLIM2;ABLIM2	-5.74	1.97	0.0038	-3.55	2.11	0.0938	-4.61	1.9	0.0156
cg17325792	chr1	77042560	ST6GALNAC3;ST6GALNAC3	-5.32	1.83	0.00381	-1.54	1.96	0.432	-1.91	1.76	0.278
cg11794398	chr6	161347129		2.17	0.74	0.00381	1.56	0.8	0.0517	1.36	0.72	0.0597
cg27168291	chr6	33282997	ZBTB22;TAPBP;TAPBP;TAPBP;ZBTB22	7.68	2.64	0.00381	2.02	2.83	0.475	2.84	2.54	0.264
cg12974388	chr2	237072998		-9.26	3.18	0.00381	-6.46	3.41	0.0589	-4.53	3.06	0.14
cg00478435	chr20	32254706	NECAB3;NECAB3;C20orf134;C20orf134	5.08	1.74	0.00381	-1.31	1.87	0.482	2.58	1.68	0.126
cg13675517	chrX	115085590		4.2	1.44	0.00381	0.24	1.55	0.876	3.22	1.39	0.0209
cg14169163	chr15	20500279		4.84	1.66	0.00381	2.81	1.78	0.116	3.21	1.6	0.0454
cg05575921	chr5	373378	AHRR	-5.62	1.93	0.00382	-4.09	2.07	0.0489	-3.23	1.86	0.0831
cg13304609	chr1	79085162	IFI44L	5.06	1.74	0.00382	3.35	1.86	0.0728	3.56	1.67	0.0339
cg19106087	chr17	422481	VPS53	0.89	0.31	0.00382	0.86	0.33	0.0091	0.51	0.29	0.0862
cg27353629	chr8	144309591		-5.49	1.89	0.00382	-1.88	2.02	0.352	-0.49	1.82	0.787
cg17664485	chr13	111367259	ING1;ING1;ING1;ING1	-0.17	0.06	0.00382	-0.05	0.06	0.389	-0.13	0.06	0.025
cg19008097	chr5	140012986	CD14;CD14;CD14	3.9	1.34	0.00383	1.59	1.44	0.269	2	1.29	0.121
cg25045228	chr10	14146672	FRMD4A	-4.82	1.66	0.00383	0.11	1.77	0.95	-3.49	1.59	0.0294
cg13040691	chr11	126310475	KIRREL3;KIRREL3	5.65	1.94	0.00383	5.34	2.08	0.0107	2.35	1.87	0.21
cg20492912	chr11	118230053	UBE4A	4.64	1.59	0.00383	1.91	1.71	0.264	0.64	1.53	0.674
cg15990629	chr12	25054873	BCAT1	6.94	2.38	0.00383	1.21	2.56	0.635	0.15	2.3	0.948
cg17055704	chr6	33282879	ZBTB22;TAPBP;TAPBP;TAPBP;ZBTB22	3.84	1.32	0.00384	-0.3	1.41	0.83	0.3	1.27	0.81
cg18651666	chr3	193878485		5.51	1.89	0.00384	4.43	2.03	0.0299	3.09	1.82	0.0915
cg11254602	chr12	75703120	CAPS2	4.4	1.51	0.00384	3.07	1.62	0.0587	2.47	1.45	0.0898
cg00154950	chr8	3974030	CSMD1	5.49	1.88	0.00384	3.99	2.02	0.0492	3.25	1.81	0.0746
cg10837278	chr5	71428303	MAP1B	6.21	2.13	0.00384	0.49	2.29	0.831	0.28	2.06	0.892
cg00006198	chr1	154476306	TDRD10;TDRD10	-5.24	1.8	0.00384	0.58	1.93	0.762	-1.47	1.73	0.396
cg05921905	chr7	27142527	HOXA2	8.35	2.87	0.00384	4.15	3.08	0.178	5.56	2.76	0.0449
cg20684549	chr19	822842	LPPR3	-5.05	1.74	0.00384	-1.72	1.86	0.356	-0.84	1.67	0.617
cg05128992	chr18	3450160	TGIF1;TGIF1;TGIF1;TGIF1;TGIF1;TGIF1;TGIF1	-0.33	0.11	0.00384	-0.06	0.12	0.614	-0.14	0.11	0.188
cg02876297	chr16	29800596	KIF22	1.94	0.67	0.00385	1.2	0.71	0.0941	1.2	0.64	0.0625
cg05080811	chr22	41418973		4.02	1.38	0.00385	3.57	1.48	0.0165	1.2	1.33	0.367
cg02589685	chr11	2889629		6.41	2.2	0.00385	6.92	2.36	0.00361	1.61	2.12	0.448
cg16746455	chr14	35343581	BAZ1A;BAZ1A	-0.35	0.12	0.00385	-0.12	0.13	0.354	-0.21	0.11	0.0721
cg03639864	chr2	40588843	SLC8A1;SLC8A1;SLC8A1;SLC8A1	6.47	2.22	0.00385	1.96	2.38	0.412	3.32	2.14	0.121
cg25549720	chr6	32058851	TNXB	-4.57	1.57	0.00385	-2.05	1.69	0.224	-1.95	1.51	0.199
cg17150651	chr3	195886898		5.83	2	0.00385	3.56	2.15	0.0989	3.19	1.93	0.0996
cg23563733	chr6	129768405	LAMA2;LAMA2	4.75	1.63	0.00386	2.89	1.75	0.0996	2.51	1.57	0.111
cg06237220	chr11	60482517	MS4A8B	-5.24	1.8	0.00386	-1.12	1.93	0.561	-2.97	1.73	0.088
cg12549908	chr10	4230567		6.98	2.4	0.00387	4.59	2.57	0.0752	5.01	2.31	0.0309
cg11887733	chr3	71648377		4.96	1.71	0.00387	1.47	1.83	0.421	2.11	1.64	0.2
cg00965023	chr19	11785188	ZNF833	6.83	2.35	0.00388	0.31	2.52	0.903	-0.47	2.26	0.835
cg08855938	chr1	214398483		5.39	1.85	0.00388	0	1.99	0.998	-0.38	1.79	0.831
cg18282455	chr13	36729109		-6.54	2.25	0.00388	-3.48	2.41	0.15	-5.12	2.17	0.0188
cg00495436	chr3	132441907	NCRNA00119;NPHP3	-0.48	0.17	0.00388	-0.23	0.18	0.193	-0.29	0.16	0.0693
cg05434602	chr16	86581037	MTHFSD;MTHFSD;MTHFSD;MTHFSD;MTHFSD;MTHFSD;MTHFSD	-0.53	0.18	0.00388	-0.14	0.2	0.485	-0.3	0.18	0.0838
cg26622440	chr12	75980874		4.63	1.59	0.00388	3.61	1.71	0.0353	2.28	1.53	0.137
cg18197092	chr4	117626456		6.23	2.14	0.00389	1.72	2.3	0.455	-0.92	2.06	0.657
cg20824939	chr1	205255082		8.09	2.78	0.00389	2.66	2.98	0.372	5.71	2.68	0.0337
cg06525798	chr6	167654977		5.26	1.81	0.00389	3.69	1.94	0.0581	2.07	1.74	0.236
cg20294328	chr7	46584618		-6.63	2.28	0.00389	-1.77	2.45	0.47	-1.95	2.2	0.375
cg09907068	chr2	197159060	HECW2	-4.97	1.71	0.00389	-6.62	1.83	0.000356	-3.41	1.65	0.039
cg26690956	chr5	168579390	SLIT3	5.38	1.85	0.00389	4.93	1.98	0.0134	2.57	1.78	0.151
cg03571145	chr8	146021168		3.66	1.26	0.0039	1.84	1.35	0.174	-0.47	1.21	0.701
cg21752578	chr13	51742569		-6	2.07	0.0039	-5.25	2.21	0.0183	-3.77	1.99	0.0586
cg04522575	chr17	61042898		7.05	2.43	0.0039	2.13	2.6	0.413	2.21	2.34	0.346
cg26502817	chr6	31779953	HSPA1L	1.83	0.63	0.0039	1.14	0.67	0.0915	1.09	0.6	0.0719
cg05071422	chr16	47181961		-2.5	0.86	0.0039	-0.55	0.92	0.554	-0.88	0.83	0.292
cg27368911	chr6	37751926		5.99	2.06	0.0039	1.17	2.21	0.596	1.79	1.98	0.367
cg25203561	chr19	45541192	RELB;SFRS16	2.7	0.93	0.0039	1.84	0.99	0.065	0.47	0.89	0.598
cg23300372	chr5	71015432	CARTPT	-5.83	2.01	0.0039	-2.16	2.15	0.316	-4.3	1.93	0.0267
cg23530245	chr11	102324110	TMEM123	-0.59	0.2	0.0039	-0.26	0.22	0.234	-0.15	0.2	0.456
cg01182555	chr14	62162064	HIF1A;HIF1A	0.7	0.24	0.0039	0.11	0.26	0.678	-0.08	0.23	0.733
cg02874321	chr11	94166952	MRE11A;MRE11A	4.02	1.38	0.0039	3.33	1.48	0.0256	3.47	1.33	0.00975
cg03441493	chrY	14074417		-6.66	2.29	0.00391	-5.45	2.46	0.0272	-2.04	2.21	0.357
cg13905264	chr9	132020949		0.64	0.22	0.00391	-0.06	0.24	0.791	-0.1	0.21	0.637
cg11319477	chr5	103942397		3.84	1.32	0.00391	2.69	1.42	0.0588	0.96	1.27	0.452
cg07763737	chr15	74956220	EDC3;EDC3;EDC3	2.98	1.02	0.00391	2.28	1.1	0.0386	2.09	0.99	0.0345
cg14534277	chr18	28623874	DSC3;DSC3	6.26	2.15	0.00391	3.44	2.31	0.137	8.06	2.07	0.000123
cg08984038	chr7	157641825	PTPRN2;PTPRN2;PTPRN2	4.69	1.61	0.00391	5.22	1.73	0.00274	2.85	1.56	0.0673
cg20923498	chr2	99096920	INPP4A;INPP4A;INPP4A;INPP4A	-3.9	1.34	0.00391	-1	1.44	0.49	-3.04	1.29	0.0195
cg17504135	chr19	871087	MED16	-2.74	0.94	0.00392	-0.43	1.01	0.671	-0.29	0.91	0.748
cg03350828	chr2	66804865		5.99	2.06	0.00393	0.1	2.21	0.964	1.38	1.99	0.486
cg11100581	chr6	75910011	COL12A1;COL12A1	7.24	2.49	0.00393	1.78	2.67	0.506	5.05	2.4	0.0359
cg02550069	chr4	181749222		-6.82	2.35	0.00393	-4.75	2.52	0.0598	-3.03	2.26	0.182
cg12655542	chr2	20357306		5.05	1.74	0.00393	6.41	1.86	0.000653	6.67	1.67	8.28e-05
cg01675158	chr14	99988776	CCDC85C	-5.9	2.03	0.00394	-2.88	2.18	0.187	-2.75	1.96	0.161
cg14204600	chr14	104000460	TRMT61A	-2.68	0.92	0.00394	-3.41	0.99	0.000659	-1.98	0.89	0.0266
cg17504164	chr1	79653656		7.82	2.69	0.00394	8.01	2.89	0.00588	4.55	2.59	0.0802
cg23659062	chr1	167088658	DUSP27	3.19	1.1	0.00394	1.42	1.18	0.228	2.55	1.06	0.0165
cg03246478	chr11	10331045		-3.73	1.29	0.00394	-1.44	1.38	0.296	-1.61	1.24	0.193
cg26011212	chr10	13259230		-2.35	0.81	0.00394	-0.33	0.87	0.702	0.49	0.78	0.53
cg09544568	chr7	155832831		4.48	1.54	0.00394	0.55	1.66	0.739	1	1.49	0.5
cg27182106	chr3	128417740		4.16	1.43	0.00395	3.85	1.54	0.0127	0.32	1.38	0.819
cg02575483	chr6	117826706	DCBLD1	4.55	1.57	0.00395	2.49	1.68	0.139	3.21	1.51	0.034
cg03917515	chr16	53465339		4.91	1.69	0.00395	3.35	1.81	0.0653	3.11	1.63	0.0567
[truncated: 454,280 more rows]
